# Supplementary material for: Cardiac Regeneration and Tumor Growth—What Do They Have in Common?
Source: Front Genet. 2020 Dec 9;11:586658. doi: 10.3389/fgene.2020.586658 (PMC7756072; doi:10.3389/fgene.2020.586658)
Supplement: Supplementary file 1 [file Table_1.XLSX]

## Sheet: Sheet 1
Abbr	name	Samples mRNA	Patient mRNA	Sample miRNA	Patients miRNA	Samples interseciton for correlation analysis	Patients interseciton for correlation analysis
BLCA	Bladder Urothelial Carcinoma	38	19	38	19	38	19
BRCA	Breast invasive carcinoma	224	112	206	103	204	102
CESC	Cervical squamous cell carcinoma and endocervical adenocarcinoma	6	3	6	3	6	3
CHOL	Cholangiocarcinoma	18	9	18	9	18	9
ESCA	Esophageal carcinoma	16	8	26	13	16	8
HNSC	Head and Neck squamous cell carcinoma	86	43	86	43	84	42
KICH	Kidney Chromophobe	46	23	50	25	46	23
KIRC	Kidney renal clear cell carcinoma	144	72	142	71	142	71
KIRP	Kidney renal papillary cell carcinoma	62	31	68	34	62	31
LIHC	Liver hepatocellular carcinoma	100	50	98	49	98	49
LUAD	Lung adenocarcinoma	114	57	92	46	38	19
LUSC	Lung squamous cell carcinoma	98	49	90	45	76	38
PCPG	Pheochromocytoma and Paraganglioma	6	3	6	3	6	3
PRAD	Prostate adenocarcinoma	104	52	104	52	104	52
STAD	Stomach adenocarcinoma	54	27	82	41	54	27
THCA	Thyroid carcinoma	116	58	118	59	116	58
UCEC	Uterine Corpus Endometrial Carcinoma	46	23	42	21	42	21

## Sheet: Sheet2
Groupname	Age of surgery (days)	Age of sacrifice (days)
sham	287	288
1dpi	318	319
4dpi	216	220
7dpi	264	273
14dpi	NA	NA
21dpi	246	267
30dpi	211	241
45dpi	267	302
60dpi	205	265
120dpi	369	378
160dpi	303	463
Healthy 1		463
Healthy 2		378
Healthy 3		302
Healthy 4		154
