# Supplementary material for: Cardiac Regeneration and Tumor Growth—What Do They Have in Common?
Source: Front Genet. 2020 Dec 9;11:586658. doi: 10.3389/fgene.2020.586658 (PMC7756072; doi:10.3389/fgene.2020.586658)
Supplement: Supplementary file 4 [file Table_4.XLSX]

## Sheet: Cluster1
Term	Count	Size	p-value	adj.P.Val	odds ratio	Entrez	Symbol
GO_RIBONUCLEOPROTEIN_COMPLEX_BIOGENESIS	129	400	4.31396e-97	3.24453e-93	32.6925745110643	100000775|100005490|100038767|100534720|100536352|114420|192331|266985|286746|286777|30228|30432|30572|317637|317639|317678|317739|321059|321114|321127|321130|321133|321247|321277|321652|322251|322256|322404|323305|323426|323462|324365|325037|325102|325106|326718|327053|327515|334050|334234|334362|334446|334619|334626|335539|336470|336473|336498|337148|337399|368478|378844|386632|386642|393475|39…	glula|zrsr2|zgc:158803|isg20|urb1|rps9|snrpd1|npm1a|sdad1|ddx54|pes|smn1|ran|wdr43|tsr2|ruvbl2|ppan|rrp1|snu13b|ddx18|nop2|nop14|ftsj3|mybbp1a|wdr12|rpl7l1|eif5|nop53|rpl10a|mphosph10|pa2g4b|eif2s2|tsr1|eif3ea|utp15|esf1|rrp15|eif3s10|gtpbp4|eif3c|nol6|heatr1|c1qbp|eif3m|rpl23a|pak1ip1|glulb|eif3d|rps15|rrs1|wdr75|ddx27|ddx49|ngdn|prmt7|srsf10b|nat10|lyar|rps7|heatr3|cd2bp2|gar1|eif3g|rpsa|surf6|…
GO_RIBOSOME_BIOGENESIS	105	278	8.40723e-82	3.16154e-78	36.9715840917633	100000775|100534720|100536352|114420|266985|286746|286777|30228|30572|317637|317639|317739|321059|321114|321127|321130|321133|321247|321277|321652|322251|322404|323305|323426|323462|325037|325106|326718|327053|334050|334362|334446|334619|335539|336470|336473|337148|337399|368478|378844|386632|386642|393617|393652|393725|393863|393950|394027|394040|394053|394081|394196|402800|402808|402823|406266|…	glula|isg20|urb1|rps9|npm1a|sdad1|ddx54|pes|ran|wdr43|tsr2|ppan|rrp1|snu13b|ddx18|nop2|nop14|ftsj3|mybbp1a|wdr12|rpl7l1|nop53|rpl10a|mphosph10|pa2g4b|tsr1|utp15|esf1|rrp15|gtpbp4|nol6|heatr1|c1qbp|rpl23a|pak1ip1|glulb|rps15|rrs1|wdr75|ddx27|ddx49|ngdn|nat10|lyar|rps7|heatr3|gar1|rpsa|surf6|eif4a3|bysl|nop56|kri1|rrp9|bxdc2|rsl24d1|riok1|fbl|srfbp1|abce1|rpl26|utp4|rpf2|nsun5|riok2|ltv1|imp4|gnl3l…
GO_RNA_PROCESSING	139	844	9.66484e-79	2.42298e-75	14.4801743151878	100003049|100005490|100038767|100145909|100329390|100534720|100536352|114420|192318|192331|266985|286777|30228|30432|30736|317637|317639|321035|321059|321114|321127|321130|321133|321247|321652|321948|322206|322251|322404|323305|323426|323462|324123|325037|325052|325106|326718|327053|327336|334050|334362|334446|334465|334619|337148|337399|368478|378844|386632|386642|387255|393098|393112|393467|393…	dus2|zrsr2|zgc:158803|srsf3b|iws1|isg20|urb1|rps9|sf3b4|snrpd1|npm1a|ddx54|pes|smn1|elavl1a|wdr43|tsr2|pabpc4|rrp1|snu13b|ddx18|nop2|nop14|ftsj3|wdr12|ddx46|ddx5|rpl7l1|nop53|rpl10a|mphosph10|pa2g4b|ess2|tsr1|tardbp|utp15|esf1|rrp15|rbm25b|gtpbp4|nol6|heatr1|ccnt1|c1qbp|rps15|rrs1|wdr75|ddx27|ddx49|ngdn|rbm19|ctu1|ncbp3|hnrnpa1a|prmt7|eftud2|srsf10b|nat10|lyar|rps7|zgc:56064|cd2bp2|gar1|qtrt1|eif…
GO_NCRNA_METABOLIC_PROCESS	99	439	1.21963e-64	2.2932e-61	19.8709771225572	100003049|100534720|100536352|114420|286777|30228|30572|317637|317639|317644|321059|321114|321127|321130|321133|321247|321652|322251|322404|323305|323426|323462|325037|325106|326718|327053|334050|334362|334446|337070|337148|337399|368235|368478|378844|386632|386642|393098|393617|393652|393725|393950|393985|394053|394081|394188|394196|402798|402800|402808|406268|406275|406321|406387|406571|406587|…	dus2|isg20|urb1|rps9|ddx54|pes|ran|wdr43|tsr2|nifk|rrp1|snu13b|ddx18|nop2|nop14|ftsj3|wdr12|rpl7l1|nop53|rpl10a|mphosph10|pa2g4b|tsr1|utp15|esf1|rrp15|gtpbp4|nol6|heatr1|rars1|rps15|rrs1|yars1|wdr75|ddx27|ddx49|ngdn|ctu1|nat10|lyar|rps7|gar1|qtrt1|eif4a3|bysl|qars1|nop56|qtrt2|kri1|rrp9|riok1|fbl|srfbp1|rpl26|utp4|rpf2|nsun5|riok2|imp4|dimt1l|rcl1|nop10|ddx56|sars1|hars|utp3|mettl1|exosc9|pus1|no…
GO_NCRNA_PROCESSING	91	356	4.10292e-61	6.17162e-58	21.3832130403727	100003049|100534720|100536352|114420|286777|30228|317637|317639|321059|321114|321127|321130|321133|321247|321652|322251|322404|323305|323426|323462|325037|325106|326718|327053|334050|334362|334446|337148|337399|368478|378844|386632|386642|393098|393617|393652|393725|393950|393985|394053|394081|394196|402798|402800|402808|406268|406275|406321|406387|406571|406587|406690|407084|436992|445162|445388…	dus2|isg20|urb1|rps9|ddx54|pes|wdr43|tsr2|rrp1|snu13b|ddx18|nop2|nop14|ftsj3|wdr12|rpl7l1|nop53|rpl10a|mphosph10|pa2g4b|tsr1|utp15|esf1|rrp15|gtpbp4|nol6|heatr1|rps15|rrs1|wdr75|ddx27|ddx49|ngdn|ctu1|nat10|lyar|rps7|gar1|qtrt1|eif4a3|bysl|nop56|qtrt2|kri1|rrp9|riok1|fbl|srfbp1|rpl26|utp4|rpf2|nsun5|riok2|imp4|dimt1l|rcl1|nop10|ddx56|sars1|utp3|mettl1|exosc9|pus1|nop58|rpp30|rrp7a|exosc7|mrto4|utp…
GO_RRNA_METABOLIC_PROCESS	78	212	5.60953e-58	7.03155e-55	29.6683757652878	100534720|100536352|114420|286777|30228|317637|317639|317644|321059|321114|321127|321130|321133|321247|321652|322251|322404|323305|323426|323462|325037|325106|326718|327053|334050|334362|334446|337148|337399|368478|378844|386632|386642|393617|393652|393725|393950|394053|394081|394196|402800|402808|406268|406275|406321|406387|406571|406587|406690|407084|436992|445162|445388|445391|445399|447856|45…	isg20|urb1|rps9|ddx54|pes|wdr43|tsr2|nifk|rrp1|snu13b|ddx18|nop2|nop14|ftsj3|wdr12|rpl7l1|nop53|rpl10a|mphosph10|pa2g4b|tsr1|utp15|esf1|rrp15|gtpbp4|nol6|heatr1|rps15|rrs1|wdr75|ddx27|ddx49|ngdn|nat10|lyar|rps7|gar1|eif4a3|bysl|nop56|kri1|rrp9|riok1|fbl|srfbp1|rpl26|utp4|rpf2|nsun5|riok2|imp4|dimt1l|rcl1|nop10|ddx56|utp3|exosc9|nop58|rpp30|rrp7a|exosc7|mrto4|utp23|si:dkey-251i10.3|abt1|eri1|mdn1|…
GO_MRNA_METABOLIC_PROCESS	88	769	9.12563e-38	9.80483e-35	8.0580096659927	100000341|100005490|100038767|100145909|100329390|114420|192318|192331|195819|266985|266989|30432|30649|30736|30750|321035|321059|321114|321714|321948|322206|323305|324123|325052|325102|327336|334465|334619|335539|336713|336812|337090|337148|337240|337810|387255|393112|393220|393467|393475|393480|393505|393725|393788|393885|393936|394027|394053|394058|402966|404630|406382|406387|406489|406686|406…	rps23|zrsr2|zgc:158803|srsf3b|iws1|rps9|sf3b4|snrpd1|rpl36a|npm1a|etf1b|smn1|psme3|elavl1a|pparda|pabpc4|rrp1|snu13b|setb|ddx46|ddx5|rpl10a|ess2|tardbp|eif3ea|rbm25b|ccnt1|c1qbp|rpl23a|rpl30|rpl23|rpl4|rps15|rps3a|rps27a|rbm19|ncbp3|ythdf2|hnrnpa1a|prmt7|eftud2|srsf10b|rps7|rps25|zgc:56064|cd2bp2|rpsa|eif4a3|fus|snrpb|zc3h10|zpr1|rpl26|rpl19|rps11|hnrnpr|pnn|cpsf2|rpl18|snrnp70|snrpf|exosc9|pus1|…
GO_PEPTIDE_BIOSYNTHETIC_PROCESS	79	610	5.23799e-34	4.92437e-31	7.98427938129622	100000341|100007768|114420|195819|266985|266989|30736|321035|321868|322256|323305|323355|323462|324365|324490|325102|327301|327515|334234|334619|334626|335370|335539|335839|336498|336619|336713|336812|336823|337070|337090|337148|337240|337810|368235|386642|393220|393387|393617|393725|393739|393788|393974|394027|394053|394188|406266|406324|406341|406349|406387|406464|406467|406489|406686|406735|40…	rps23|mrpl52|rps9|rpl36a|npm1a|etf1b|elavl1a|pabpc4|ilf3b|eif5|rpl10a|drg2|pa2g4b|eif2s2|eif4ebp3l|eif3ea|ppp1cab|eif3s10|eif3c|c1qbp|eif3m|eef1b2|rpl23a|cnbpb|eif3d|eif4bb|rpl30|rpl23|drg1|rars1|rpl4|rps15|rps3a|rps27a|yars1|ngdn|ythdf2|ggt1a|nat10|rps7|paip2b|rps25|eif3g|rpsa|eif4a3|qars1|rsl24d1|abce1|caprin1b|rps6kb1b|rpl26|eif5a|abcf1|rpl19|rps11|hnrnpr|znf598|rwdd1|rpl18|sars1|hars|eif3k|dp…
GO_RIBOSOMAL_LARGE_SUBUNIT_BIOGENESIS	33	64	1.64558e-29	1.37516e-26	67.3420997388171	100536352|266985|286746|30228|317739|321114|321127|321130|321247|321652|322251|322404|323305|334050|335539|336470|337399|393863|394040|402823|406266|406387|406587|445389|550350|553606|553616|555704|558996|563247|564382|58013|777627	urb1|npm1a|sdad1|pes|ppan|snu13b|ddx18|nop2|ftsj3|wdr12|rpl7l1|nop53|rpl10a|gtpbp4|rpl23a|pak1ip1|rrs1|heatr3|surf6|bxdc2|rsl24d1|rpl26|rpf2|gtf3aa|mrto4|nle1|nip7|mdn1|wdr74|rsl1d1|fastkd2|noc2l|bop1
GO_RIBONUCLEOPROTEIN_COMPLEX_SUBUNIT_ORGANIZATION	42	180	7.16766e-29	5.3908e-26	20.6987289193225	100005490|100038767|192331|30432|317678|317739|321114|321130|322256|322404|324365|325102|327515|334234|334626|335539|336498|337148|337399|393475|393505|393936|393974|394027|402823|402966|406266|406587|445404|494133|550241|550245|550350|553568|553606|555704|557270|560828|564382|58024|777627|799538	zrsr2|zgc:158803|snrpd1|smn1|ruvbl2|ppan|snu13b|nop2|eif5|nop53|eif2s2|eif3ea|eif3s10|eif3c|eif3m|rpl23a|eif3d|rps15|rrs1|prmt7|srsf10b|cd2bp2|eif3g|rpsa|bxdc2|snrpb|rsl24d1|rpf2|snrpf|srsf6b|rrp7a|eif3k|mrto4|abt1|nle1|mdn1|eif3f|rpl13a|fastkd2|coil|bop1|gemin5
GO_AMIDE_BIOSYNTHETIC_PROCESS	83	747	1.38603e-28	9.47664e-26	5.84231879725443	100000341|100007768|100037314|114420|195819|266985|266989|30736|321035|321868|322256|323305|323355|323462|324365|324490|325102|327301|327515|334234|334619|334626|335370|335539|335839|336498|336619|336713|336812|336823|337070|337090|337148|337240|337810|368235|386642|393220|393387|393617|393725|393739|393788|393974|394027|394053|394188|406266|406324|406341|406349|406387|406464|406467|406489|406686…	rps23|mrpl52|zgc:162183|rps9|rpl36a|npm1a|etf1b|elavl1a|pabpc4|ilf3b|eif5|rpl10a|drg2|pa2g4b|eif2s2|eif4ebp3l|eif3ea|ppp1cab|eif3s10|eif3c|c1qbp|eif3m|eef1b2|rpl23a|cnbpb|eif3d|eif4bb|rpl30|rpl23|drg1|rars1|rpl4|rps15|rps3a|rps27a|yars1|ngdn|ythdf2|ggt1a|nat10|rps7|paip2b|rps25|eif3g|rpsa|eif4a3|qars1|rsl24d1|abce1|caprin1b|rps6kb1b|rpl26|eif5a|abcf1|rpl19|rps11|hnrnpr|znf598|rwdd1|rpl18|sars1|ha…
GO_PEPTIDE_METABOLIC_PROCESS	80	734	6.52079e-28	4.0869e-25	5.91195744604398	100000341|100007768|114420|195819|266985|266989|30736|321035|321868|322256|323305|323355|323462|324365|324490|325102|327301|327515|334234|334619|334626|335370|335539|335839|336498|336619|336713|336812|336823|337070|337090|337148|337240|337810|368235|386642|393220|393387|393617|393725|393739|393788|393974|394027|394053|394188|406266|406324|406341|406349|406387|406464|406467|406489|406686|406735|40…	rps23|mrpl52|rps9|rpl36a|npm1a|etf1b|elavl1a|pabpc4|ilf3b|eif5|rpl10a|drg2|pa2g4b|eif2s2|eif4ebp3l|eif3ea|ppp1cab|eif3s10|eif3c|c1qbp|eif3m|eef1b2|rpl23a|cnbpb|eif3d|eif4bb|rpl30|rpl23|drg1|rars1|rpl4|rps15|rps3a|rps27a|yars1|ngdn|ythdf2|ggt1a|nat10|rps7|paip2b|rps25|eif3g|rpsa|eif4a3|qars1|rsl24d1|abce1|caprin1b|rps6kb1b|rpl26|eif5a|abcf1|rpl19|rps11|hnrnpr|znf598|rwdd1|rpl18|sars1|hars|eif3k|dp…
GO_TRANSLATIONAL_INITIATION	42	185	1.79557e-24	1.0388e-21	13.1466905646403	100000341|114420|195819|266985|322256|323305|324365|324490|325102|327301|327515|334234|334626|335539|336498|336619|336713|336812|337090|337148|337240|337810|393220|393725|393739|393788|393974|394027|406324|406349|406387|406489|406686|445038|550245|553720|557270|560828|561194|572435|767765|796505	rps23|rps9|rpl36a|npm1a|eif5|rpl10a|eif2s2|eif4ebp3l|eif3ea|ppp1cab|eif3s10|eif3c|eif3m|rpl23a|eif3d|eif4bb|rpl30|rpl23|rpl4|rps15|rps3a|rps27a|ythdf2|rps7|paip2b|rps25|eif3g|rpsa|abce1|rps6kb1b|rpl26|rpl19|rps11|rpl18|eif3k|alkbh1|eif3f|rpl13a|eif5b|eif4g1a|rps16|dhx33
GO_RNA_SPLICING	48	398	1.19266e-23	6.40712e-21	9.42472425989259	100005490|100038767|100145909|100329390|192318|192331|266985|30432|30736|321059|321114|321948|322206|323426|324123|325052|327336|334619|387255|393467|393475|393480|393505|393885|393936|394053|394058|402966|404630|406382|406735|406773|407733|436657|445398|445404|494133|550373|553490|558760|566033|573145|58024|678563|767714|780841|795398|799538	zrsr2|zgc:158803|srsf3b|iws1|sf3b4|snrpd1|npm1a|smn1|elavl1a|rrp1|snu13b|ddx46|ddx5|mphosph10|ess2|tardbp|rbm25b|c1qbp|rbm19|hnrnpa1a|prmt7|eftud2|srsf10b|zgc:56064|cd2bp2|eif4a3|fus|snrpb|zc3h10|zpr1|hnrnpr|ppig|pnn|cpsf2|snrnp70|snrpf|srsf6b|ppie|scaf1|taf15|cwc22|khsrp|coil|cirbpb|ncl|fam98b|ybx1|gemin5
GO_RNA_LOCALIZATION	37	209	5.04283e-22	2.52848e-19	13.5412319068123	100145909|100317326|100329390|116994|192324|192327|266985|286746|30477|30572|317678|322258|322969|334362|337148|337399|393112|393467|393555|394037|394053|406275|406324|406464|407084|436587|436657|445391|494133|494152|541444|556409|558020|559352|568298|573145|613144	srsf3b|si:ch1073-55a19.2|iws1|cct6a|cct7|cct3|npm1a|sdad1|tcp1|ran|ruvbl2|cct5|nup50|nol6|rps15|rrs1|ncbp3|hnrnpa1a|cct4|cct8|eif4a3|fbl|abce1|eif5a|riok2|ltv1|cpsf2|nop10|srsf6b|nop58|nmd3|g3bp2|xpot|znf593|pom121|khsrp|dkc1
GO_RNA_CATABOLIC_PROCESS	51	373	6.69702e-22	3.14802e-19	7.49298120364698	100000341|100534720|114420|195819|266985|266989|30649|30736|321035|321714|322206|323305|325052|325102|335539|336713|336812|337090|337148|337240|337810|393220|393725|393788|393885|394027|394053|394058|406382|406387|406489|406686|406735|445038|450057|550247|550350|557634|558760|560828|561830|564633|565522|565659|570852|572435|573145|613144|678563|767765|795398	rps23|isg20|rps9|rpl36a|npm1a|etf1b|psme3|elavl1a|pabpc4|setb|ddx5|rpl10a|tardbp|eif3ea|rpl23a|rpl30|rpl23|rpl4|rps15|rps3a|rps27a|ythdf2|rps7|rps25|zgc:56064|rpsa|eif4a3|fus|zpr1|rpl26|rpl19|rps11|hnrnpr|rpl18|exosc9|exosc7|mrto4|si:ch211-147k10.5|taf15|rpl13a|gigyf2|ddx6|pnrc2|edc4|supv3l1|eif4g1a|khsrp|dkc1|cirbpb|rps16|ybx1
GO_POSTTRANSCRIPTIONAL_REGULATION_OF_GENE_EXPRESSION	58	553	2.13425e-21	9.44218e-19	6.09728700582781	100317326|114420|266985|266989|30572|30649|30736|321035|321714|321868|322206|322256|322969|323462|324490|325052|325102|327301|334234|334619|335839|336498|336619|336713|337810|386642|393220|393617|393739|394053|394058|404630|406341|406349|406387|406464|406735|407728|450057|550245|550247|553692|553720|558760|560828|561131|561194|561830|564382|568298|572435|573145|613144|678563|767714|767747|795398|…	si:ch1073-55a19.2|rps9|npm1a|etf1b|ran|psme3|elavl1a|pabpc4|setb|ilf3b|ddx5|eif5|nup50|pa2g4b|eif4ebp3l|tardbp|eif3ea|ppp1cab|eif3c|c1qbp|cnbpb|eif3d|eif4bb|rpl30|rps27a|ngdn|ythdf2|nat10|paip2b|eif4a3|fus|zc3h10|caprin1b|rps6kb1b|rpl26|eif5a|hnrnpr|znf598|exosc9|eif3k|exosc7|dph3|alkbh1|taf15|rpl13a|nolc1|eif5b|gigyf2|fastkd2|pom121|eif4g1a|khsrp|dkc1|cirbpb|ncl|rbms3|ybx1|gemin5
GO_CELLULAR_AMIDE_METABOLIC_PROCESS	86	983	1.12923e-20	4.71831e-18	3.96044984976073	100000341|100007768|100037314|100331179|114420|195819|266985|266989|30736|321035|321868|322256|323305|323355|323462|324365|324490|325102|327301|327515|334234|334619|334626|335370|335539|335839|336498|336619|336713|336812|336823|337070|337090|337148|337240|337810|368235|386642|393220|393387|393617|393725|393739|393788|393885|393974|394027|394053|394188|406266|406324|406341|406349|406387|406464|406…	rps23|mrpl52|zgc:162183|acer2|rps9|rpl36a|npm1a|etf1b|elavl1a|pabpc4|ilf3b|eif5|rpl10a|drg2|pa2g4b|eif2s2|eif4ebp3l|eif3ea|ppp1cab|eif3s10|eif3c|c1qbp|eif3m|eef1b2|rpl23a|cnbpb|eif3d|eif4bb|rpl30|rpl23|drg1|rars1|rpl4|rps15|rps3a|rps27a|yars1|ngdn|ythdf2|ggt1a|nat10|rps7|paip2b|rps25|zgc:56064|eif3g|rpsa|eif4a3|qars1|rsl24d1|abce1|caprin1b|rps6kb1b|rpl26|eif5a|abcf1|rpl19|rps11|hnrnpr|znf598|rwdd…
GO_RIBOSOMAL_SMALL_SUBUNIT_BIOGENESIS	26	65	3.47403e-20	1.37517e-17	29.1233224558761	266985|317639|321133|325037|334446|337148|337399|386642|393617|393725|394027|394040|394081|402800|406268|406321|406571|407084|436587|445388|447856|550241|550514|553568|557849|767765	npm1a|tsr2|nop14|tsr1|heatr1|rps15|rrs1|ngdn|nat10|rps7|rpsa|surf6|bysl|kri1|riok1|srfbp1|utp4|riok2|ltv1|rcl1|utp3|rrp7a|utp23|abt1|utp20|rps16
GO_MRNA_PROCESSING	46	452	1.15791e-19	4.35433e-17	7.3241783253821	100005490|100038767|100145909|100329390|192318|192331|266985|30432|30736|321059|321114|321948|322206|324123|325052|327336|334465|334619|387255|393112|393467|393475|393480|393505|393936|394053|394058|402966|404630|406382|406735|407733|436657|445398|445404|494133|550373|553490|566033|573145|58024|678563|767714|794079|795398|799538	zrsr2|zgc:158803|srsf3b|iws1|sf3b4|snrpd1|npm1a|smn1|elavl1a|rrp1|snu13b|ddx46|ddx5|ess2|tardbp|rbm25b|ccnt1|c1qbp|rbm19|ncbp3|hnrnpa1a|prmt7|eftud2|srsf10b|cd2bp2|eif4a3|fus|snrpb|zc3h10|zpr1|hnrnpr|pnn|cpsf2|snrnp70|snrpf|srsf6b|ppie|scaf1|cwc22|khsrp|coil|cirbpb|ncl|pdcd11|ybx1|gemin5
GO_RNA_SPLICING_VIA_TRANSESTERIFICATION_REACTIONS	38	314	3.59836e-19	1.28873e-16	9.49472921826574	100005490|100038767|100145909|192318|192331|266985|30432|30736|321114|321948|322206|323426|324123|327336|334619|387255|393475|393480|393505|393936|394053|394058|402966|404630|406735|407733|436657|445398|445404|494133|550373|566033|573145|58024|678563|767714|795398|799538	zrsr2|zgc:158803|srsf3b|sf3b4|snrpd1|npm1a|smn1|elavl1a|snu13b|ddx46|ddx5|mphosph10|ess2|rbm25b|c1qbp|rbm19|prmt7|eftud2|srsf10b|cd2bp2|eif4a3|fus|snrpb|zc3h10|hnrnpr|pnn|cpsf2|snrnp70|snrpf|srsf6b|ppie|cwc22|khsrp|coil|cirbpb|ncl|ybx1|gemin5
GO_VIRAL_GENE_EXPRESSION	32	182	5.84756e-17	1.99907e-14	10.1525874177824	100000341|100317326|114420|195819|321059|322969|323305|325052|327515|334465|335539|336498|336713|336812|337090|337148|337240|337810|393725|393788|393974|394027|406387|406489|406686|445038|557270|559273|560828|563236|568298|767765	rps23|si:ch1073-55a19.2|rps9|rpl36a|rrp1|nup50|rpl10a|tardbp|eif3s10|ccnt1|rpl23a|eif3d|rpl30|rpl23|rpl4|rps15|rps3a|rps27a|rps7|rps25|eif3g|rpsa|rpl26|rpl19|rps11|rpl18|eif3f|ep300a|rpl13a|chd1|pom121|rps16
GO_CYTOPLASMIC_TRANSLATION	27	93	7.43065e-17	2.42982e-14	14.3323399488565	100000341|195819|266989|322256|323305|323355|324365|325102|327515|334234|334626|335839|336498|336713|336823|393220|393974|394027|406387|406489|436808|445038|550245|553692|557270|560828|572435	rps23|rpl36a|etf1b|eif5|rpl10a|drg2|eif2s2|eif3ea|eif3s10|eif3c|eif3m|cnbpb|eif3d|rpl30|drg1|ythdf2|eif3g|rpsa|rpl26|rpl19|rwdd1|rpl18|eif3k|dph3|eif3f|rpl13a|eif4g1a
GO_NUCLEAR_TRANSCRIBED_MRNA_CATABOLIC_PROCESS	32	196	1.05204e-16	3.29682e-14	9.84337926548895	100000341|114420|195819|266989|322206|323305|325102|335539|336713|336812|337090|337148|337240|337810|393725|393788|393885|394027|394053|406387|406489|406686|445038|450057|550247|550350|560828|564633|565522|565659|572435|767765	rps23|rps9|rpl36a|etf1b|ddx5|rpl10a|eif3ea|rpl23a|rpl30|rpl23|rpl4|rps15|rps3a|rps27a|rps7|rps25|zgc:56064|rpsa|eif4a3|rpl26|rpl19|rps11|rpl18|exosc9|exosc7|mrto4|rpl13a|ddx6|pnrc2|edc4|eif4g1a|rps16
GO_PROTEIN_LOCALIZATION_TO_NUCLEUS	35	243	2.48989e-16	7.49059e-14	8.1024748743908	100000775|100317326|116994|192324|192327|266985|30477|30572|30707|321739|322258|322404|322969|325052|327078|336473|336812|337399|368253|393555|393863|394037|394081|406382|406587|503772|541444|550239|553305|561131|561460|568298|568424|569455|613144	glula|si:ch1073-55a19.2|cct6a|cct7|cct3|npm1a|tcp1|ran|cse1l|ipo7|cct5|nop53|nup50|tardbp|polr1a|glulb|rpl23|rrs1|pinx1|cct4|heatr3|cct8|bysl|zpr1|rpf2|agtr2|nmd3|hikeshi|ipo4|nolc1|zgc:172302|pom121|rangap1b|kpnb3|dkc1
GO_CELLULAR_NITROGEN_COMPOUND_CATABOLIC_PROCESS	54	529	9.30647e-16	2.65924e-13	4.52668809407541	100000341|100534720|114420|195819|266985|266989|30649|30736|321035|321714|322206|323305|325052|325102|335539|336713|336812|337090|337148|337240|337810|393220|393725|393788|393885|394027|394053|394058|406382|406387|406489|406686|406735|436652|445038|450057|550247|550350|553453|553641|557634|558760|560828|561830|564633|565522|565659|570852|572435|573145|613144|678563|767765|795398	rps23|isg20|rps9|rpl36a|npm1a|etf1b|psme3|elavl1a|pabpc4|setb|ddx5|rpl10a|tardbp|eif3ea|rpl23a|rpl30|rpl23|rpl4|rps15|rps3a|rps27a|ythdf2|rps7|rps25|zgc:56064|rpsa|eif4a3|fus|zpr1|rpl26|rpl19|rps11|hnrnpr|entpd8|rpl18|exosc9|exosc7|mrto4|samhd1|eri1|si:ch211-147k10.5|taf15|rpl13a|gigyf2|ddx6|pnrc2|edc4|supv3l1|eif4g1a|khsrp|dkc1|cirbpb|rps16|ybx1
GO_RIBOSOME_ASSEMBLY	20	55	9.54652e-16	2.65924e-13	28.5185041887348	266985|317739|321130|322404|334619|335539|337148|337399|394027|402823|406266|406587|550241|550350|553568|553606|553616|555704|564382|777627	npm1a|ppan|nop2|nop53|c1qbp|rpl23a|rps15|rrs1|rpsa|bxdc2|rsl24d1|rpf2|rrp7a|mrto4|abt1|nle1|nip7|mdn1|fastkd2|bop1
GO_MATURATION_OF_5_8S_RRNA	14	25	3.48629e-15	9.04152e-13	Inf	100536352|30228|321133|321247|321652|337399|402800|445388|450057|550247|553568|553641|557849|777627	urb1|pes|nop14|ftsj3|wdr12|rrs1|kri1|rcl1|exosc9|exosc7|abt1|eri1|utp20|bop1
GO_MATURATION_OF_5_8S_RRNA_FROM_TRICISTRONIC_RRNA_TRANSCRIPT_SSU_RRNA_5_8S_RRNA_LSU_RRNA	14	20	3.48629e-15	9.04152e-13	Inf	100536352|30228|321133|321247|321652|337399|402800|445388|450057|550247|553568|553641|557849|777627	urb1|pes|nop14|ftsj3|wdr12|rrs1|kri1|rcl1|exosc9|exosc7|abt1|eri1|utp20|bop1
GO_NUCLEAR_TRANSCRIBED_MRNA_CATABOLIC_PROCESS_NONSENSE_MEDIATED_DECAY	26	116	4.1453e-15	1.03923e-12	11.8939248883307	100000341|114420|195819|266989|323305|325102|335539|336713|336812|337090|337148|337240|337810|393725|393788|393885|394027|394053|406387|406489|406686|445038|560828|565522|572435|767765	rps23|rps9|rpl36a|etf1b|rpl10a|eif3ea|rpl23a|rpl30|rpl23|rpl4|rps15|rps3a|rps27a|rps7|rps25|zgc:56064|rpsa|eif4a3|rpl26|rpl19|rps11|rpl18|rpl13a|pnrc2|eif4g1a|rps16
GO_MATURATION_OF_SSU_RRNA	19	46	7.77668e-15	1.85388e-12	27.045038931029	317639|321133|325037|334446|337399|386642|393617|394081|402800|406268|406321|406571|407084|445388|447856|550514|553568|557849|767765	tsr2|nop14|tsr1|heatr1|rrs1|ngdn|nat10|bysl|kri1|riok1|srfbp1|utp4|riok2|rcl1|utp3|utp23|abt1|utp20|rps16
GO_ORGANIC_CYCLIC_COMPOUND_CATABOLIC_PROCESS	55	574	7.88782e-15	1.85388e-12	4.17142687025945	100000341|100004700|100534720|114420|195819|266985|266989|30649|30736|321035|321714|322206|323305|325052|325102|335539|336713|336812|337090|337148|337240|337810|393220|393725|393788|393885|394027|394053|394058|406382|406387|406489|406686|406735|436652|445038|450057|550247|550350|553453|553641|557634|558760|560828|561830|564633|565522|565659|570852|572435|573145|613144|678563|767765|795398	rps23|cyp24a1|isg20|rps9|rpl36a|npm1a|etf1b|psme3|elavl1a|pabpc4|setb|ddx5|rpl10a|tardbp|eif3ea|rpl23a|rpl30|rpl23|rpl4|rps15|rps3a|rps27a|ythdf2|rps7|rps25|zgc:56064|rpsa|eif4a3|fus|zpr1|rpl26|rpl19|rps11|hnrnpr|entpd8|rpl18|exosc9|exosc7|mrto4|samhd1|eri1|si:ch211-147k10.5|taf15|rpl13a|gigyf2|ddx6|pnrc2|edc4|supv3l1|eif4g1a|khsrp|dkc1|cirbpb|rps16|ybx1
GO_NUCLEAR_TRANSPORT	38	318	8.76188e-15	1.99691e-12	6.15688532117952	100145909|100317326|100329390|192331|266985|286746|30432|30572|30707|321739|322969|325052|334362|336812|337148|337399|393863|394053|402966|406324|406382|407084|436587|436657|445404|494133|503772|541444|550239|553305|558020|559352|561131|568298|568424|569455|619412|799538	srsf3b|si:ch1073-55a19.2|iws1|snrpd1|npm1a|sdad1|smn1|ran|cse1l|ipo7|nup50|tardbp|nol6|rpl23|rps15|rrs1|heatr3|eif4a3|snrpb|abce1|zpr1|riok2|ltv1|cpsf2|snrpf|srsf6b|agtr2|nmd3|hikeshi|ipo4|xpot|znf593|nolc1|pom121|rangap1b|kpnb3|nedd4a|gemin5
GO_REGULATION_OF_CELLULAR_AMIDE_METABOLIC_PROCESS	43	383	5.62874e-14	1.24511e-11	4.95374387091658	100037314|114420|266985|266989|30736|321868|322256|323462|324490|325102|327301|334234|334619|335839|336498|336619|336713|386642|393220|393617|393739|394053|406341|406349|406387|406464|406735|407728|550245|553692|553720|560828|561131|561194|561460|561830|564382|572435|573145|678563|767714|767747|799538	zgc:162183|rps9|npm1a|etf1b|elavl1a|ilf3b|eif5|pa2g4b|eif4ebp3l|eif3ea|ppp1cab|eif3c|c1qbp|cnbpb|eif3d|eif4bb|rpl30|ngdn|ythdf2|nat10|paip2b|eif4a3|caprin1b|rps6kb1b|rpl26|eif5a|hnrnpr|znf598|eif3k|dph3|alkbh1|rpl13a|nolc1|eif5b|zgc:172302|gigyf2|fastkd2|eif4g1a|khsrp|cirbpb|ncl|rbms3|gemin5
GO_ORGANONITROGEN_COMPOUND_BIOSYNTHETIC_PROCESS	103	1634	8.29155e-14	1.78174e-11	2.59372994484179	100000341|100000526|100000775|100007768|100037314|100037369|100329944|100331179|114420|114426|195819|266985|266989|266992|30736|321035|321868|321974|322256|323305|323355|323462|324365|324490|325102|327301|327515|334234|334619|334626|335370|335539|335839|336473|336498|336619|336713|336812|336823|337070|337090|337148|337240|337810|368235|386642|393220|393387|393559|393598|393617|393725|393739|39378…	rps23|sec24a|glula|mrpl52|zgc:162183|atp5if1a|ndst1a|acer2|rps9|odc1|rpl36a|npm1a|etf1b|cad|elavl1a|pabpc4|ilf3b|prmt1|eif5|rpl10a|drg2|pa2g4b|eif2s2|eif4ebp3l|eif3ea|ppp1cab|eif3s10|eif3c|c1qbp|eif3m|eef1b2|rpl23a|cnbpb|glulb|eif3d|eif4bb|rpl30|rpl23|drg1|rars1|rpl4|rps15|rps3a|rps27a|yars1|ngdn|ythdf2|ggt1a|gmps|alg9|nat10|rps7|paip2b|rps25|eif3g|rpsa|eif4a3|qars1|nos2a|rsl24d1|abce1|caprin1b|r…
GO_TRANSCRIPTION_BY_RNA_POLYMERASE_I	16	63	9.89608e-14	2.06746e-11	39.721175261507	317637|322404|325106|327078|334446|334973|336342|368478|393538|402856|445412|553733|558718|767714|792693|796505	wdr43|nop53|utp15|polr1a|heatr1|ttf1|wu:fj64h06|wdr75|polr1c|twistnb|polr1d|polr1e|rrn3|ncl|cd3eap|dhx33
GO_MATURATION_OF_SSU_RRNA_FROM_TRICISTRONIC_RRNA_TRANSCRIPT_SSU_RRNA_5_8S_RRNA_LSU_RRNA	15	34	1.99303e-13	4.05124e-11	49.5001281798178	317639|321133|325037|334446|337399|386642|394081|402800|406571|445388|447856|550514|553568|557849|767765	tsr2|nop14|tsr1|heatr1|rrs1|ngdn|bysl|kri1|utp4|rcl1|utp3|utp23|abt1|utp20|rps16
GO_INTERSPECIES_INTERACTION_BETWEEN_ORGANISMS	62	820	2.141e-13	4.23749e-11	3.43992068337059	100000341|100317326|100534720|114420|195819|266985|30445|30477|30572|30709|321059|321714|321739|321868|322206|322969|323305|325052|327301|327515|334465|334619|335539|336116|336498|336713|336812|337090|337148|337240|337810|387529|393725|393788|393945|393974|394027|404036|406324|406387|406457|406489|406686|445038|448867|550373|556409|557270|559273|559409|560828|561689|563236|563456|564633|568298|56…	rps23|si:ch1073-55a19.2|isg20|rps9|rpl36a|npm1a|brd2a|tcp1|ran|tyro3|rrp1|setb|ipo7|ilf3b|ddx5|nup50|rpl10a|tardbp|ppp1cab|eif3s10|ccnt1|c1qbp|rpl23a|bnip3|eif3d|rpl30|rpl23|rpl4|rps15|rps3a|rps27a|ldlra|rps7|rps25|rab5ab|eif3g|rpsa|nos2a|abce1|rpl26|rcc1|rpl19|rps11|rpl18|prmt6|ppie|g3bp2|eif3f|ep300a|si:ch211-217k17.7|rpl13a|magi3a|chd1|srcap|ddx6|pom121|ntrk3a|kpnb3|brd4|eif4g1a|nedd4a|rps16
GO_ESTABLISHMENT_OF_RNA_LOCALIZATION	25	177	2.89731e-13	5.58734e-11	9.65461566638285	100145909|100317326|100329390|266985|286746|30572|322969|334362|337148|337399|393112|393467|394053|406324|406464|407084|436587|436657|494133|541444|556409|558020|559352|568298|573145	srsf3b|si:ch1073-55a19.2|iws1|npm1a|sdad1|ran|nup50|nol6|rps15|rrs1|ncbp3|hnrnpa1a|eif4a3|abce1|eif5a|riok2|ltv1|cpsf2|srsf6b|nmd3|g3bp2|xpot|znf593|pom121|khsrp
GO_PROTEIN_LOCALIZATION_TO_ORGANELLE	68	888	2.98342e-13	5.60958e-11	3.196394001647	100000341|100000775|100037369|100317326|114420|116994|192324|192327|195819|266985|30228|30477|30572|30707|317678|321739|321897|322258|322404|322969|323305|325052|327078|334728|335539|336473|336713|336812|337090|337148|337240|337399|337810|368253|378848|393555|393725|393788|393863|394027|394037|394081|404036|406382|406387|406489|406587|406686|436772|436951|442932|445038|503772|541444|550239|553305…	rps23|glula|atp5if1a|si:ch1073-55a19.2|rps9|cct6a|cct7|cct3|rpl36a|npm1a|pes|tcp1|ran|cse1l|ruvbl2|ipo7|gnl3|cct5|nop53|nup50|rpl10a|tardbp|polr1a|mapre1b|rpl23a|glulb|rpl30|rpl23|rpl4|rps15|rps3a|rrs1|rps27a|pinx1|hspa5|cct4|rps7|rps25|heatr3|rpsa|cct8|bysl|nos2a|zpr1|rpl26|rpl19|rpf2|rps11|sec61g|timm10|gnl3l|rpl18|agtr2|nmd3|hikeshi|ipo4|tapt1b|rpl13a|nolc1|zgc:172302|pom121|rangap1b|ank2a|kpn…
GO_ESTABLISHMENT_OF_PROTEIN_LOCALIZATION_TO_ENDOPLASMIC_RETICULUM	22	107	7.30461e-13	1.33995e-10	11.5794094846615	100000341|114420|195819|323305|335539|336713|336812|337090|337148|337240|337810|378848|393725|393788|394027|406387|406489|406686|436772|445038|560828|767765	rps23|rps9|rpl36a|rpl10a|rpl23a|rpl30|rpl23|rpl4|rps15|rps3a|rps27a|hspa5|rps7|rps25|rpsa|rpl26|rpl19|rps11|sec61g|rpl18|rpl13a|rps16
GO_ESTABLISHMENT_OF_PROTEIN_LOCALIZATION_TO_ORGANELLE	49	532	8.27524e-13	1.48186e-10	3.97295588992418	100000341|100037369|100317326|114420|116994|192324|192327|195819|30477|30572|30707|317678|321739|322258|322969|323305|325052|335539|336713|336812|337090|337148|337240|337810|378848|393555|393725|393788|393863|394027|394037|404036|406382|406387|406489|406686|436772|436951|445038|503772|550239|553305|560828|561131|568298|569455|613144|619412|767765	rps23|atp5if1a|si:ch1073-55a19.2|rps9|cct6a|cct7|cct3|rpl36a|tcp1|ran|cse1l|ruvbl2|ipo7|cct5|nup50|rpl10a|tardbp|rpl23a|rpl30|rpl23|rpl4|rps15|rps3a|rps27a|hspa5|cct4|rps7|rps25|heatr3|rpsa|cct8|nos2a|zpr1|rpl26|rpl19|rps11|sec61g|timm10|rpl18|agtr2|hikeshi|ipo4|rpl13a|nolc1|pom121|kpnb3|dkc1|nedd4a|rps16
GO_PROTEIN_LOCALIZATION_TO_ENDOPLASMIC_RETICULUM	24	132	8.95988e-13	1.56715e-10	9.62426683647412	100000341|114420|195819|323305|335539|336713|336812|337090|337148|337240|337810|378848|393725|393788|394027|406387|406489|406686|436772|445038|559710|560828|568926|767765	rps23|rps9|rpl36a|rpl10a|rpl23a|rpl30|rpl23|rpl4|rps15|rps3a|rps27a|hspa5|rps7|rps25|rpsa|rpl26|rpl19|rps11|sec61g|rpl18|tapt1b|rpl13a|ank2a|rps16
GO_TRNA_METABOLIC_PROCESS	23	175	1.54829e-12	2.64652e-10	10.0113333627189	100003049|337070|368235|393098|393617|393985|394188|402798|445405|447847|449779|450057|494060|541352|550247|553298|553692|553720|560338|563475|570247|692329|780841	dus2|rars1|yars1|ctu1|nat10|qtrt1|qars1|qtrt2|sars1|hars|mettl1|exosc9|pus1|rpp30|exosc7|trmt1|dph3|alkbh1|elp2|trmt6|ptcd1|farsa|fam98b
GO_RNA_EXPORT_FROM_NUCLEUS	20	126	1.6938e-12	2.8309e-10	13.2965812569439	100145909|100317326|100329390|266985|286746|30572|322969|334362|337148|337399|394053|406324|407084|436587|436657|494133|541444|558020|559352|568298	srsf3b|si:ch1073-55a19.2|iws1|npm1a|sdad1|ran|nup50|nol6|rps15|rrs1|eif4a3|abce1|riok2|ltv1|cpsf2|srsf6b|nmd3|xpot|znf593|pom121
GO_REGULATION_OF_PROTEIN_LOCALIZATION_TO_NUCLEUS	21	116	2.24947e-12	3.67789e-10	11.6491492844288	100000775|116994|192324|192327|266985|30477|30572|322258|325052|327078|336473|368253|393555|394037|394081|406382|503772|541444|561131|569455|613144	glula|cct6a|cct7|cct3|npm1a|tcp1|ran|cct5|tardbp|polr1a|glulb|pinx1|cct4|cct8|bysl|zpr1|agtr2|nmd3|nolc1|kpnb3|dkc1
GO_CELLULAR_PROTEIN_CONTAINING_COMPLEX_ASSEMBLY	66	901	2.53982e-12	3.99489e-10	3.07680098667869	100005490|100038767|192331|266985|282615|30432|30445|30477|30670|317678|317739|321114|321130|321714|322256|322404|323501|324365|325102|327515|334234|334626|334728|335539|336342|336498|336619|336823|337105|337148|337399|337810|368260|393475|393505|393550|393936|393974|394027|402823|402966|406266|406587|445115|445404|494133|550241|550245|550350|553305|553568|553606|553733|555704|557270|558718|56082…	zrsr2|zgc:158803|snrpd1|npm1a|smarca5|smn1|brd2a|tcp1|thraa|ruvbl2|ppan|snu13b|nop2|setb|eif5|nop53|seta|eif2s2|eif3ea|eif3s10|eif3c|eif3m|mapre1b|rpl23a|wu:fj64h06|eif3d|eif4bb|drg1|mbd2|rps15|rrs1|rps27a|nap1l1|prmt7|srsf10b|arpc5la|cd2bp2|eif3g|rpsa|bxdc2|snrpb|rsl24d1|rpf2|grwd1|snrpf|srsf6b|rrp7a|eif3k|mrto4|ipo4|abt1|nle1|polr1e|mdn1|eif3f|rrn3|rpl13a|fastkd2|spag1a|nav3|sptbn5|eif4g1a|coil…
GO_REGULATION_OF_MRNA_METABOLIC_PROCESS	33	297	2.54959e-12	3.99489e-10	5.66361829280731	100145909|100329390|192318|266985|30649|30736|321035|321714|322206|325052|327336|334465|334619|337810|387255|393220|393505|394058|404630|406735|445398|450057|494133|550247|557634|558760|561830|566033|572435|573145|678563|767714|795398	srsf3b|iws1|sf3b4|npm1a|psme3|elavl1a|pabpc4|setb|ddx5|tardbp|rbm25b|ccnt1|c1qbp|rps27a|rbm19|ythdf2|srsf10b|fus|zc3h10|hnrnpr|snrnp70|exosc9|srsf6b|exosc7|si:ch211-147k10.5|taf15|gigyf2|cwc22|eif4g1a|khsrp|cirbpb|ncl|ybx1
GO_RIBOSOMAL_LARGE_SUBUNIT_ASSEMBLY	13	26	3.33519e-12	5.11918e-10	64.1134566602496	317739|321130|322404|335539|337399|402823|406266|406587|550350|553606|555704|564382|777627	ppan|nop2|nop53|rpl23a|rrs1|bxdc2|rsl24d1|rpf2|mrto4|nle1|mdn1|fastkd2|bop1
GO_COTRANSLATIONAL_PROTEIN_TARGETING_TO_MEMBRANE	20	95	3.48169e-12	5.23716e-10	12.4637984253596	100000341|114420|195819|323305|335539|336713|336812|337090|337148|337240|337810|393725|393788|394027|406387|406489|406686|445038|560828|767765	rps23|rps9|rpl36a|rpl10a|rpl23a|rpl30|rpl23|rpl4|rps15|rps3a|rps27a|rps7|rps25|rpsa|rpl26|rpl19|rps11|rpl18|rpl13a|rps16
GO_PROTEIN_LOCALIZATION_TO_NUCLEOLUS	11	16	4.48022e-12	6.60701e-10	Inf	100000775|266985|30572|322404|327078|336473|337399|368253|394081|406587|541444	glula|npm1a|ran|nop53|polr1a|glulb|rrs1|pinx1|bysl|rpf2|nmd3
GO_POSITIVE_REGULATION_OF_TRANSLATION	18	117	1.55885e-11	2.25463e-09	13.7655110338655	114420|266985|30736|325102|334234|334619|335839|336498|336713|393220|393617|394053|406349|406387|406464|564382|678563|767747	rps9|npm1a|elavl1a|eif3ea|eif3c|c1qbp|cnbpb|eif3d|rpl30|ythdf2|nat10|eif4a3|rps6kb1b|rpl26|eif5a|fastkd2|cirbpb|rbms3
GO_MATURATION_OF_LSU_RRNA	12	21	3.14516e-11	4.46316e-09	59.122092374432	100536352|30228|321114|321127|321247|321652|322251|323305|334050|406587|563247|777627	urb1|pes|snu13b|ddx18|ftsj3|wdr12|rpl7l1|rpl10a|gtpbp4|rpf2|rsl1d1|bop1
GO_POSITIVE_REGULATION_OF_TELOMERASE_RNA_LOCALIZATION_TO_CAJAL_BODY	10	15	4.85608e-11	6.6108e-09	Inf	116994|192324|192327|30477|317678|322258|393555|394037|445391|613144	cct6a|cct7|cct3|tcp1|ruvbl2|cct5|cct4|cct8|nop10|dkc1
GO_REGULATION_OF_PROTEIN_LOCALIZATION_TO_CHROMOSOME_TELOMERIC_REGION	10	14	4.85608e-11	6.6108e-09	Inf	116994|192324|192327|30477|321897|322258|393555|394037|442932|613144	cct6a|cct7|cct3|tcp1|gnl3|cct5|cct4|cct8|gnl3l|dkc1
GO_CLEAVAGE_INVOLVED_IN_RRNA_PROCESSING	11	20	4.92228e-11	6.6108e-09	108.263289568765	321133|337399|402800|445388|450057|550247|550514|553568|553641|557849|777627	nop14|rrs1|kri1|rcl1|exosc9|exosc7|utp23|abt1|eri1|utp20|bop1
GO_CYTOPLASMIC_TRANSLATIONAL_INITIATION	13	31	6.32637e-11	8.34748e-09	32.0753002233911	322256|324365|325102|327515|334234|334626|336498|393220|393974|550245|557270|560828|572435	eif5|eif2s2|eif3ea|eif3s10|eif3c|eif3m|eif3d|ythdf2|eif3g|eif3k|eif3f|rpl13a|eif4g1a
GO_INTRACELLULAR_PROTEIN_TRANSPORT	65	1065	1.48529e-10	1.92602e-08	2.76669557496906	100000341|100000526|100037369|100145909|100317326|100329390|100535556|114420|195819|266985|286746|30081|30572|30707|321739|322969|323305|325052|327355|334362|335539|336713|336812|337090|337148|337240|337399|337810|378848|393725|393788|393863|393945|394027|394053|404036|406324|406382|406387|406489|406686|407084|415224|436587|436657|436772|436951|445038|494133|503772|541444|550239|553305|557634|558…	rps23|sec24a|atp5if1a|srsf3b|si:ch1073-55a19.2|iws1|sgsm1b|rps9|rpl36a|npm1a|sdad1|ptpn1|ran|cse1l|ipo7|nup50|rpl10a|tardbp|ice1|nol6|rpl23a|rpl30|rpl23|rpl4|rps15|rps3a|rrs1|rps27a|hspa5|rps7|rps25|heatr3|rab5ab|rpsa|eif4a3|nos2a|abce1|zpr1|rpl26|rpl19|rps11|riok2|tmed4|ltv1|cpsf2|sec61g|timm10|rpl18|srsf6b|agtr2|nmd3|hikeshi|ipo4|si:ch211-147k10.5|xpot|sytl5|znf593|rpl13a|nolc1|pom121|rangap1b|…
GO_PROTEIN_LOCALIZATION_TO_CHROMOSOME_TELOMERIC_REGION	11	29	2.92945e-10	3.7343e-08	54.1012618911767	116994|192324|192327|30477|321897|322258|368253|393555|394037|442932|613144	cct6a|cct7|cct3|tcp1|gnl3|cct5|pinx1|cct4|cct8|gnl3l|dkc1
GO_NUCLEOBASE_CONTAINING_COMPOUND_TRANSPORT	25	217	3.14744e-10	3.94532e-08	6.10792790464984	100145909|100317326|100329390|266985|286746|30572|322969|334362|337148|337399|393112|393467|394053|406324|406464|407084|436587|436657|494133|541444|556409|558020|559352|568298|573145	srsf3b|si:ch1073-55a19.2|iws1|npm1a|sdad1|ran|nup50|nol6|rps15|rrs1|ncbp3|hnrnpa1a|eif4a3|abce1|eif5a|riok2|ltv1|cpsf2|srsf6b|nmd3|g3bp2|xpot|znf593|pom121|khsrp
GO_REGULATION_OF_GENE_EXPRESSION_EPIGENETIC	26	268	3.31595e-10	4.0884e-08	5.79352522945406	100317326|282615|30572|30736|321277|322206|322969|327078|336342|337105|393475|393538|402856|404630|494033|553733|555238|559273|559945|561830|568298|572435|664754|792693|797198|799650	si:ch1073-55a19.2|smarca5|ran|elavl1a|mybbp1a|ddx5|nup50|polr1a|wu:fj64h06|mbd2|prmt7|polr1c|twistnb|zc3h10|tfap2c|polr1e|pcgf6|ep300a|dot1l|gigyf2|pom121|eif4g1a|ezh1|cd3eap|rrp8|ddx21
GO_CELLULAR_MACROMOLECULE_CATABOLIC_PROCESS	66	1058	3.43191e-10	4.16312e-08	2.67686100682187	100000341|100037369|100359398|100534720|114420|195819|266985|266989|30649|30736|321035|321714|322206|322404|323305|325052|325102|327399|327528|335539|336116|336713|336812|337090|337148|337240|337810|338155|378848|387529|393220|393227|393725|393788|393885|394027|394053|394058|406382|406387|406489|406686|406735|445038|445501|450057|550247|550350|553641|557634|558760|560828|561830|564632|564633|5655…	rps23|atp5if1a|rnf6|isg20|rps9|rpl36a|npm1a|etf1b|psme3|elavl1a|pabpc4|setb|ddx5|nop53|rpl10a|tardbp|eif3ea|tnfaip1|usp42|rpl23a|bnip3|rpl30|rpl23|rpl4|rps15|rps3a|rps27a|hspbp1|hspa5|ldlra|ythdf2|usp44|rps7|rps25|zgc:56064|rpsa|eif4a3|fus|zpr1|rpl26|rpl19|rps11|hnrnpr|rpl18|cdc26|exosc9|exosc7|mrto4|eri1|si:ch211-147k10.5|taf15|rpl13a|gigyf2|usp10|ddx6|pnrc2|edc4|supv3l1|eif4g1a|khsrp|dkc1|nedd4…
GO_FORMATION_OF_CYTOPLASMIC_TRANSLATION_INITIATION_COMPLEX	10	16	4.89367e-10	5.75083e-08	98.2743455934945	322256|324365|325102|327515|334234|334626|336498|393974|550245|557270	eif5|eif2s2|eif3ea|eif3s10|eif3c|eif3m|eif3d|eif3g|eif3k|eif3f
GO_TELOMERASE_RNA_LOCALIZATION	10	19	4.89367e-10	5.75083e-08	98.2743455934945	116994|192324|192327|30477|317678|322258|393555|394037|445391|613144	cct6a|cct7|cct3|tcp1|ruvbl2|cct5|cct4|cct8|nop10|dkc1
GO_PROTEIN_CONTAINING_COMPLEX_ASSEMBLY	90	1585	6.79999e-10	7.86811e-08	2.26622222112353	100000526|100000775|100005490|100007463|100037369|100038767|192327|192331|266985|282615|30432|30445|30477|30670|30736|317644|317678|317739|321114|321130|321714|321974|322256|322404|323501|324365|325102|327320|327355|327399|327515|334234|334626|334728|335539|336342|336473|336498|336619|336823|337105|337148|337399|337810|368260|373865|393475|393505|393550|393936|393974|394027|394037|394058|402823|4…	sec24a|glula|zrsr2|tle3b|atp5if1a|zgc:158803|cct3|snrpd1|npm1a|smarca5|smn1|brd2a|tcp1|thraa|elavl1a|nifk|ruvbl2|ppan|snu13b|nop2|setb|prmt1|eif5|nop53|seta|eif2s2|eif3ea|f5|ice1|tnfaip1|eif3s10|eif3c|eif3m|mapre1b|rpl23a|wu:fj64h06|glulb|eif3d|eif4bb|drg1|mbd2|rps15|rrs1|rps27a|nap1l1|kctd12.1|prmt7|srsf10b|arpc5la|cd2bp2|eif3g|rpsa|cct8|fus|bxdc2|snrpb|rsl24d1|rcc1|rpf2|grwd1|snrpf|srsf6b|rrp7a…
GO_POSITIVE_REGULATION_OF_CELLULAR_AMIDE_METABOLIC_PROCESS	18	144	7.77914e-10	8.86468e-08	9.41046595834523	114420|266985|30736|325102|334234|334619|335839|336498|336713|393220|393617|394053|406349|406387|406464|564382|678563|767747	rps9|npm1a|elavl1a|eif3ea|eif3c|c1qbp|cnbpb|eif3d|rpl30|ythdf2|nat10|eif4a3|rps6kb1b|rpl26|eif5a|fastkd2|cirbpb|rbms3
GO_NUCLEAR_EXPORT	22	184	1.64618e-09	1.8479e-07	6.45570428516989	100145909|100317326|100329390|266985|286746|30572|30707|322969|334362|337148|337399|394053|406324|407084|436587|436657|494133|541444|558020|559352|568298|568424	srsf3b|si:ch1073-55a19.2|iws1|npm1a|sdad1|ran|cse1l|nup50|nol6|rps15|rrs1|eif4a3|abce1|riok2|ltv1|cpsf2|srsf6b|nmd3|xpot|znf593|pom121|rangap1b
GO_IMPORT_INTO_NUCLEUS	20	145	1.72208e-09	1.90467e-07	7.37494125160003	100317326|192331|30432|30572|30707|321739|322969|325052|336812|393863|402966|406382|445404|503772|550239|553305|561131|568298|569455|799538	si:ch1073-55a19.2|snrpd1|smn1|ran|cse1l|ipo7|nup50|tardbp|rpl23|heatr3|snrpb|zpr1|snrpf|agtr2|hikeshi|ipo4|nolc1|pom121|kpnb3|gemin5
GO_RRNA_CONTAINING_RIBONUCLEOPROTEIN_COMPLEX_EXPORT_FROM_NUCLEUS	10	15	2.69009e-09	2.93219e-07	49.0947030213851	266985|286746|30572|337148|337399|406324|407084|436587|541444|559352	npm1a|sdad1|ran|rps15|rrs1|abce1|riok2|ltv1|nmd3|znf593
GO_RNA_MODIFICATION	20	147	4.16429e-09	4.47423e-07	6.86237262573318	100003049|321130|321247|393098|393617|393950|393985|402798|406275|406690|445162|445391|449779|494060|553298|553692|553720|560338|563475|613144	dus2|nop2|ftsj3|ctu1|nat10|gar1|qtrt1|qtrt2|fbl|nsun5|dimt1l|nop10|mettl1|pus1|trmt1|dph3|alkbh1|elp2|trmt6|dkc1
GO_INTRACELLULAR_TRANSPORT	80	1605	4.34981e-09	4.60774e-07	2.27105753020906	100000341|100000526|100037369|100145909|100317326|100329390|100535556|114420|192331|195819|266985|286746|30081|30432|30572|30707|321739|322969|323305|325052|327320|327355|334362|335539|336713|336812|337090|337148|337240|337399|337810|378848|387529|393505|393725|393788|393863|393945|394027|394053|402966|404036|406324|406382|406387|406489|406686|407084|415224|436587|436657|436772|436951|445038|4454…	rps23|sec24a|atp5if1a|srsf3b|si:ch1073-55a19.2|iws1|sgsm1b|rps9|snrpd1|rpl36a|npm1a|sdad1|ptpn1|smn1|ran|cse1l|ipo7|nup50|rpl10a|tardbp|f5|ice1|nol6|rpl23a|rpl30|rpl23|rpl4|rps15|rps3a|rrs1|rps27a|hspa5|ldlra|srsf10b|rps7|rps25|heatr3|rab5ab|rpsa|eif4a3|snrpb|nos2a|abce1|zpr1|rpl26|rpl19|rps11|riok2|tmed4|ltv1|cpsf2|sec61g|timm10|rpl18|snrpf|srsf6b|agtr2|nmd3|hikeshi|ipo4|si:ch211-244b2.1|si:ch21…
GO_MATURATION_OF_LSU_RRNA_FROM_TRICISTRONIC_RRNA_TRANSCRIPT_SSU_RRNA_5_8S_RRNA_LSU_RRNA	9	14	4.81842e-09	4.91583e-07	88.3255751142314	100536352|30228|321127|321247|321652|322251|334050|406587|777627	urb1|pes|ddx18|ftsj3|wdr12|rpl7l1|gtpbp4|rpf2|bop1
GO_PROTEIN_LOCALIZATION_TO_NUCLEOPLASM	9	12	4.81842e-09	4.91583e-07	88.3255751142314	116994|192324|192327|30477|322258|322404|393555|394037|613144	cct6a|cct7|cct3|tcp1|cct5|nop53|cct4|cct8|dkc1
GO_PROTEIN_TARGETING_TO_MEMBRANE	21	177	4.83674e-09	4.91583e-07	6.33936919909801	100000341|114420|195819|323305|335539|336713|336812|337090|337148|337240|337810|378848|393725|393788|394027|406387|406489|406686|445038|560828|767765	rps23|rps9|rpl36a|rpl10a|rpl23a|rpl30|rpl23|rpl4|rps15|rps3a|rps27a|hspa5|rps7|rps25|rpsa|rpl26|rpl19|rps11|rpl18|rpl13a|rps16
GO_ENDONUCLEOLYTIC_CLEAVAGE_INVOLVED_IN_RRNA_PROCESSING	8	10	5.67907e-09	5.54705e-07	Inf	321133|337399|402800|445388|550514|553568|557849|777627	nop14|rrs1|kri1|rcl1|utp23|abt1|utp20|bop1
GO_POSITIVE_REGULATION_OF_ESTABLISHMENT_OF_PROTEIN_LOCALIZATION_TO_TELOMERE	8	10	5.67907e-09	5.54705e-07	Inf	116994|192324|192327|30477|322258|393555|394037|613144	cct6a|cct7|cct3|tcp1|cct5|cct4|cct8|dkc1
GO_REGULATION_OF_ESTABLISHMENT_OF_PROTEIN_LOCALIZATION_TO_CHROMOSOME	8	12	5.67907e-09	5.54705e-07	Inf	116994|192324|192327|30477|322258|393555|394037|613144	cct6a|cct7|cct3|tcp1|cct5|cct4|cct8|dkc1
GO_MACROMOLECULE_CATABOLIC_PROCESS	73	1277	6.15181e-09	5.93176e-07	2.34135256919642	100000341|100037369|100359398|100534720|114420|114426|195819|266985|266989|30081|30649|30736|321035|321714|322206|322404|323305|324053|325052|325102|327301|327399|327528|335539|336116|336713|336812|337090|337148|337240|337810|338155|378848|387529|393220|393227|393725|393788|393885|394027|394053|394058|404036|406382|406387|406489|406686|406735|445038|445398|445501|450057|550247|550350|553641|55596…	rps23|atp5if1a|rnf6|isg20|rps9|odc1|rpl36a|npm1a|etf1b|ptpn1|psme3|elavl1a|pabpc4|setb|ddx5|nop53|rpl10a|trim33|tardbp|eif3ea|ppp1cab|tnfaip1|usp42|rpl23a|bnip3|rpl30|rpl23|rpl4|rps15|rps3a|rps27a|hspbp1|hspa5|ldlra|ythdf2|usp44|rps7|rps25|zgc:56064|rpsa|eif4a3|fus|nos2a|zpr1|rpl26|rpl19|rps11|hnrnpr|rpl18|snrnp70|cdc26|exosc9|exosc7|mrto4|eri1|lpcat1|si:ch211-147k10.5|taf15|rpl13a|gigyf2|usp10|d…
GO_POSITIVE_REGULATION_OF_PROTEIN_LOCALIZATION_TO_NUCLEUS	15	75	7.07273e-09	6.73342e-07	10.5972616524737	116994|192324|192327|266985|30477|30572|322258|325052|368253|393555|394037|406382|541444|569455|613144	cct6a|cct7|cct3|npm1a|tcp1|ran|cct5|tardbp|pinx1|cct4|cct8|zpr1|nmd3|kpnb3|dkc1
GO_CELLULAR_MACROMOLECULE_LOCALIZATION	91	1798	7.56414e-09	7.11124e-07	2.12556906319419	100000341|100000526|100000775|100037369|100145909|100317326|100329390|100535556|114420|116994|192324|192327|195819|266985|286746|30081|30228|30477|30572|30707|317678|321739|321897|322258|322404|322969|323305|325052|327078|327355|334362|334728|335539|336473|336713|336812|337090|337148|337240|337399|337810|368253|378848|393555|393725|393788|393863|393945|394027|394037|394053|394081|404036|406324|40…	rps23|sec24a|glula|atp5if1a|srsf3b|si:ch1073-55a19.2|iws1|sgsm1b|rps9|cct6a|cct7|cct3|rpl36a|npm1a|sdad1|ptpn1|pes|tcp1|ran|cse1l|ruvbl2|ipo7|gnl3|cct5|nop53|nup50|rpl10a|tardbp|polr1a|ice1|nol6|mapre1b|rpl23a|glulb|rpl30|rpl23|rpl4|rps15|rps3a|rrs1|rps27a|pinx1|hspa5|cct4|rps7|rps25|heatr3|rab5ab|rpsa|cct8|eif4a3|bysl|nos2a|abce1|zpr1|rpl26|rpl19|rpf2|rps11|riok2|tmed4|ltv1|cpsf2|sec61g|timm10|g…
GO_POSITIVE_REGULATION_OF_CELLULAR_BIOSYNTHETIC_PROCESS	91	1810	1.32943e-08	1.2344e-06	2.09528441513888	100000471|100002463|100003790|100359398|114420|116994|140817|192324|192327|266985|282615|30477|30572|30670|30736|30750|317637|317678|321059|321466|321868|321897|321974|322258|323501|323721|324053|325102|325106|326078|327355|327399|334234|334446|334465|334619|335839|336498|336713|337810|368478|378848|387293|387529|393220|393477|393555|393617|394037|394053|394058|403080|404036|405844|406349|406382|…	rtf1|pprc1|kat8|rnf6|rps9|cct6a|cebpd|cct7|cct3|npm1a|smarca5|tcp1|ran|thraa|elavl1a|pparda|wdr43|ruvbl2|rrp1|hnrnpaba|ilf3b|gnl3|prmt1|cct5|seta|rbm14a|trim33|eif3ea|utp15|mta2|ice1|tnfaip1|eif3c|heatr1|ccnt1|c1qbp|cnbpb|eif3d|rpl30|rps27a|wdr75|hspa5|mmp13a|ldlra|ythdf2|znf131|cct4|nat10|cct8|eif4a3|fus|dnajc2|nos2a|tox2|rps6kb1b|zpr1|rpl26|eif5a|rgmb|litaf|exosc9|mllt10|mlip|tfap2c|agtr2|nmd3|…
GO_TRNA_PROCESSING	16	125	2.15756e-08	1.97891e-06	8.33695785769469	100003049|393098|393617|393985|402798|445405|449779|494060|541352|553298|553692|553720|560338|563475|570247|780841	dus2|ctu1|nat10|qtrt1|qtrt2|sars1|mettl1|pus1|rpp30|trmt1|dph3|alkbh1|elp2|trmt6|ptcd1|fam98b
GO_REGULATION_OF_RNA_SPLICING	17	122	2.99761e-08	2.71627e-06	7.32670203714526	100145909|192318|266985|321059|322206|327336|334619|387255|393505|394058|404630|406382|445398|494133|566033|678563|767714	srsf3b|sf3b4|npm1a|rrp1|ddx5|rbm25b|c1qbp|rbm19|srsf10b|fus|zc3h10|zpr1|snrnp70|srsf6b|cwc22|cirbpb|ncl
GO_REGULATION_OF_TRANSLATIONAL_INITIATION	14	76	4.00664e-08	3.58737e-06	9.87437730688402	266985|322256|324490|325102|327301|336619|393220|393739|406349|550245|553720|560828|561194|572435	npm1a|eif5|eif4ebp3l|eif3ea|ppp1cab|eif4bb|ythdf2|paip2b|rps6kb1b|eif3k|alkbh1|rpl13a|eif5b|eif4g1a
GO_POSITIVE_REGULATION_OF_RIBOSOME_BIOGENESIS	7	9	6.12752e-08	5.29713e-06	Inf	317637|325106|334446|368478|406268|407084|445162	wdr43|utp15|heatr1|wdr75|riok1|riok2|dimt1l
GO_REGULATION_OF_PROTEIN_LOCALIZATION_TO_NUCLEOLUS	7	10	6.12752e-08	5.29713e-06	Inf	100000775|266985|327078|336473|368253|394081|541444	glula|npm1a|polr1a|glulb|pinx1|bysl|nmd3
GO_REGULATION_OF_RIBOSOME_BIOGENESIS	7	14	6.12752e-08	5.29713e-06	Inf	317637|325106|334446|368478|406268|407084|445162	wdr43|utp15|heatr1|wdr75|riok1|riok2|dimt1l
GO_SPLICEOSOMAL_SNRNP_ASSEMBLY	9	36	8.91264e-08	7.61727e-06	29.4145685952934	192331|30432|393475|393505|393936|402966|445404|58024|799538	snrpd1|smn1|prmt7|srsf10b|cd2bp2|snrpb|snrpf|coil|gemin5
GO_REGULATION_OF_MRNA_PROCESSING	16	126	1.40072e-07	1.18369e-05	6.88219722127988	100145909|100329390|192318|266985|322206|327336|334465|334619|387255|393505|404630|445398|494133|566033|678563|767714	srsf3b|iws1|sf3b4|npm1a|ddx5|rbm25b|ccnt1|c1qbp|rbm19|srsf10b|zc3h10|snrnp70|srsf6b|cwc22|cirbpb|ncl
GO_POSITIVE_REGULATION_OF_NUCLEOBASE_CONTAINING_COMPOUND_METABOLIC_PROCESS	84	1721	1.85868e-07	1.55323e-05	2.00808624511754	100000471|100002463|100003790|100359398|116994|140817|192318|192324|192327|266985|282615|30477|30572|30670|30750|317637|317678|321059|321466|321868|321897|322206|322258|323501|323721|324053|325106|326078|327355|334446|334465|337810|368478|378848|386663|393220|393477|393555|394037|394058|403080|404036|405844|406268|406382|406735|407084|414273|431731|445162|445398|450057|492342|492702|494033|503772…	rtf1|pprc1|kat8|rnf6|cct6a|cebpd|sf3b4|cct7|cct3|npm1a|smarca5|tcp1|ran|thraa|pparda|wdr43|ruvbl2|rrp1|hnrnpaba|ilf3b|gnl3|ddx5|cct5|seta|rbm14a|trim33|utp15|mta2|ice1|heatr1|ccnt1|rps27a|wdr75|hspa5|pfkfb4b|ythdf2|znf131|cct4|cct8|fus|dnajc2|nos2a|tox2|riok1|zpr1|hnrnpr|riok2|rgmb|litaf|dimt1l|snrnp70|exosc9|mllt10|mlip|tfap2c|agtr2|nmd3|abt1|pcgf6|tox3|si:ch211-147k10.5|rrn3|taf15|ep300a|znf593…
GO_ESTABLISHMENT_OF_PROTEIN_LOCALIZATION_TO_TELOMERE	8	18	2.15263e-07	1.75977e-05	39.1132539782861	116994|192324|192327|30477|322258|393555|394037|613144	cct6a|cct7|cct3|tcp1|cct5|cct4|cct8|dkc1
GO_REGULATION_OF_TRANSCRIPTION_BY_RNA_POLYMERASE_I	8	32	2.15263e-07	1.75977e-05	39.1132539782861	317637|322404|325106|334446|336342|368478|767714|796505	wdr43|nop53|utp15|heatr1|wu:fj64h06|wdr75|ncl|dhx33
GO_DNA_TEMPLATED_TRANSCRIPTION_ELONGATION	13	105	2.19278e-07	1.77332e-05	9.15391189852074	100000471|100329390|317637|327078|334465|336342|393538|402856|406764|553733|560338|570531|792693	rtf1|iws1|wdr43|polr1a|ccnt1|wu:fj64h06|polr1c|twistnb|eloa|polr1e|elp2|brd4|cd3eap
GO_REGULATION_OF_MRNA_SPLICING_VIA_SPLICEOSOME	14	90	3.29785e-07	2.63863e-05	7.67613300090187	100145909|192318|266985|322206|327336|334619|387255|393505|404630|445398|494133|566033|678563|767714	srsf3b|sf3b4|npm1a|ddx5|rbm25b|c1qbp|rbm19|srsf10b|zc3h10|snrnp70|srsf6b|cwc22|cirbpb|ncl
GO_RNA_DEPENDENT_DNA_BIOSYNTHETIC_PROCESS	13	71	3.74595e-07	2.96561e-05	8.54245724958705	116994|192324|192327|30477|322258|368253|393555|393617|393950|394037|442932|445391|613144	cct6a|cct7|cct3|tcp1|cct5|pinx1|cct4|nat10|gar1|cct8|gnl3l|nop10|dkc1
GO_REGULATION_OF_MRNA_CATABOLIC_PROCESS	19	186	4.60205e-07	3.60542e-05	4.96034818058527	266985|30649|30736|321035|321714|325052|337810|393220|394058|406735|450057|550247|557634|558760|561830|572435|573145|678563|795398	npm1a|psme3|elavl1a|pabpc4|setb|tardbp|rps27a|ythdf2|fus|hnrnpr|exosc9|exosc7|si:ch211-147k10.5|taf15|gigyf2|eif4g1a|khsrp|cirbpb|ybx1
GO_CHROMATIN_ORGANIZATION	39	646	5.129e-07	3.97682e-05	2.75116092402922	100000471|100000570|100003790|100329390|266985|282615|30445|317678|321714|321974|323501|323721|326078|334173|337105|368260|393475|394050|403080|406275|445115|445482|447856|448867|553305|555238|557915|559273|559945|560815|563236|563456|568214|569471|570531|570852|58013|664754|797198	rtf1|hirip3|kat8|iws1|npm1a|smarca5|brd2a|ruvbl2|setb|prmt1|seta|rbm14a|mta2|baz1a|mbd2|nap1l1|prmt7|epc2|dnajc2|fbl|grwd1|phf20b|utp3|prmt6|ipo4|pcgf6|tssk6|ep300a|dot1l|riox1|chd1|srcap|chd8|chd7|brd4|supv3l1|noc2l|ezh1|rrp8
GO_MACROMOLECULE_METHYLATION	23	279	5.92678e-07	4.5485e-05	4.01816253149131	100000471|100329390|266989|321130|321247|321974|326078|337105|393475|402966|404619|406275|406690|445162|448867|449779|550348|553298|559945|563475|570531|664754|780841	rtf1|iws1|etf1b|nop2|ftsj3|prmt1|mta2|mbd2|prmt7|snrpb|eef1akmt1|fbl|nsun5|dimt1l|prmt6|mettl1|prmt3|trmt1|dot1l|trmt6|brd4|ezh1|fam98b
GO_RNA_PHOSPHODIESTER_BOND_HYDROLYSIS	15	123	6.31565e-07	4.79798e-05	6.44184620046979	100534720|321133|337399|402800|436657|445388|450057|541352|550247|550514|553453|553568|553641|557849|777627	isg20|nop14|rrs1|kri1|cpsf2|rcl1|exosc9|rpp30|exosc7|utp23|samhd1|abt1|eri1|utp20|bop1
GO_ENDONUCLEOLYTIC_CLEAVAGE_IN_ITS1_TO_SEPARATE_SSU_RRNA_FROM_5_8S_RRNA_AND_LSU_RRNA_FROM_TRICISTRONIC_RRNA_TRANSCRIPT_SSU_RRNA_5_8S_RRNA_LSU_RRNA	6	7	6.60138e-07	4.9649e-05	Inf	321133|337399|402800|445388|553568|557849	nop14|rrs1|kri1|rcl1|abt1|utp20
GO_ESTABLISHMENT_OF_PROTEIN_LOCALIZATION_TO_CHROMOSOME	9	28	6.82108e-07	5.07934e-05	17.6475098879234	116994|192324|192327|30477|317678|322258|393555|394037|613144	cct6a|cct7|cct3|tcp1|ruvbl2|cct5|cct4|cct8|dkc1
GO_METHYLATION	25	330	9.74051e-07	7.18219e-05	3.61264484579453	100000471|100329390|266989|321130|321247|321974|326078|337105|393475|402966|404619|406275|406690|445162|447875|448867|449779|550348|553298|559945|563475|570531|664754|780841|797198	rtf1|iws1|etf1b|nop2|ftsj3|prmt1|mta2|mbd2|prmt7|snrpb|eef1akmt1|fbl|nsun5|dimt1l|smyd5|prmt6|mettl1|prmt3|trmt1|dot1l|trmt6|brd4|ezh1|fam98b|rrp8
GO_DNA_TEMPLATED_TRANSCRIPTION_TERMINATION	11	72	1.20077e-06	8.76793e-05	9.82964649580898	30432|327078|334973|336342|393538|402856|402966|436657|445404|553733|792693	smn1|polr1a|ttf1|wu:fj64h06|polr1c|twistnb|snrpb|cpsf2|snrpf|polr1e|cd3eap
GO_TELOMERE_MAINTENANCE_VIA_TELOMERE_LENGTHENING	13	77	1.58199e-06	0.000114405	7.11446492754094	116994|192324|192327|30477|322258|368253|393555|393617|393950|394037|442932|445391|613144	cct6a|cct7|cct3|tcp1|cct5|pinx1|cct4|nat10|gar1|cct8|gnl3l|nop10|dkc1
GO_TERMINATION_OF_RNA_POLYMERASE_I_TRANSCRIPTION	7	31	1.86284e-06	0.000132174	34.2085059252575	327078|334973|336342|393538|402856|553733|792693	polr1a|ttf1|wu:fj64h06|polr1c|twistnb|polr1e|cd3eap
GO_TRANSCRIPTION_INITIATION_FROM_RNA_POLYMERASE_I_PROMOTER	7	34	1.86284e-06	0.000132174	34.2085059252575	327078|336342|393538|402856|553733|558718|792693	polr1a|wu:fj64h06|polr1c|twistnb|polr1e|rrn3|cd3eap
GO_CHROMOSOME_ORGANIZATION	60	1031	2.06402e-06	0.000145079	2.10421436145559	100000471|100000570|100003790|100329390|116994|192324|192327|266985|282615|30445|30477|30572|317678|321119|321714|321897|321974|322258|323501|323721|326078|334173|337105|337399|337810|368253|368260|393227|393475|393555|393617|393950|394037|394050|403080|406275|407084|442932|445115|445391|445482|445501|447856|448867|553305|555238|557915|559273|559945|560815|563236|563456|568214|569471|570531|57085…	rtf1|hirip3|kat8|iws1|cct6a|cct7|cct3|npm1a|smarca5|brd2a|tcp1|ran|ruvbl2|mcmbp|setb|gnl3|prmt1|cct5|seta|rbm14a|mta2|baz1a|mbd2|rrs1|rps27a|pinx1|nap1l1|usp44|prmt7|cct4|nat10|gar1|cct8|epc2|dnajc2|fbl|riok2|gnl3l|grwd1|nop10|phf20b|cdc26|utp3|prmt6|ipo4|pcgf6|tssk6|ep300a|dot1l|riox1|chd1|srcap|chd8|chd7|brd4|supv3l1|noc2l|dkc1|ezh1|rrp8
GO_POSITIVE_REGULATION_OF_RNA_METABOLIC_PROCESS	74	1573	2.11945e-06	0.000147596	1.94678944697675	100000471|100002463|100003790|100359398|140817|192318|266985|282615|30572|30670|30750|317637|317678|321059|321466|321868|321897|322206|323501|323721|324053|325106|326078|327355|334446|334465|337810|368478|378848|393220|393477|394058|403080|405844|406268|406382|406735|407084|414273|431731|445162|445398|450057|492342|492702|494033|503772|541444|553568|555238|555286|557634|558718|558760|559273|55935…	rtf1|pprc1|kat8|rnf6|cebpd|sf3b4|npm1a|smarca5|ran|thraa|pparda|wdr43|ruvbl2|rrp1|hnrnpaba|ilf3b|gnl3|ddx5|seta|rbm14a|trim33|utp15|mta2|ice1|heatr1|ccnt1|rps27a|wdr75|hspa5|ythdf2|znf131|fus|dnajc2|tox2|riok1|zpr1|hnrnpr|riok2|rgmb|litaf|dimt1l|snrnp70|exosc9|mllt10|mlip|tfap2c|agtr2|nmd3|abt1|pcgf6|tox3|si:ch211-147k10.5|rrn3|taf15|ep300a|znf593|dot1l|nolc1|gigyf2|srcap|fosl1a|chd8|chd7|il11a|b…
GO_GENE_SILENCING	16	217	2.7309e-06	0.000188432	5.10036975665087	100317326|282615|30572|30736|322206|322969|337105|404630|553641|559945|561830|563456|568298|572435|664754|797198	si:ch1073-55a19.2|smarca5|ran|elavl1a|ddx5|nup50|mbd2|zc3h10|eri1|dot1l|gigyf2|srcap|pom121|eif4g1a|ezh1|rrp8
GO_TRNA_MODIFICATION	12	84	3.051e-06	0.000208605	7.38069602739133	100003049|393098|393617|393985|402798|449779|494060|553298|553692|553720|560338|563475	dus2|ctu1|nat10|qtrt1|qtrt2|mettl1|pus1|trmt1|dph3|alkbh1|elp2|trmt6
GO_RRNA_MODIFICATION	9	33	3.27907e-06	0.000220196	12.6030296135812	321130|321247|393617|393950|406275|406690|445162|445391|613144	nop2|ftsj3|nat10|gar1|fbl|nsun5|dimt1l|nop10|dkc1
GO_TOXIN_TRANSPORT	9	38	3.27907e-06	0.000220196	12.6030296135812	116994|192324|192327|30477|322258|336116|378848|393555|394037	cct6a|cct7|cct3|tcp1|cct5|bnip3|hspa5|cct4|cct8
GO_REGULATION_OF_TELOMERE_MAINTENANCE_VIA_TELOMERE_LENGTHENING	11	60	3.56573e-06	0.000237326	8.31517655295825	116994|192324|192327|30477|322258|368253|393555|393617|394037|442932|613144	cct6a|cct7|cct3|tcp1|cct5|pinx1|cct4|nat10|cct8|gnl3l|dkc1
GO_RIBOSOMAL_LARGE_SUBUNIT_EXPORT_FROM_NUCLEUS	6	8	4.25331e-06	0.000280607	58.5420300797575	266985|286746|30572|337399|541444|559352	npm1a|sdad1|ran|rrs1|nmd3|znf593
GO_ESTABLISHMENT_OF_PROTEIN_LOCALIZATION_TO_MEMBRANE	22	306	4.64028e-06	0.000303474	3.58255956551557	100000341|114420|195819|323305|335539|336713|336812|337090|337148|337240|337810|378848|393725|393788|394027|406387|406489|406686|436951|445038|560828|767765	rps23|rps9|rpl36a|rpl10a|rpl23a|rpl30|rpl23|rpl4|rps15|rps3a|rps27a|hspa5|rps7|rps25|rpsa|rpl26|rpl19|rps11|timm10|rpl18|rpl13a|rps16
GO_RNA_3_END_PROCESSING	12	128	4.76602e-06	0.000309011	6.94342528742803	100145909|334465|394053|406275|436657|450057|494133|550247|553641|570247|570852|613144	srsf3b|ccnt1|eif4a3|fbl|cpsf2|exosc9|srsf6b|exosc7|eri1|ptcd1|supv3l1|dkc1
GO_NCRNA_EXPORT_FROM_NUCLEUS	7	38	5.70719e-06	0.000363761	22.8054689175254	100317326|266985|30572|322969|334362|558020|568298	si:ch1073-55a19.2|npm1a|ran|nup50|nol6|xpot|pom121
GO_RRNA_TRANSCRIPTION	7	31	5.70719e-06	0.000363761	22.8054689175254	317644|322404|445389|553733|563394|767714|792693	nifk|nop53|gtf3aa|polr1e|gtf3c2|ncl|cd3eap
GO_PROTEIN_CONTAINING_COMPLEX_LOCALIZATION	20	274	5.78798e-06	0.00036581	3.81307916723016	100145909|100317326|100329390|266985|286746|30572|322969|334362|337148|337399|394053|406324|407084|436587|436657|494133|541444|558020|559352|568298	srsf3b|si:ch1073-55a19.2|iws1|npm1a|sdad1|ran|nup50|nol6|rps15|rrs1|eif4a3|abce1|riok2|ltv1|cpsf2|srsf6b|nmd3|xpot|znf593|pom121
GO_ENDONUCLEOLYTIC_CLEAVAGE_IN_5_ETS_OF_TRICISTRONIC_RRNA_TRANSCRIPT_SSU_RRNA_5_8S_RRNA_LSU_RRNA	5	5	7.10115e-06	0.000437768	Inf	321133|445388|550514|553568|557849	nop14|rcl1|utp23|abt1|utp20
GO_REGULATION_OF_MRNA_BINDING	5	11	7.10115e-06	0.000437768	Inf	325102|334234|336498|394053|572435	eif3ea|eif3c|eif3d|eif4a3|eif4g1a
GO_REGULATION_OF_RNA_BINDING	5	12	7.10115e-06	0.000437768	Inf	325102|334234|336498|394053|572435	eif3ea|eif3c|eif3d|eif4a3|eif4g1a
GO_MRNA_TRANSPORT	13	134	7.95015e-06	0.000486123	5.81831455787279	100145909|100317326|100329390|322969|393112|393467|394053|406464|436657|494133|556409|568298|573145	srsf3b|si:ch1073-55a19.2|iws1|nup50|ncbp3|hnrnpa1a|eif4a3|eif5a|cpsf2|srsf6b|g3bp2|pom121|khsrp
GO_REGULATION_OF_SIGNAL_TRANSDUCTION_BY_P53_CLASS_MEDIATOR	19	180	9.01443e-06	0.000546754	3.83959797864662	266985|321130|322206|322404|324053|326078|336470|336812|337399|393725|406387|406587|445482|448867|558718|558760|559273|58013|777627	npm1a|nop2|ddx5|nop53|trim33|mta2|pak1ip1|rpl23|rrs1|rps7|rpl26|rpf2|phf20b|prmt6|rrn3|taf15|ep300a|noc2l|bop1
GO_REGULATION_OF_TELOMERE_MAINTENANCE	12	78	1.08694e-05	0.000653993	6.21137862131975	116994|192324|192327|30477|321897|322258|368253|393555|393617|394037|442932|613144	cct6a|cct7|cct3|tcp1|gnl3|cct5|pinx1|cct4|nat10|cct8|gnl3l|dkc1
GO_COVALENT_CHROMATIN_MODIFICATION	24	420	1.34309e-05	0.000801698	3.09856258926934	100000471|100003790|100329390|317678|321714|321974|323721|326078|334173|337105|393475|394050|406275|445482|448867|555238|559273|559945|560815|563236|563456|570531|58013|664754	rtf1|kat8|iws1|ruvbl2|setb|prmt1|rbm14a|mta2|baz1a|mbd2|prmt7|epc2|fbl|phf20b|prmt6|pcgf6|ep300a|dot1l|riox1|chd1|srcap|brd4|noc2l|ezh1
GO_AMINO_ACID_ACTIVATION	6	46	1.56619e-05	0.000913126	29.2727280466326	337070|368235|394188|445405|447847|692329	rars1|yars1|qars1|sars1|hars|farsa
GO_POSITIVE_REGULATION_OF_TRANSCRIPTION_BY_RNA_POLYMERASE_I	6	22	1.56619e-05	0.000913126	29.2727280466326	317637|325106|334446|368478|767714|796505	wdr43|utp15|heatr1|wdr75|ncl|dhx33
GO_TRANSCRIPTION_ELONGATION_FROM_RNA_POLYMERASE_I_PROMOTER	6	29	1.56619e-05	0.000913126	29.2727280466326	327078|336342|393538|402856|553733|792693	polr1a|wu:fj64h06|polr1c|twistnb|polr1e|cd3eap
GO_PEPTIDYL_LYSINE_MODIFICATION	22	368	2.75593e-05	0.00159441	3.1173934687346	100000471|100003790|100317326|100329390|317678|321714|321897|322969|334173|394050|404619|442932|445482|448867|559273|559945|563456|568298|568424|570531|58013|664754	rtf1|kat8|si:ch1073-55a19.2|iws1|ruvbl2|setb|gnl3|nup50|baz1a|epc2|eef1akmt1|gnl3l|phf20b|prmt6|ep300a|dot1l|srcap|pom121|rangap1b|brd4|noc2l|ezh1
GO_POSITIVE_REGULATION_OF_GENE_EXPRESSION_EPIGENETIC	10	57	2.80935e-05	0.00161291	7.00598688329884	282615|321277|327078|336342|393538|402856|553733|559273|792693|799650	smarca5|mybbp1a|polr1a|wu:fj64h06|polr1c|twistnb|polr1e|ep300a|cd3eap|ddx21
GO_PROTEIN_TARGETING	27	407	2.96935e-05	0.00169185	2.71487550719379	100000341|100037369|114420|195819|323305|335539|336713|336812|337090|337148|337240|337810|378848|393725|393788|394027|404036|406387|406489|406686|436772|436951|445038|560828|570467|619412|767765	rps23|atp5if1a|rps9|rpl36a|rpl10a|rpl23a|rpl30|rpl23|rpl4|rps15|rps3a|rps27a|hspa5|rps7|rps25|rpsa|nos2a|rpl26|rpl19|rps11|sec61g|timm10|rpl18|rpl13a|ap4e1|nedd4a|rps16
GO_NEGATIVE_REGULATION_OF_MRNA_METABOLIC_PROCESS	11	74	3.19187e-05	0.00180497	6.00221757108106	266985|30736|325052|334465|334619|393505|394058|494133|558760|678563|795398	npm1a|elavl1a|tardbp|ccnt1|c1qbp|srsf10b|fus|srsf6b|taf15|cirbpb|ybx1
GO_RNA_PHOSPHODIESTER_BOND_HYDROLYSIS_ENDONUCLEOLYTIC	9	62	3.41046e-05	0.00191418	8.0162292786512	321133|337399|402800|445388|541352|550514|553568|557849|777627	nop14|rrs1|kri1|rcl1|rpp30|utp23|abt1|utp20|bop1
GO_SIGNAL_TRANSDUCTION_BY_P53_CLASS_MEDIATOR	24	259	3.74309e-05	0.00208532	2.87143049802107	100331179|266985|321130|321277|321974|322206|322404|324053|326078|336470|336812|337399|393725|406387|406587|445482|448867|558718|558760|559273|564632|58013|777627|797198	acer2|npm1a|nop2|mybbp1a|prmt1|ddx5|nop53|trim33|mta2|pak1ip1|rpl23|rrs1|rps7|rpl26|rpf2|phf20b|prmt6|rrn3|taf15|ep300a|usp10|noc2l|bop1|rrp8
GO_REGULATION_OF_TRANSLATIONAL_ELONGATION	5	19	3.93062e-05	0.00215783	48.695957497469	336713|394053|406464|553692|553720	rpl30|eif4a3|eif5a|dph3|alkbh1
GO_RIBOSOMAL_SMALL_SUBUNIT_EXPORT_FROM_NUCLEUS	5	7	3.93062e-05	0.00215783	48.695957497469	266985|30572|337148|407084|436587	npm1a|ran|rps15|riok2|ltv1
GO_NEGATIVE_REGULATION_OF_BIOSYNTHETIC_PROCESS	66	1350	4.16673e-05	0.00227087	1.814554222037	100000471|100003790|100007463|100331179|140817|282615|286777|30670|30750|317678|321277|321714|321868|322206|322404|323462|324053|324490|325102|326078|334050|334619|334973|336812|337105|337810|368253|368671|393220|393477|393617|393652|393739|394053|394188|403080|406341|406735|442932|445405|448867|492702|494033|555238|555969|559273|559945|560815|560828|561460|561830|563808|566473|568214|572435|5731…	rtf1|kat8|tle3b|acer2|cebpd|smarca5|ddx54|thraa|pparda|ruvbl2|mybbp1a|setb|ilf3b|ddx5|nop53|pa2g4b|trim33|eif4ebp3l|eif3ea|mta2|gtpbp4|c1qbp|ttf1|rpl23|mbd2|rps27a|pinx1|homeza|ythdf2|znf131|nat10|lyar|paip2b|eif4a3|qars1|dnajc2|caprin1b|hnrnpr|gnl3l|sars1|prmt6|mlip|tfap2c|pcgf6|lpcat1|ep300a|dot1l|riox1|rpl13a|zgc:172302|gigyf2|rcor3|emilin1a|chd8|eif4g1a|khsrp|noc2l|nedd4a|ezh1|cirbpb|thap1|nc…
GO_NCRNA_3_END_PROCESSING	6	35	4.32601e-05	0.00234071	19.5161822155071	406275|450057|550247|553641|570247|613144	fbl|exosc9|exosc7|eri1|ptcd1|dkc1
GO_PROTEIN_METHYLATION	14	164	6.3193e-05	0.00339482	4.17741554221467	100000471|100329390|266989|321974|393475|402966|404619|406275|448867|550348|559945|570531|664754|780841	rtf1|iws1|etf1b|prmt1|prmt7|snrpb|eef1akmt1|fbl|prmt6|prmt3|dot1l|brd4|ezh1|fam98b
GO_POSITIVE_REGULATION_OF_TELOMERE_MAINTENANCE_VIA_TELOMERE_LENGTHENING	8	36	6.39701e-05	0.00341219	8.69707614145115	116994|192324|192327|30477|322258|393555|394037|613144	cct6a|cct7|cct3|tcp1|cct5|cct4|cct8|dkc1
GO_REGULATION_OF_CATABOLIC_PROCESS	46	935	6.46703e-05	0.00342525	2.0118762964338	100003790|100004382|100037369|100317326|100331179|114426|266985|30081|30649|30670|30736|321035|321714|322404|322969|325052|327301|336116|336812|337810|338155|386663|387529|393220|393725|393945|394058|404036|406735|445398|450057|550247|555969|557634|558760|559273|561830|564632|568298|570852|572435|573145|613144|619412|678563|795398	kat8|qsox1|atp5if1a|si:ch1073-55a19.2|acer2|odc1|npm1a|ptpn1|psme3|thraa|elavl1a|pabpc4|setb|nop53|nup50|tardbp|ppp1cab|bnip3|rpl23|rps27a|hspbp1|pfkfb4b|ldlra|ythdf2|rps7|rab5ab|fus|nos2a|hnrnpr|snrnp70|exosc9|exosc7|lpcat1|si:ch211-147k10.5|taf15|ep300a|gigyf2|usp10|pom121|supv3l1|eif4g1a|khsrp|dkc1|nedd4a|cirbpb|ybx1
GO_NUCLEOLAR_LARGE_RRNA_TRANSCRIPTION_BY_RNA_POLYMERASE_I	4	16	7.62725e-05	0.00395618	Inf	322404|553733|767714|792693	nop53|polr1e|ncl|cd3eap
GO_POSITIVE_REGULATION_OF_RNA_BINDING	4	9	7.62725e-05	0.00395618	Inf	325102|334234|336498|572435	eif3ea|eif3c|eif3d|eif4g1a
GO_RNA_5_END_PROCESSING	4	19	7.62725e-05	0.00395618	Inf	321133|541352|553568|557849	nop14|rpp30|abt1|utp20
GO_PROTEIN_LOCALIZATION_TO_CHROMOSOME	12	80	8.42738e-05	0.00434126	4.71646191204031	116994|192324|192327|30477|317678|321897|322258|368253|393555|394037|442932|613144	cct6a|cct7|cct3|tcp1|ruvbl2|gnl3|cct5|pinx1|cct4|cct8|gnl3l|dkc1
GO_REGULATION_OF_CELLULAR_PROTEIN_LOCALIZATION	31	519	8.97918e-05	0.00459404	2.34064538399069	100000775|100037369|100329390|116994|192324|192327|266985|30081|30477|30572|321897|322258|325052|327078|327355|336473|368253|393555|394037|394081|406382|407084|442932|503772|541444|557634|561131|561460|568424|569455|613144	glula|atp5if1a|iws1|cct6a|cct7|cct3|npm1a|ptpn1|tcp1|ran|gnl3|cct5|tardbp|polr1a|ice1|glulb|pinx1|cct4|cct8|bysl|zpr1|riok2|gnl3l|agtr2|nmd3|si:ch211-147k10.5|nolc1|zgc:172302|rangap1b|kpnb3|dkc1
GO_BINDING_OF_SPERM_TO_ZONA_PELLUCIDA	6	28	9.95894e-05	0.00506089	14.6418158380422	192324|192327|30477|322258|393555|394037	cct7|cct3|tcp1|cct5|cct4|cct8
GO_REGULATION_OF_POSTTRANSCRIPTIONAL_GENE_SILENCING	7	86	0.000116619	0.00584728	9.77070267949537	100317326|30736|322206|322969|404630|568298|572435	si:ch1073-55a19.2|elavl1a|ddx5|nup50|zc3h10|pom121|eif4g1a
GO_TRANSCRIPTION_BY_RNA_POLYMERASE_III	7	50	0.000116619	0.00584728	9.77070267949537	327355|393538|436749|445389|445412|563394|568214	ice1|polr1c|polr3h|gtf3aa|polr1d|gtf3c2|chd8
GO_GENE_SILENCING_BY_RNA	9	148	0.000128238	0.00630379	6.29584342032337	100317326|30572|30736|322206|322969|404630|553641|568298|572435	si:ch1073-55a19.2|ran|elavl1a|ddx5|nup50|zc3h10|eri1|pom121|eif4g1a
GO_NCRNA_TRANSCRIPTION	9	101	0.000128238	0.00630379	6.29584342032337	317644|322404|327355|334465|445389|553733|563394|767714|792693	nifk|nop53|ice1|ccnt1|gtf3aa|polr1e|gtf3c2|ncl|cd3eap
GO_POSITIVE_REGULATION_OF_TELOMERE_MAINTENANCE	9	48	0.000128238	0.00630379	6.29584342032337	116994|192324|192327|30477|321897|322258|393555|394037|613144	cct6a|cct7|cct3|tcp1|gnl3|cct5|cct4|cct8|dkc1
GO_REGULATION_OF_CELLULAR_CATABOLIC_PROCESS	39	790	0.000132819	0.00648657	2.06501402850002	100003790|100004382|100037369|100331179|266985|30081|30649|30736|321035|321714|322404|325052|327301|336116|336812|337810|338155|386663|387529|393220|393725|393945|394058|406735|445398|450057|550247|557634|558760|559273|561830|564632|570852|572435|573145|613144|619412|678563|795398	kat8|qsox1|atp5if1a|acer2|npm1a|ptpn1|psme3|elavl1a|pabpc4|setb|nop53|tardbp|ppp1cab|bnip3|rpl23|rps27a|hspbp1|pfkfb4b|ldlra|ythdf2|rps7|rab5ab|fus|hnrnpr|snrnp70|exosc9|exosc7|si:ch211-147k10.5|taf15|ep300a|gigyf2|usp10|supv3l1|eif4g1a|khsrp|dkc1|nedd4a|cirbpb|ybx1
GO_NEGATIVE_REGULATION_OF_NUCLEOBASE_CONTAINING_COMPOUND_METABOLIC_PROCESS	58	1243	0.00016483	0.00799799	1.78039871171928	100000471|100003790|100007463|140817|266985|282615|286777|30670|30736|30750|317678|321277|321714|321868|322206|322404|323462|324053|325052|326078|334465|334619|336812|337105|337810|368253|368671|393477|393505|393617|393652|394058|394188|403080|404630|406324|442932|445405|448867|492702|494033|494133|555238|558760|559273|559945|560815|563808|568214|58013|613144|619412|664754|678563|692315|795398|79…	rtf1|kat8|tle3b|cebpd|npm1a|smarca5|ddx54|thraa|elavl1a|pparda|ruvbl2|mybbp1a|setb|ilf3b|ddx5|nop53|pa2g4b|trim33|tardbp|mta2|ccnt1|c1qbp|rpl23|mbd2|rps27a|pinx1|homeza|znf131|srsf10b|nat10|lyar|fus|qars1|dnajc2|zc3h10|abce1|gnl3l|sars1|prmt6|mlip|tfap2c|srsf6b|pcgf6|taf15|ep300a|dot1l|riox1|rcor3|chd8|noc2l|dkc1|nedd4a|ezh1|cirbpb|thap1|ybx1|rrp8|nkrf
GO_PROTEIN_IMPORT	15	170	0.00020547	0.00990604	3.43479056552584	100317326|30572|30707|321739|322969|325052|336812|393863|406382|503772|550239|553305|561131|568298|569455	si:ch1073-55a19.2|ran|cse1l|ipo7|nup50|tardbp|rpl23|heatr3|zpr1|agtr2|hikeshi|ipo4|nolc1|pom121|kpnb3
GO_NEGATIVE_REGULATION_OF_CELLULAR_AMIDE_METABOLIC_PROCESS	15	140	0.000252194	0.0120812	3.35617781822623	321868|324490|325102|393220|393739|394053|406341|406735|560828|561460|561830|572435|573145|678563|767714	ilf3b|eif4ebp3l|eif3ea|ythdf2|paip2b|eif4a3|caprin1b|hnrnpr|rpl13a|zgc:172302|gigyf2|eif4g1a|khsrp|cirbpb|ncl
GO_POSITIVE_REGULATION_OF_MRNA_METABOLIC_PROCESS	9	67	0.000270108	0.0128575	5.50758703531138	192318|393220|406735|445398|557634|561830|573145|678563|767714	sf3b4|ythdf2|hnrnpr|snrnp70|si:ch211-147k10.5|gigyf2|khsrp|cirbpb|ncl
GO_REGULATION_OF_CHROMOSOME_ORGANIZATION	22	320	0.000300203	0.0142002	2.56066936010046	100000471|100329390|116994|192324|192327|30477|317678|321714|321897|322258|368253|393227|393555|393617|394037|407084|442932|445501|448867|570531|58013|613144	rtf1|iws1|cct6a|cct7|cct3|tcp1|ruvbl2|setb|gnl3|cct5|pinx1|usp44|cct4|nat10|cct8|riok2|gnl3l|cdc26|prmt6|brd4|noc2l|dkc1
GO_NUCLEIC_ACID_PHOSPHODIESTER_BOND_HYDROLYSIS	19	254	0.000343129	0.0161292	2.75823854274249	100002370|100534720|321133|337399|337810|402800|436657|445388|450057|541352|550247|550514|553453|553568|553641|557849|565522|565659|777627	zc3h12b|isg20|nop14|rrs1|rps27a|kri1|cpsf2|rcl1|exosc9|rpp30|exosc7|utp23|samhd1|abt1|eri1|utp20|pnrc2|edc4|bop1
GO_POSITIVE_REGULATION_OF_CELLULAR_PROTEIN_LOCALIZATION	21	315	0.000348773	0.0162927	2.59483630573689	116994|192324|192327|266985|30477|30572|321897|322258|325052|327355|368253|393555|394037|406382|407084|442932|541444|557634|561460|569455|613144	cct6a|cct7|cct3|npm1a|tcp1|ran|gnl3|cct5|tardbp|ice1|pinx1|cct4|cct8|zpr1|riok2|gnl3l|nmd3|si:ch211-147k10.5|zgc:172302|kpnb3|dkc1
GO_GLUTAMINE_METABOLIC_PROCESS	6	24	0.000371737	0.0171524	9.756089569916	100000775|266992|336473|393559|407989|570437	glula|cad|glulb|gmps|adss1|pfas
GO_SPERM_EGG_RECOGNITION	6	33	0.000371737	0.0171524	9.756089569916	192324|192327|30477|322258|393555|394037	cct7|cct3|tcp1|cct5|cct4|cct8
GO_MRNA_EXPORT_FROM_NUCLEUS	8	101	0.000381381	0.01749	6.01900068729744	100145909|100317326|100329390|322969|394053|436657|494133|568298	srsf3b|si:ch1073-55a19.2|iws1|nup50|eif4a3|cpsf2|srsf6b|pom121
GO_POSITIVE_REGULATION_OF_BINDING	14	183	0.000397621	0.0181243	3.3576853215937	30572|325102|334234|334728|336498|337105|368253|387293|393885|442932|541444|553692|559273|572435	ran|eif3ea|eif3c|mapre1b|eif3d|mbd2|pinx1|mmp13a|zgc:56064|gnl3l|nmd3|dph3|ep300a|eif4g1a
GO_TELOMERE_ORGANIZATION	15	143	0.000451243	0.0204446	3.14047947279834	116994|192324|192327|30477|321897|322258|368253|393555|393617|393950|394037|442932|445391|559945|613144	cct6a|cct7|cct3|tcp1|gnl3|cct5|pinx1|cct4|nat10|gar1|cct8|gnl3l|nop10|dot1l|dkc1
GO_TRANSCRIPTION_ELONGATION_FROM_RNA_POLYMERASE_II_PROMOTER	7	79	0.000514215	0.0231581	6.83654142735915	100000471|100329390|317637|334465|406764|560338|570531	rtf1|iws1|wdr43|ccnt1|eloa|elp2|brd4
GO_REGULATION_OF_DNA_BIOSYNTHETIC_PROCESS	12	107	0.000520403	0.0232973	3.68053581764488	116994|192324|192327|30477|322258|368253|393555|393617|394037|403080|442932|613144	cct6a|cct7|cct3|tcp1|cct5|pinx1|cct4|nat10|cct8|dnajc2|gnl3l|dkc1
GO_GLUTAMINE_FAMILY_AMINO_ACID_METABOLIC_PROCESS	8	73	0.000550712	0.0245083	5.5864988284399	100000775|266992|336473|393387|393559|404036|407989|570437	glula|cad|glulb|ggt1a|gmps|nos2a|adss1|pfas
GO_NEGATIVE_REGULATION_OF_MRNA_PROCESSING	5	28	0.000648824	0.0287047	12.177841193621	266985|334465|334619|393505|494133	npm1a|ccnt1|c1qbp|srsf10b|srsf6b
GO_SINGLE_FERTILIZATION	9	100	0.000706678	0.0310814	4.63583223525113	192324|192327|30477|321114|322258|393555|394037|557279|564953	cct7|cct3|tcp1|snu13b|cct5|cct4|cct8|slc22a16|spag1a
GO_RNA_STABILIZATION	7	45	0.000774138	0.0338505	6.21468894415614	30736|325052|394058|558760|613144|678563|795398	elavl1a|tardbp|fus|taf15|dkc1|cirbpb|ybx1
GO_FORMATION_OF_TRANSLATION_PREINITIATION_COMPLEX	3	7	0.000818	0.0345628	Inf	322256|324365|560828	eif5|eif2s2|rpl13a
GO_POSITIVE_REGULATION_OF_PROTEIN_LOCALIZATION_TO_NUCLEOLUS	3	5	0.000818	0.0345628	Inf	266985|368253|541444	npm1a|pinx1|nmd3
GO_RNA_POLYMERASE_I_PREINITIATION_COMPLEX_ASSEMBLY	3	9	0.000818	0.0345628	Inf	336342|553733|558718	wu:fj64h06|polr1e|rrn3
GO_RRNA_3_END_PROCESSING	3	8	0.000818	0.0345628	Inf	450057|550247|553641	exosc9|exosc7|eri1
GO_SCARNA_LOCALIZATION_TO_CAJAL_BODY	3	5	0.000818	0.0345628	Inf	30477|393555|613144	tcp1|cct4|dkc1
GO_VIRAL_TRANSLATIONAL_TERMINATION_REINITIATION	3	5	0.000818	0.0345628	Inf	327515|336498|393974	eif3s10|eif3d|eif3g
GO_MRNA_CIS_SPLICING_VIA_SPLICEOSOME	4	27	0.000980261	0.0405085	19.4547103533017	100145909|387255|393505|494133	srsf3b|rbm19|srsf10b|srsf6b
GO_PEPTIDYL_ARGININE_N_METHYLATION	4	12	0.000980261	0.0405085	19.4547103533017	321974|393475|448867|550348	prmt1|prmt7|prmt6|prmt3
GO_RIBOSOMAL_SMALL_SUBUNIT_ASSEMBLY	4	16	0.000980261	0.0405085	19.4547103533017	337148|394027|550241|553568	rps15|rpsa|rrp7a|abt1
GO_VIRAL_TRANSLATION	4	15	0.000980261	0.0405085	19.4547103533017	327515|336498|393974|557270	eif3s10|eif3d|eif3g|eif3f
GO_SPLICEOSOMAL_COMPLEX_ASSEMBLY	6	54	0.00102557	0.0421491	7.31397299449384	100005490|100038767|192331|30432|393505|494133	zrsr2|zgc:158803|snrpd1|smn1|srsf10b|srsf6b
GO_TRANSLATIONAL_ELONGATION	8	131	0.00106988	0.0437315	4.8875271093636	100007768|335370|336713|394053|406464|407728|553692|553720	mrpl52|eef1b2|rpl30|eif4a3|eif5a|znf598|dph3|alkbh1
GO_RRNA_METHYLATION	5	23	0.00119806	0.0487059	9.74152510564906	321130|321247|406275|406690|445162	nop2|ftsj3|fbl|nsun5|dimt1l
GO_PROTEIN_STABILIZATION	14	174	0.00121359	0.0490722	2.92606422521188	116994|192324|192327|266985|30477|322258|322404|334050|336812|393555|393725|394037|559273|568926	cct6a|cct7|cct3|npm1a|tcp1|cct5|nop53|gtpbp4|rpl23|cct4|rps7|cct8|ep300a|ank2a
GO_HISTONE_METHYLATION	9	125	0.00123444	0.0496484	4.19329961212837	100000471|100329390|321974|393475|406275|448867|559945|570531|664754	rtf1|iws1|prmt1|prmt7|fbl|prmt6|dot1l|brd4|ezh1
GO_REGULATION_OF_NUCLEOCYTOPLASMIC_TRANSPORT	10	111	0.00129263	0.0517122	3.76597572587034	100329390|30572|325052|406382|407084|503772|561131|568424|569455|619412	iws1|ran|tardbp|zpr1|riok2|agtr2|nolc1|rangap1b|kpnb3|nedd4a
GO_RNA_METHYLATION	8	75	0.00144625	0.0575515	4.59943328458241	321130|321247|406275|406690|445162|449779|553298|563475	nop2|ftsj3|fbl|nsun5|dimt1l|mettl1|trmt1|trmt6
GO_PROTEIN_ACYLATION	13	226	0.00160914	0.0636967	2.96678521765606	100000775|100003790|100329390|317678|321714|334173|336473|394050|445482|559273|563456|568789|58013	glula|kat8|iws1|ruvbl2|setb|baz1a|glulb|epc2|phf20b|ep300a|srcap|naa25|noc2l
GO_PEPTIDYL_LYSINE_ACETYLATION	10	156	0.00162577	0.0640181	3.62608249758319	100003790|100329390|317678|321714|334173|394050|445482|559273|563456|58013	kat8|iws1|ruvbl2|setb|baz1a|epc2|phf20b|ep300a|srcap|noc2l
GO_REGULATION_OF_PROTEIN_STABILITY	18	266	0.00165836	0.064961	2.42799968282305	116994|192324|192327|266985|30477|322258|322404|324053|325052|334050|336812|368253|393555|393725|394037|442932|559273|568926	cct6a|cct7|cct3|npm1a|tcp1|cct5|nop53|trim33|tardbp|gtpbp4|rpl23|pinx1|cct4|rps7|cct8|gnl3l|ep300a|ank2a
GO_DNA_BIOSYNTHETIC_PROCESS	16	184	0.00173066	0.0674418	2.57928532378551	116994|192324|192327|30477|322258|337810|368253|393555|393617|393950|394037|403080|442932|445391|564632|613144	cct6a|cct7|cct3|tcp1|cct5|rps27a|pinx1|cct4|nat10|gar1|cct8|dnajc2|gnl3l|nop10|usp10|dkc1
GO_PROTEIN_FOLDING	17	200	0.0019507	0.0756247	2.45961847845944	100317326|116994|192324|192327|30477|317678|322258|336984|338155|378848|393555|394037|403080|406773|406814|445398|550373	si:ch1073-55a19.2|cct6a|cct7|cct3|tcp1|ruvbl2|cct5|dnajc21|hspbp1|hspa5|cct4|cct8|dnajc2|ppig|dnaja2a|snrnp70|ppie
GO_NEGATIVE_REGULATION_OF_MRNA_SPLICING_VIA_SPLICEOSOME	4	19	0.00211802	0.0784713	12.9699496221999	266985|334619|393505|494133	npm1a|c1qbp|srsf10b|srsf6b
GO_NEGATIVE_REGULATION_OF_RNA_SPLICING	4	24	0.00211802	0.0784713	12.9699496221999	266985|334619|393505|494133	npm1a|c1qbp|srsf10b|srsf6b
GO_PEPTIDYL_ARGININE_METHYLATION	4	15	0.00211802	0.0784713	12.9699496221999	321974|393475|448867|550348	prmt1|prmt7|prmt6|prmt3
GO_POSITIVE_REGULATION_BY_HOST_OF_VIRAL_TRANSCRIPTION	4	17	0.00211802	0.0784713	12.9699496221999	321059|334465|559273|563236	rrp1|ccnt1|ep300a|chd1
GO_POSITIVE_REGULATION_OF_MRNA_SPLICING_VIA_SPLICEOSOME	4	17	0.00211802	0.0784713	12.9699496221999	192318|445398|678563|767714	sf3b4|snrnp70|cirbpb|ncl
GO_PSEUDOURIDINE_SYNTHESIS	4	16	0.00211802	0.0784713	12.9699496221999	393950|445391|494060|613144	gar1|nop10|pus1|dkc1
GO_REGULATION_OF_TYPE_I_INTERFERON_MEDIATED_SIGNALING_PATHWAY	4	29	0.00211802	0.0784713	12.9699496221999	30081|393220|406324|553453	ptpn1|ythdf2|abce1|samhd1
GO_SNRNA_METABOLIC_PROCESS	4	34	0.00211802	0.0784713	12.9699496221999	445391|450057|550247|613144	nop10|exosc9|exosc7|dkc1
GO_TRNA_WOBBLE_BASE_MODIFICATION	4	21	0.00211802	0.0784713	12.9699496221999	393098|553692|553720|560338	ctu1|dph3|alkbh1|elp2
GO_NEGATIVE_REGULATION_OF_RNA_CATABOLIC_PROCESS	7	55	0.00220444	0.0812726	4.88103995044431	30736|325052|394058|558760|613144|678563|795398	elavl1a|tardbp|fus|taf15|dkc1|cirbpb|ybx1
GO_DNA_TEMPLATED_TRANSCRIPTION_INITIATION	13	223	0.00225678	0.0827964	2.83409100215009	282615|30670|30750|327078|336342|393538|402856|436749|553733|558718|558760|564241|792693	smarca5|thraa|pparda|polr1a|wu:fj64h06|polr1c|twistnb|polr3h|polr1e|rrn3|taf15|fosl1a|cd3eap
GO_CELL_CELL_RECOGNITION	6	46	0.00232305	0.0844041	5.85087847423506	192324|192327|30477|322258|393555|394037	cct7|cct3|tcp1|cct5|cct4|cct8
GO_REGULATION_OF_PROTEIN_IMPORT	6	58	0.00232305	0.0844041	5.85087847423506	30572|325052|406382|503772|561131|569455	ran|tardbp|zpr1|agtr2|nolc1|kpnb3
GO_POSITIVE_REGULATION_OF_DNA_BIOSYNTHETIC_PROCESS	8	65	0.0025092	0.0907292	4.11434828159562	116994|192324|192327|30477|322258|393555|394037|613144	cct6a|cct7|cct3|tcp1|cct5|cct4|cct8|dkc1
GO_FERTILIZATION	9	126	0.00257884	0.0928011	3.66709452269391	192324|192327|30477|321114|322258|393555|394037|557279|564953	cct7|cct3|tcp1|snu13b|cct5|cct4|cct8|slc22a16|spag1a
GO_REGULATION_OF_BINDING	22	366	0.00261785	0.0937564	2.10670813981007	30572|317678|325102|327301|334050|334234|334728|336498|337105|368253|378848|387293|393475|393885|394053|442932|541444|553692|559273|559352|559945|572435	ran|ruvbl2|eif3ea|ppp1cab|gtpbp4|eif3c|mapre1b|eif3d|mbd2|pinx1|hspa5|mmp13a|prmt7|zgc:56064|eif4a3|gnl3l|nmd3|dph3|ep300a|znf593|dot1l|eif4g1a
GO_POSITIVE_REGULATION_OF_ESTABLISHMENT_OF_PROTEIN_LOCALIZATION	23	407	0.00267493	0.0953466	2.06335369667234	100000526|100000775|116994|192324|192327|30354|30477|30572|30750|322258|325052|327355|336473|387293|393555|394037|406382|407084|503772|557634|569455|613144|794132	sec24a|glula|cct6a|cct7|cct3|lpl|tcp1|ran|pparda|cct5|tardbp|ice1|glulb|mmp13a|cct4|cct8|zpr1|riok2|agtr2|si:ch211-147k10.5|kpnb3|dkc1|si:dkey-17e16.9
GO_PROTEIN_ACETYLATION	11	184	0.00281756	0.099957	3.07835834782962	100003790|100329390|317678|321714|334173|394050|445482|559273|563456|568789|58013	kat8|iws1|ruvbl2|setb|baz1a|epc2|phf20b|ep300a|srcap|naa25|noc2l
GO_POSITIVE_REGULATION_OF_CHROMOSOME_ORGANIZATION	12	166	0.00301135	0.10451	2.86842038841992	100000471|116994|192324|192327|30477|317678|321897|322258|393555|394037|570531|613144	rtf1|cct6a|cct7|cct3|tcp1|ruvbl2|gnl3|cct5|cct4|cct8|brd4|dkc1
GO_HISTONE_ARGININE_METHYLATION	3	10	0.00304318	0.10451	29.1322926558901	321974|393475|448867	prmt1|prmt7|prmt6
GO_HISTONE_H4_R3_METHYLATION	3	5	0.00304318	0.10451	29.1322926558901	321974|393475|448867	prmt1|prmt7|prmt6
GO_IRES_DEPENDENT_VIRAL_TRANSLATIONAL_INITIATION	3	10	0.00304318	0.10451	29.1322926558901	327515|336498|557270	eif3s10|eif3d|eif3f
GO_NEGATIVE_REGULATION_OF_VASCULAR_ENDOTHELIAL_GROWTH_FACTOR_RECEPTOR_SIGNALING_PATHWAY	3	14	0.00304318	0.10451	29.1322926558901	30081|566473|619412	ptpn1|emilin1a|nedd4a
GO_NUCLEOLUS_ORGANIZATION	3	7	0.00304318	0.10451	29.1322926558901	30228|558718|561131	pes|rrn3|nolc1
GO_PEPTIDYL_ARGININE_OMEGA_N_METHYLATION	3	8	0.00304318	0.10451	29.1322926558901	321974|393475|448867	prmt1|prmt7|prmt6
GO_BLASTOCYST_FORMATION	5	36	0.00321153	0.109294	6.95619822164054	322251|394081|550241|553606|558996	rpl7l1|bysl|rrp7a|nle1|wdr74
GO_POSITIVE_REGULATION_OF_RNA_SPLICING	5	29	0.00321153	0.109294	6.95619822164054	192318|406382|445398|678563|767714	sf3b4|zpr1|snrnp70|cirbpb|ncl
GO_NUCLEAR_TRANSCRIBED_MRNA_CATABOLIC_PROCESS_EXONUCLEOLYTIC	4	34	0.00392365	0.131155	9.72700904337303	450057|550247|564633|565659	exosc9|exosc7|ddx6|edc4
GO_PEPTIDYL_ARGININE_MODIFICATION	4	21	0.00392365	0.131155	9.72700904337303	321974|393475|448867|550348	prmt1|prmt7|prmt6|prmt3
GO_STRESS_GRANULE_ASSEMBLY	4	20	0.00392365	0.131155	9.72700904337303	100000341|556409|564633|678563	rps23|g3bp2|ddx6|cirbpb
GO_TRANSCRIPTION_PREINITIATION_COMPLEX_ASSEMBLY	4	41	0.00392365	0.131155	9.72700904337303	30670|336342|553733|558718	thraa|wu:fj64h06|polr1e|rrn3
GO_REGULATION_OF_CELLULAR_LOCALIZATION	35	756	0.00415982	0.138434	1.71792841203234	100000775|100037369|100329390|116994|192324|192327|266985|30081|30477|30572|321897|322258|325052|327078|327355|336473|368253|393555|394037|394081|406382|407084|442932|503772|541444|557634|561131|561460|564517|568424|568926|569455|569471|613144|619412	glula|atp5if1a|iws1|cct6a|cct7|cct3|npm1a|ptpn1|tcp1|ran|gnl3|cct5|tardbp|polr1a|ice1|glulb|pinx1|cct4|cct8|bysl|zpr1|riok2|gnl3l|agtr2|nmd3|si:ch211-147k10.5|nolc1|zgc:172302|gab2|rangap1b|ank2a|kpnb3|chd7|dkc1|nedd4a
GO_MULTI_ORGANISM_LOCALIZATION	6	58	0.00457746	0.150996	4.87457447069271	100317326|30477|30572|322969|337810|568298	si:ch1073-55a19.2|tcp1|ran|nup50|rps27a|pom121
GO_PROTEIN_SUMOYLATION	6	74	0.00457746	0.150996	4.87457447069271	100317326|321897|322969|442932|568298|568424	si:ch1073-55a19.2|gnl3|nup50|gnl3l|pom121|rangap1b
GO_NEGATIVE_REGULATION_OF_PROTEIN_METABOLIC_PROCESS	45	955	0.00468845	0.153982	1.59357218449185	100003049|100331179|266985|30081|321714|321739|321868|322404|324490|325052|325102|327515|334050|335119|336812|368253|387529|393220|393227|393725|393739|393885|394053|394188|404036|406341|406735|442932|445398|448867|550348|553606|557634|560828|561460|561830|566473|568668|569455|572435|573145|58013|678563|767714|798009	dus2|acer2|npm1a|ptpn1|setb|ipo7|ilf3b|nop53|eif4ebp3l|tardbp|eif3ea|eif3s10|gtpbp4|serpinb1l3|rpl23|pinx1|ldlra|ythdf2|usp44|rps7|paip2b|zgc:56064|eif4a3|qars1|nos2a|caprin1b|hnrnpr|gnl3l|snrnp70|prmt6|prmt3|nle1|si:ch211-147k10.5|rpl13a|zgc:172302|gigyf2|emilin1a|ntrk3a|kpnb3|eif4g1a|khsrp|noc2l|cirbpb|ncl|errfi1a
GO_HISTONE_H4_ACETYLATION	5	62	0.00482123	0.157654	6.08721753277614	100003790|100329390|317678|445482|559273	kat8|iws1|ruvbl2|phf20b|ep300a
GO_ALTERNATIVE_MRNA_SPLICING_VIA_SPLICEOSOME	7	73	0.00512005	0.165982	4.01837219944472	100145909|322206|327336|387255|393505|404630|494133	srsf3b|ddx5|rbm25b|rbm19|srsf10b|zc3h10|srsf6b
GO_REGULATION_OF_GENE_SILENCING	7	114	0.00512005	0.165982	4.01837219944472	100317326|30736|322206|322969|404630|568298|572435	si:ch1073-55a19.2|elavl1a|ddx5|nup50|zc3h10|pom121|eif4g1a
GO_REGULATION_OF_PROTEIN_LOCALIZATION	41	915	0.00537084	0.173365	1.61589127731733	100000526|100000775|100037369|100329390|116994|192324|192327|266985|30081|30354|30477|30572|30750|321897|322258|325052|327078|327355|336473|368253|387293|393555|394037|394081|404036|406382|406588|407084|442932|503772|541444|553692|557634|561131|561460|563247|564874|568424|569455|613144|794132	sec24a|glula|atp5if1a|iws1|cct6a|cct7|cct3|npm1a|ptpn1|lpl|tcp1|ran|pparda|gnl3|cct5|tardbp|polr1a|ice1|glulb|pinx1|mmp13a|cct4|cct8|bysl|nos2a|zpr1|sstr5|riok2|gnl3l|agtr2|nmd3|dph3|si:ch211-147k10.5|nolc1|zgc:172302|rsl1d1|tnfrsf21|rangap1b|kpnb3|dkc1|si:dkey-17e16.9
GO_CHROMATIN_REMODELING	11	147	0.00559395	0.179795	2.76059876308191	266985|282615|317678|326078|334173|337105|563236|563456|568214|569471|664754	npm1a|smarca5|ruvbl2|mta2|baz1a|mbd2|chd1|srcap|chd8|chd7|ezh1
GO_CELLULAR_AMINO_ACID_METABOLIC_PROCESS	16	322	0.00622118	0.199104	2.21226073634481	100000775|114426|266992|30649|336473|337070|368235|393387|393559|394188|404036|407989|445405|447847|570437|692329	glula|odc1|cad|psme3|glulb|rars1|yars1|ggt1a|gmps|qars1|nos2a|adss1|sars1|hars|pfas|farsa
GO_NEGATIVE_REGULATION_OF_TRANSLATIONAL_INITIATION	4	20	0.00654351	0.20678	7.78164857581364	324490|325102|393739|560828	eif4ebp3l|eif3ea|paip2b|rpl13a
GO_POSITIVE_REGULATION_OF_SIGNAL_TRANSDUCTION_BY_P53_CLASS_MEDIATOR	4	20	0.00654351	0.20678	7.78164857581364	322206|336812|393725|406387	ddx5|rpl23|rps7|rpl26
GO_REGULATION_OF_CYTOPLASMIC_TRANSLATION	4	27	0.00654351	0.20678	7.78164857581364	335839|393220|553692|560828	cnbpb|ythdf2|dph3|rpl13a
GO_CHROMATIN_SILENCING_AT_RDNA	3	14	0.00707852	0.218187	14.5730736576888	282615|337105|797198	smarca5|mbd2|rrp8
GO_MRNA_MODIFICATION	3	21	0.00707852	0.218187	14.5730736576888	494060|563475|613144	pus1|trmt6|dkc1
GO_RNA_SURVEILLANCE	3	15	0.00707852	0.218187	14.5730736576888	450057|550247|570852	exosc9|exosc7|supv3l1
GO_RRNA_PSEUDOURIDINE_SYNTHESIS	3	7	0.00707852	0.218187	14.5730736576888	393950|445391|613144	gar1|nop10|dkc1
GO_SNORNA_METABOLIC_PROCESS	3	14	0.00707852	0.218187	14.5730736576888	406275|561131|613144	fbl|nolc1|dkc1
GO_TRNA_WOBBLE_URIDINE_MODIFICATION	3	17	0.00707852	0.218187	14.5730736576888	393098|553692|560338	ctu1|dph3|elp2
GO_NEGATIVE_REGULATION_OF_CELLULAR_CATABOLIC_PROCESS	13	230	0.00729822	0.22313	2.40329489801028	100004382|30736|322404|325052|336812|393725|394058|445398|558760|572435|613144|678563|795398	qsox1|elavl1a|nop53|tardbp|rpl23|rps7|fus|snrnp70|taf15|eif4g1a|dkc1|cirbpb|ybx1
GO_REGULATION_OF_PROTEIN_MODIFICATION_BY_SMALL_PROTEIN_CONJUGATION_OR_REMOVAL	13	220	0.00729822	0.22313	2.40329489801028	266985|321897|322404|334050|336812|338155|368253|378848|393227|393725|442932|550348|557682	npm1a|gnl3|nop53|gtpbp4|rpl23|hspbp1|pinx1|hspa5|usp44|rps7|gnl3l|prmt3|dcun1d3
GO_PROTEIN_DNA_COMPLEX_SUBUNIT_ORGANIZATION	15	206	0.00744156	0.226591	2.22927520233229	266985|282615|30445|30670|321714|323501|336342|336812|337810|368260|445115|553305|553733|558718|563456	npm1a|smarca5|brd2a|thraa|setb|seta|wu:fj64h06|rpl23|rps27a|nap1l1|grwd1|ipo4|polr1e|rrn3|srcap
GO_REGULATION_OF_ESTABLISHMENT_OF_PROTEIN_LOCALIZATION	32	666	0.00803812	0.243769	1.6737814868463	100000526|100000775|100037369|100329390|116994|192324|192327|30081|30354|30477|30572|30750|322258|325052|327355|336473|387293|393555|394037|404036|406382|406588|407084|503772|553692|557634|561131|564874|568424|569455|613144|794132	sec24a|glula|atp5if1a|iws1|cct6a|cct7|cct3|ptpn1|lpl|tcp1|ran|pparda|cct5|tardbp|ice1|glulb|mmp13a|cct4|cct8|nos2a|zpr1|sstr5|riok2|agtr2|dph3|si:ch211-147k10.5|nolc1|tnfrsf21|rangap1b|kpnb3|dkc1|si:dkey-17e16.9
GO_POSITIVE_REGULATION_OF_NUCLEOCYTOPLASMIC_TRANSPORT	6	66	0.00812939	0.244005	4.17735538910707	30572|325052|406382|407084|569455|619412	ran|tardbp|zpr1|riok2|kpnb3|nedd4a
GO_PEPTIDYL_AMINO_ACID_MODIFICATION	44	1127	0.00859117	0.244005	1.53813846012516	100000471|100003790|100317326|100329390|100536841|266992|30081|30709|317678|321714|321897|321974|322969|334173|393475|393885|394050|404036|404619|406349|406773|442932|445482|448867|550348|550373|553692|557915|558702|559273|559945|563456|568298|568424|568668|568789|569546|570404|570531|572435|58013|664754|798009|799930	rtf1|kat8|si:ch1073-55a19.2|iws1|agbl1|cad|ptpn1|tyro3|ruvbl2|setb|gnl3|prmt1|nup50|baz1a|prmt7|zgc:56064|epc2|nos2a|eef1akmt1|rps6kb1b|ppig|gnl3l|phf20b|prmt6|prmt3|ppie|dph3|tssk6|ttll4|ep300a|dot1l|srcap|pom121|rangap1b|ntrk3a|naa25|ehd4|il11a|brd4|eif4g1a|noc2l|ezh1|errfi1a|p4htm
GO_CYTOPLASM_ORGANIZATION	2	8	0.00875965	0.244005	Inf	558718|564241	rrn3|fosl1a
GO_DE_NOVO_PYRIMIDINE_NUCLEOBASE_BIOSYNTHETIC_PROCESS	2	6	0.00875965	0.244005	Inf	266992|406383	cad|cmpk
GO_DNA_CATABOLIC_PROCESS_EXONUCLEOLYTIC	2	4	0.00875965	0.244005	Inf	100534720|553641	isg20|eri1
GO_HISTONE_H3_K36_TRIMETHYLATION	2	5	0.00875965	0.244005	Inf	100329390|570531	iws1|brd4
GO_HISTONE_H4_K16_ACETYLATION	2	18	0.00875965	0.244005	Inf	100003790|445482	kat8|phf20b
GO_HISTONE_H4_K5_ACETYLATION	2	16	0.00875965	0.244005	Inf	100003790|445482	kat8|phf20b
GO_MRNA_PSEUDOURIDINE_SYNTHESIS	2	5	0.00875965	0.244005	Inf	494060|613144	pus1|dkc1
GO_NUCLEAR_NCRNA_SURVEILLANCE	2	6	0.00875965	0.244005	Inf	450057|550247	exosc9|exosc7
GO_NUCLEAR_TRANSCRIBED_MRNA_CATABOLIC_PROCESS_DEADENYLATION_INDEPENDENT_DECAY	2	6	0.00875965	0.244005	Inf	565522|565659	pnrc2|edc4
GO_POSITIVE_REGULATION_OF_TRANSLATIONAL_ELONGATION	2	4	0.00875965	0.244005	Inf	336713|406464	rpl30|eif5a
GO_PYRIMIDINE_NUCLEOBASE_BIOSYNTHETIC_PROCESS	2	7	0.00875965	0.244005	Inf	266992|406383	cad|cmpk
GO_REGULATION_OF_CYTOPLASMIC_TRANSLATIONAL_INITIATION	2	5	0.00875965	0.244005	Inf	393220|560828	ythdf2|rpl13a
GO_REGULATION_OF_GENE_EXPRESSION_BY_GENETIC_IMPRINTING	2	13	0.00875965	0.244005	Inf	393475|555238	prmt7|pcgf6
GO_REGULATION_OF_NEUROTROPHIN_TRK_RECEPTOR_SIGNALING_PATHWAY	2	11	0.00875965	0.244005	Inf	503772|568668	agtr2|ntrk3a
GO_REGULATION_OF_RIBONUCLEOPROTEIN_COMPLEX_LOCALIZATION	2	5	0.00875965	0.244005	Inf	100329390|407084	iws1|riok2
GO_REGULATION_OF_TRANSCRIPTION_OF_NUCLEOLAR_LARGE_RRNA_BY_RNA_POLYMERASE_I	2	13	0.00875965	0.244005	Inf	322404|767714	nop53|ncl
GO_RESPONSE_TO_CORTISOL	2	5	0.00875965	0.244005	Inf	266992|565869	cad|klf9
GO_SNORNA_LOCALIZATION	2	5	0.00875965	0.244005	Inf	406275|494152	fbl|nop58
GO_SNRNA_MODIFICATION	2	5	0.00875965	0.244005	Inf	445391|613144	nop10|dkc1
GO_TRNA_CATABOLIC_PROCESS	2	7	0.00875965	0.244005	Inf	450057|550247	exosc9|exosc7
GO_POSITIVE_REGULATION_OF_MRNA_CATABOLIC_PROCESS	5	42	0.0096073	0.266629	4.86813056248459	393220|406735|557634|561830|573145	ythdf2|hnrnpr|si:ch211-147k10.5|gigyf2|khsrp
GO_POSITIVE_REGULATION_OF_MRNA_PROCESSING	4	27	0.0101071	0.278446	6.48348170987457	192318|445398|678563|767714	sf3b4|snrnp70|cirbpb|ncl
GO_POSITIVE_REGULATION_OF_VIRAL_TRANSCRIPTION	4	41	0.0101071	0.278446	6.48348170987457	321059|334465|559273|563236	rrp1|ccnt1|ep300a|chd1
GO_RESPONSE_TO_HEAT	11	159	0.0101784	0.279385	2.50217135656583	100317326|322969|378848|403080|406349|406814|541345|550239|559273|564134|568298	si:ch1073-55a19.2|nup50|hspa5|dnajc2|rps6kb1b|dnaja2a|tcima|hikeshi|ep300a|arpp21|pom121
GO_BLASTOCYST_DEVELOPMENT	8	93	0.0114365	0.312777	3.00288853702781	100000471|322251|394081|406275|406382|550241|553606|558996	rtf1|rpl7l1|bysl|fbl|zpr1|rrp7a|nle1|wdr74
GO_RESPONSE_TO_VIRUS	15	245	0.0115931	0.315911	2.10047899905781	100534720|114426|30723|321059|321868|322258|322404|334619|336116|393112|406324|436749|553453|564241|799650	isg20|odc1|tpt1|rrp1|ilf3b|cct5|nop53|c1qbp|bnip3|ncbp3|abce1|polr3h|samhd1|fosl1a|ddx21
GO_INTRINSIC_APOPTOTIC_SIGNALING_PATHWAY_BY_P53_CLASS_MEDIATOR	7	72	0.0126093	0.33991	3.25059561108798	321277|322206|393725|406387|558718|559273|797198	mybbp1a|ddx5|rps7|rpl26|rrn3|ep300a|rrp8
GO_MITOCHONDRIAL_GENE_EXPRESSION	7	162	0.0126093	0.33991	3.25059561108798	100007768|334619|447847|494060|553720|564382|570852	mrpl52|c1qbp|hars|pus1|alkbh1|fastkd2|supv3l1
GO_PEPTIDYL_LYSINE_METHYLATION	7	117	0.0126093	0.33991	3.25059561108798	100000471|100329390|404619|448867|559945|570531|664754	rtf1|iws1|eef1akmt1|prmt6|dot1l|brd4|ezh1
GO_REGULATION_OF_VIRAL_TRANSCRIPTION	5	55	0.0129183	0.346995	4.42514802904173	321059|325052|334465|559273|563236	rrp1|tardbp|ccnt1|ep300a|chd1
GO_NEGATIVE_REGULATION_OF_COLLAGEN_METABOLIC_PROCESS	3	11	0.0131768	0.350186	9.71254114141225	30750|566473|798009	pparda|emilin1a|errfi1a
GO_PEPTIDYL_LYSINE_TRIMETHYLATION	3	38	0.0131768	0.350186	9.71254114141225	100000471|100329390|570531	rtf1|iws1|brd4
GO_REGULATION_OF_MITOCHONDRIAL_GENE_EXPRESSION	3	27	0.0131768	0.350186	9.71254114141225	334619|553720|564382	c1qbp|alkbh1|fastkd2
GO_CHROMATIN_ASSEMBLY_OR_DISASSEMBLY	11	112	0.0133485	0.353501	2.39001209732605	100000570|266985|282615|30445|321714|323501|326078|368260|445115|553305|58013	hirip3|npm1a|smarca5|brd2a|setb|seta|mta2|nap1l1|grwd1|ipo4|noc2l
GO_PROTEIN_MODIFICATION_BY_SMALL_PROTEIN_REMOVAL	10	258	0.0138003	0.364182	2.50551511418295	30649|322404|327528|337810|393227|557270|559273|563912|564632|768201	psme3|nop53|usp42|rps27a|usp44|eif3f|ep300a|usp54a|usp10|usp37
GO_CELLULAR_RESPONSE_TO_HEAT	9	128	0.0139566	0.367018	2.66318813362561	100317326|322969|378848|403080|541345|550239|559273|564134|568298	si:ch1073-55a19.2|nup50|hspa5|dnajc2|tcima|hikeshi|ep300a|arpp21|pom121
GO_RNA_DESTABILIZATION	4	27	0.0147236	0.385841	5.55741806005601	393220|406735|561830|573145	ythdf2|hnrnpr|gigyf2|khsrp
GO_CELL_RECOGNITION	9	117	0.0162325	0.423904	2.58443646746943	192324|192327|30234|30477|322258|393555|394037|561295|564874	cct7|cct3|tnn|tcp1|cct5|cct4|cct8|sema5a|tnfrsf21
GO_MITOCHONDRIAL_TRANSLATION	5	135	0.0169219	0.437353	4.05609827171509	100007768|334619|447847|553720|564382	mrpl52|c1qbp|hars|alkbh1|fastkd2
GO_PROTEIN_REFOLDING	5	29	0.0169219	0.437353	4.05609827171509	378848|406773|406814|445398|550373	hspa5|ppig|dnaja2a|snrnp70|ppie
GO_RIBONUCLEOSIDE_MONOPHOSPHATE_BIOSYNTHETIC_PROCESS	5	31	0.0169219	0.437353	4.05609827171509	266992|393559|406383|407989|570437	cad|gmps|cmpk|adss1|pfas
GO_PROTEIN_LOCALIZATION_TO_MEMBRANE	25	605	0.0170991	0.439281	1.67328955057487	100000341|114420|195819|323305|335539|336713|336812|337090|337148|337240|337810|378848|393725|393788|394027|406387|406489|406686|436951|445038|550557|555921|560828|568926|767765	rps23|rps9|rpl36a|rpl10a|rpl23a|rpl30|rpl23|rpl4|rps15|rps3a|rps27a|hspa5|rps7|rps25|rpsa|rpl26|rpl19|rps11|timm10|rpl18|palm1a|kcnb2|rpl13a|ank2a|rps16
GO_ORGANELLE_ASSEMBLY	37	768	0.0171133	0.439281	1.51707035929345	100000341|100538061|266985|317739|321130|322404|323721|334619|334728|335539|336823|337148|337399|393945|394027|402823|403001|406266|406457|406587|550241|550350|553568|553606|553616|555704|556409|559710|560147|564382|564633|564953|567595|568668|570279|678563|777627	rps23|lrrtm2|npm1a|ppan|nop2|nop53|rbm14a|c1qbp|mapre1b|rpl23a|drg1|rps15|rrs1|rab5ab|rpsa|bxdc2|cfl2|rsl24d1|rcc1|rpf2|rrp7a|mrto4|abt1|nle1|nip7|mdn1|g3bp2|tapt1b|sfi1|fastkd2|ddx6|spag1a|shank2b|ntrk3a|zgc:194281|cirbpb|bop1
GO_RESPONSE_TO_TEMPERATURE_STIMULUS	14	224	0.0172035	0.440093	2.04584918117403	100317326|30354|30670|322969|378848|403080|406349|406814|541345|550239|559273|564134|568298|678563	si:ch1073-55a19.2|lpl|thraa|nup50|hspa5|dnajc2|rps6kb1b|dnaja2a|tcima|hikeshi|ep300a|arpp21|pom121|cirbpb
GO_NUCLEUS_ORGANIZATION	7	112	0.0184116	0.469402	2.96687179319193	30228|325052|393885|406382|557915|558718|561131	pes|tardbp|zgc:56064|zpr1|tssk6|rrn3|nolc1
GO_REGULATION_OF_INTRACELLULAR_PROTEIN_TRANSPORT	13	228	0.0187236	0.475744	2.08519467941749	100037369|100329390|30081|30572|325052|327355|406382|407084|503772|557634|561131|568424|569455	atp5if1a|iws1|ptpn1|ran|tardbp|ice1|zpr1|riok2|agtr2|si:ch211-147k10.5|nolc1|rangap1b|kpnb3
GO_NUCLEOSIDE_MONOPHOSPHATE_BIOSYNTHETIC_PROCESS	6	41	0.020469	0.516872	3.24684503806761	266992|393559|406383|407989|436652|570437	cad|gmps|cmpk|adss1|entpd8|pfas
GO_POSITIVE_REGULATION_OF_PROTEIN_IMPORT	4	40	0.0204797	0.516872	4.86170811889418	30572|325052|406382|569455	ran|tardbp|zpr1|kpnb3
GO_CELLULAR_RESPONSE_TO_STEROID_HORMONE_STIMULUS	14	238	0.0209933	0.528063	1.98589955587877	100359398|286777|30572|30670|30750|322206|406349|406588|436808|503772|559273|565869|619412|798009	rnf6|ddx54|ran|thraa|pparda|ddx5|rps6kb1b|sstr5|rwdd1|agtr2|ep300a|klf9|nedd4a|errfi1a
GO_PROTEIN_MODIFICATION_BY_SMALL_PROTEIN_CONJUGATION_OR_REMOVAL	34	978	0.0211808	0.531002	1.51762939834187	100000471|100317326|100359398|266985|30649|321897|322404|322969|324053|327399|327528|334050|336812|337810|338155|368253|378848|393098|393227|393725|407728|442932|445501|550348|555238|557270|557682|559273|563912|564632|568298|568424|619412|768201	rtf1|si:ch1073-55a19.2|rnf6|npm1a|psme3|gnl3|nop53|nup50|trim33|tnfaip1|usp42|gtpbp4|rpl23|rps27a|hspbp1|pinx1|hspa5|ctu1|usp44|rps7|znf598|gnl3l|cdc26|prmt3|pcgf6|eif3f|dcun1d3|ep300a|usp54a|usp10|pom121|rangap1b|nedd4a|usp37
GO_NEGATIVE_REGULATION_OF_UBIQUITIN_PROTEIN_LIGASE_ACTIVITY	3	9	0.0214709	0.532945	7.28272486173362	336812|393227|393725	rpl23|usp44|rps7
GO_POSTSYNAPTIC_SPECIALIZATION_ASSEMBLY	3	22	0.0214709	0.532945	7.28272486173362	100538061|567595|568668	lrrtm2|shank2b|ntrk3a
GO_REGULATION_OF_TRANSCRIPTION_ELONGATION_FROM_RNA_POLYMERASE_II_PROMOTER	3	30	0.0214709	0.532945	7.28272486173362	100000471|317637|570531	rtf1|wdr43|brd4
GO_REGULATION_OF_HISTONE_MODIFICATION	7	135	0.0219211	0.542331	2.84289513673088	100000471|100329390|317678|321714|448867|570531|58013	rtf1|iws1|ruvbl2|setb|prmt6|brd4|noc2l
GO_AMYLOID_BETA_CLEARANCE_BY_CELLULAR_CATABOLIC_PROCESS	2	6	0.0246429	0.566788	19.3936454030685	387529|561460	ldlra|zgc:172302
GO_BOX_C_D_SNORNP_ASSEMBLY	2	9	0.0246429	0.566788	19.3936454030685	317678|321114	ruvbl2|snu13b
GO_GENETIC_IMPRINTING	2	20	0.0246429	0.566788	19.3936454030685	393475|555238	prmt7|pcgf6
GO_GLUTAMATE_CATABOLIC_PROCESS	2	9	0.0246429	0.566788	19.3936454030685	100000775|336473	glula|glulb
GO_NEGATIVE_REGULATION_OF_ASTROCYTE_DIFFERENTIATION	2	11	0.0246429	0.566788	19.3936454030685	387529|568668	ldlra|ntrk3a
GO_NEGATIVE_REGULATION_OF_CARDIAC_MUSCLE_ADAPTATION	2	6	0.0246429	0.566788	19.3936454030685	492702|798009	mlip|errfi1a
GO_NEGATIVE_REGULATION_OF_ENDOPLASMIC_RETICULUM_UNFOLDED_PROTEIN_RESPONSE	2	10	0.0246429	0.566788	19.3936454030685	30081|378848	ptpn1|hspa5
GO_NEGATIVE_REGULATION_OF_TYPE_I_INTERFERON_MEDIATED_SIGNALING_PATHWAY	2	13	0.0246429	0.566788	19.3936454030685	393220|553453	ythdf2|samhd1
GO_POLYADENYLATION_DEPENDENT_RNA_CATABOLIC_PROCESS	2	7	0.0246429	0.566788	19.3936454030685	450057|550247	exosc9|exosc7
GO_POSITIVE_REGULATION_OF_CYTOPLASMIC_TRANSLATION	2	10	0.0246429	0.566788	19.3936454030685	335839|393220	cnbpb|ythdf2
GO_POSITIVE_REGULATION_OF_INTRINSIC_APOPTOTIC_SIGNALING_PATHWAY_BY_P53_CLASS_MEDIATOR	2	5	0.0246429	0.566788	19.3936454030685	393725|406387	rps7|rpl26
GO_POSITIVE_REGULATION_OF_MITOCHONDRIAL_TRANSLATION	2	16	0.0246429	0.566788	19.3936454030685	334619|564382	c1qbp|fastkd2
GO_POSITIVE_REGULATION_OF_POSTTRANSCRIPTIONAL_GENE_SILENCING	2	24	0.0246429	0.566788	19.3936454030685	322206|572435	ddx5|eif4g1a
GO_PYRIMIDINE_RIBONUCLEOSIDE_MONOPHOSPHATE_METABOLIC_PROCESS	2	10	0.0246429	0.566788	19.3936454030685	266992|406383	cad|cmpk
GO_REGULATION_OF_HISTONE_H3_K36_METHYLATION	2	7	0.0246429	0.566788	19.3936454030685	100329390|570531	iws1|brd4
GO_REGULATION_OF_IRE1_MEDIATED_UNFOLDED_PROTEIN_RESPONSE	2	10	0.0246429	0.566788	19.3936454030685	30081|378848	ptpn1|hspa5
GO_REGULATION_OF_PRODUCTION_OF_SMALL_RNA_INVOLVED_IN_GENE_SILENCING_BY_RNA	2	21	0.0246429	0.566788	19.3936454030685	322206|404630	ddx5|zc3h10
GO_REGULATION_OF_RIBONUCLEASE_ACTIVITY	2	5	0.0246429	0.566788	19.3936454030685	266985|406324	npm1a|abce1
GO_RRNA_BASE_METHYLATION	2	8	0.0246429	0.566788	19.3936454030685	321130|406690	nop2|nsun5
GO_SMALL_NUCLEOLAR_RIBONUCLEOPROTEIN_COMPLEX_ASSEMBLY	2	11	0.0246429	0.566788	19.3936454030685	317678|321114	ruvbl2|snu13b
GO_SPLICEOSOMAL_TRI_SNRNP_COMPLEX_ASSEMBLY	2	11	0.0246429	0.566788	19.3936454030685	393505|393936	srsf10b|cd2bp2
GO_TRANSLATIONAL_READTHROUGH	2	10	0.0246429	0.566788	19.3936454030685	336713|394053	rpl30|eif4a3
GO_U4_SNRNA_3_END_PROCESSING	2	8	0.0246429	0.566788	19.3936454030685	450057|550247	exosc9|exosc7
GO_RIBONUCLEOSIDE_MONOPHOSPHATE_METABOLIC_PROCESS	6	49	0.0248649	0.57015	3.07573911375745	266992|393559|406383|407989|561689|570437	cad|gmps|cmpk|adss1|magi3a|pfas
GO_NEGATIVE_REGULATION_OF_CATABOLIC_PROCESS	14	282	0.0253794	0.580178	1.92934250150246	100004382|30736|322404|325052|336812|393725|394058|404036|445398|558760|572435|613144|678563|795398	qsox1|elavl1a|nop53|tardbp|rpl23|rps7|fus|nos2a|snrnp70|taf15|eif4g1a|dkc1|cirbpb|ybx1
GO_NEGATIVE_REGULATION_OF_PROTEIN_MODIFICATION_BY_SMALL_PROTEIN_CONJUGATION_OR_REMOVAL	7	85	0.025868	0.589555	2.72877796359097	334050|336812|368253|393227|393725|442932|550348	gtpbp4|rpl23|pinx1|usp44|rps7|gnl3l|prmt3
GO_ANDROGEN_RECEPTOR_SIGNALING_PATHWAY	5	56	0.0272056	0.616026	3.47526642041442	100359398|30572|322206|436808|559273	rnf6|ran|ddx5|rwdd1|ep300a
GO_POSITIVE_REGULATION_OF_PROTEIN_CONTAINING_COMPLEX_DISASSEMBLY	4	38	0.027439	0.616026	4.32120632078633	336116|403001|406464|561295	bnip3|cfl2|eif5a|sema5a
GO_REGULATION_OF_DNA_TEMPLATED_TRANSCRIPTION_ELONGATION	4	47	0.027439	0.616026	4.32120632078633	100000471|317637|334465|570531	rtf1|wdr43|ccnt1|brd4
GO_REGULATION_OF_HISTONE_METHYLATION	4	63	0.027439	0.616026	4.32120632078633	100000471|100329390|448867|570531	rtf1|iws1|prmt6|brd4
GO_RNA_PHOSPHODIESTER_BOND_HYDROLYSIS_EXONUCLEOLYTIC	4	40	0.027439	0.616026	4.32120632078633	100534720|450057|550247|553641	isg20|exosc9|exosc7|eri1
GO_VIRAL_LIFE_CYCLE	14	273	0.0278116	0.622532	1.90224858729306	100317326|100534720|30572|30709|321868|322206|322969|337810|387529|393945|394027|550373|564633|568298	si:ch1073-55a19.2|isg20|ran|tyro3|ilf3b|ddx5|nup50|rps27a|ldlra|rab5ab|rpsa|ppie|ddx6|pom121
GO_NEGATIVE_REGULATION_OF_RNA_BIOSYNTHETIC_PROCESS	42	1070	0.0279207	0.62312	1.42092140065356	100000471|100003790|100007463|140817|282615|286777|30670|30750|317678|321277|321714|321868|322206|322404|323462|324053|326078|334619|336812|337105|337810|368671|393477|393652|394188|445405|448867|492702|494033|555238|559273|559945|560815|563808|568214|58013|619412|664754|692315|795398|797198|797627	rtf1|kat8|tle3b|cebpd|smarca5|ddx54|thraa|pparda|ruvbl2|mybbp1a|setb|ilf3b|ddx5|nop53|pa2g4b|trim33|mta2|c1qbp|rpl23|mbd2|rps27a|homeza|znf131|lyar|qars1|sars1|prmt6|mlip|tfap2c|pcgf6|ep300a|dot1l|riox1|rcor3|chd8|noc2l|nedd4a|ezh1|thap1|ybx1|rrp8|nkrf
GO_CHROMATIN_ASSEMBLY	9	87	0.0280895	0.623189	2.31085808877769	266985|282615|30445|321714|323501|368260|445115|553305|58013	npm1a|smarca5|brd2a|setb|seta|nap1l1|grwd1|ipo4|noc2l
GO_NUCLEOSOME_ORGANIZATION	9	105	0.0280895	0.623189	2.31085808877769	266985|282615|30445|321714|323501|368260|445115|553305|563456	npm1a|smarca5|brd2a|setb|seta|nap1l1|grwd1|ipo4|srcap
GO_ATP_DEPENDENT_CHROMATIN_REMODELING	6	67	0.0298482	0.658324	2.92117214589356	266985|282615|326078|337105|563456|568214	npm1a|smarca5|mta2|mbd2|srcap|chd8
GO_REGULATION_OF_CELLULAR_RESPONSE_TO_HEAT	6	79	0.0298482	0.658324	2.92117214589356	100317326|322969|403080|550239|559273|568298	si:ch1073-55a19.2|nup50|dnajc2|hikeshi|ep300a|pom121
GO_PROTEIN_CONTAINING_COMPLEX_DISASSEMBLY	13	320	0.030743	0.676076	1.9256695558768	100007768|266989|321714|327301|336116|336812|403001|406324|406464|445115|561295|567779|569585	mrpl52|etf1b|setb|ppp1cab|bnip3|rpl23|cfl2|abce1|eif5a|grwd1|sema5a|nav3|sptbn5
GO_EXCITATORY_SYNAPSE_ASSEMBLY	3	28	0.0319992	0.691568	5.82682852783122	100538061|567595|568668	lrrtm2|shank2b|ntrk3a
GO_HISTONE_MRNA_METABOLIC_PROCESS	3	23	0.0319992	0.691568	5.82682852783122	402966|436657|445404	snrpb|cpsf2|snrpf
GO_NEGATIVE_REGULATION_OF_TELOMERE_MAINTENANCE_VIA_TELOMERASE	3	20	0.0319992	0.691568	5.82682852783122	368253|393617|442932	pinx1|nat10|gnl3l
GO_NEGATIVE_REGULATION_OF_UBIQUITIN_PROTEIN_TRANSFERASE_ACTIVITY	3	16	0.0319992	0.691568	5.82682852783122	336812|393227|393725	rpl23|usp44|rps7
GO_POSITIVE_REGULATION_OF_DNA_TEMPLATED_TRANSCRIPTION_ELONGATION	3	28	0.0319992	0.691568	5.82682852783122	100000471|334465|570531	rtf1|ccnt1|brd4
GO_POSTSYNAPSE_ASSEMBLY	3	34	0.0319992	0.691568	5.82682852783122	100538061|567595|568668	lrrtm2|shank2b|ntrk3a
GO_INTRACELLULAR_RECEPTOR_SIGNALING_PATHWAY	15	263	0.0324737	0.699814	1.81184576207737	100004700|100359398|286777|30572|30670|30750|322206|322404|324053|334619|337810|436808|559273|619412|794132	cyp24a1|rnf6|ddx54|ran|thraa|pparda|ddx5|nop53|trim33|c1qbp|rps27a|rwdd1|ep300a|nedd4a|si:dkey-17e16.9
GO_MRNA_3_END_PROCESSING	5	89	0.0335643	0.721249	3.24310694022652	100145909|334465|394053|436657|494133	srsf3b|ccnt1|eif4a3|cpsf2|srsf6b
GO_POSITIVE_REGULATION_OF_PROTEIN_BINDING	6	98	0.0354436	0.755467	2.78170313649424	30572|334728|393885|442932|541444|559273	ran|mapre1b|zgc:56064|gnl3l|nmd3|ep300a
GO_NUCLEAR_TRANSCRIBED_MRNA_CATABOLIC_PROCESS_DEADENYLATION_DEPENDENT_DECAY	4	69	0.0356426	0.755467	3.88801703331886	450057|550247|564633|565659	exosc9|exosc7|ddx6|edc4
GO_RESPONSE_TO_EPIDERMAL_GROWTH_FACTOR	4	47	0.0356426	0.755467	3.88801703331886	266992|406382|767714|798009	cad|zpr1|ncl|errfi1a
GO_TRANSLATIONAL_TERMINATION	4	102	0.0356426	0.755467	3.88801703331886	100007768|266989|406324|406464	mrpl52|etf1b|abce1|eif5a
GO_IN_UTERO_EMBRYONIC_DEVELOPMENT	17	371	0.0356589	0.755467	1.71579714199458	100000471|322251|324365|394081|406275|406382|550241|553606|553720|556625|558718|558996|559710|564241|568214|569471|795398	rtf1|rpl7l1|eif2s2|bysl|fbl|zpr1|rrp7a|nle1|alkbh1|btf3|rrn3|wdr74|tapt1b|fosl1a|chd8|chd7|ybx1
GO_DEFENSE_RESPONSE_TO_VIRUS	10	168	0.0369848	0.781357	2.07630345690415	100534720|321868|322404|334619|336116|393112|406324|436749|553453|799650	isg20|ilf3b|nop53|c1qbp|bnip3|ncbp3|abce1|polr3h|samhd1|ddx21
GO_RESPONSE_TO_STEROID_HORMONE	18	356	0.0423114	0.891384	1.64689110332793	100359398|101448001|266992|286777|30572|30670|30750|322206|406349|406588|436808|503772|559273|564241|565869|568668|619412|798009	rnf6|pappab|cad|ddx54|ran|thraa|pparda|ddx5|rps6kb1b|sstr5|rwdd1|agtr2|ep300a|fosl1a|klf9|ntrk3a|nedd4a|errfi1a
GO_EXPLORATION_BEHAVIOR	3	26	0.044727	0.894065	4.85530703368819	394053|503772|664752	eif4a3|agtr2|myg1
GO_GLUTAMINE_FAMILY_AMINO_ACID_CATABOLIC_PROCESS	3	27	0.044727	0.894065	4.85530703368819	100000775|336473|404036	glula|glulb|nos2a
GO_NEGATIVE_REGULATION_OF_HISTONE_MODIFICATION	3	36	0.044727	0.894065	4.85530703368819	321714|448867|58013	setb|prmt6|noc2l
GO_NEGATIVE_REGULATION_OF_TELOMERE_MAINTENANCE	3	35	0.044727	0.894065	4.85530703368819	368253|393617|442932	pinx1|nat10|gnl3l
GO_NEGATIVE_REGULATION_OF_TELOMERE_MAINTENANCE_VIA_TELOMERE_LENGTHENING	3	26	0.044727	0.894065	4.85530703368819	368253|393617|442932	pinx1|nat10|gnl3l
GO_NUCLEOBASE_BIOSYNTHETIC_PROCESS	3	18	0.044727	0.894065	4.85530703368819	266992|393559|406383	cad|gmps|cmpk
GO_REGULATION_OF_ANDROGEN_RECEPTOR_SIGNALING_PATHWAY	3	28	0.044727	0.894065	4.85530703368819	100359398|322206|559273	rnf6|ddx5|ep300a
GO_REGULATION_OF_DNA_TEMPLATED_TRANSCRIPTION_INITIATION	3	37	0.044727	0.894065	4.85530703368819	30670|558718|564241	thraa|rrn3|fosl1a
GO_NEGATIVE_REGULATION_OF_PROTEIN_MODIFICATION_PROCESS	25	548	0.0449963	0.894065	1.50484855395886	100003049|100331179|266985|30081|321714|321739|325052|327515|334050|336812|368253|393227|393725|393885|394188|442932|448867|550348|557634|566473|568668|569455|572435|58013|798009	dus2|acer2|npm1a|ptpn1|setb|ipo7|tardbp|eif3s10|gtpbp4|rpl23|pinx1|usp44|rps7|zgc:56064|qars1|gnl3l|prmt6|prmt3|si:ch211-147k10.5|emilin1a|ntrk3a|kpnb3|eif4g1a|noc2l|errfi1a
GO_REGULATION_OF_PEPTIDYL_LYSINE_ACETYLATION	4	52	0.04511	0.894065	3.53436492751521	100329390|317678|321714|58013	iws1|ruvbl2|setb|noc2l
GO_CHROMATIN_SILENCING_AT_TELOMERE	2	8	0.0462427	0.894065	9.69812115972229	559945|664754	dot1l|ezh1
GO_FEMALE_GENITALIA_DEVELOPMENT	2	16	0.0462427	0.894065	9.69812115972229	30709|569471	tyro3|chd7
GO_GLUTAMINE_FAMILY_AMINO_ACID_BIOSYNTHETIC_PROCESS	2	16	0.0462427	0.894065	9.69812115972229	100000775|336473	glula|glulb
GO_HISTONE_H3_K36_METHYLATION	2	13	0.0462427	0.894065	9.69812115972229	100329390|570531	iws1|brd4
GO_N_TERMINAL_PROTEIN_AMINO_ACID_ACETYLATION	2	17	0.0462427	0.894065	9.69812115972229	559273|568789	ep300a|naa25
GO_NEGATIVE_REGULATION_OF_GENE_SILENCING_BY_MIRNA	2	14	0.0462427	0.894065	9.69812115972229	30736|404630	elavl1a|zc3h10
GO_NEGATIVE_REGULATION_OF_GLYCOPROTEIN_BIOSYNTHETIC_PROCESS	2	13	0.0462427	0.894065	9.69812115972229	100331179|561460	acer2|zgc:172302
GO_NEGATIVE_REGULATION_OF_HISTONE_ACETYLATION	2	13	0.0462427	0.894065	9.69812115972229	321714|58013	setb|noc2l
GO_NEGATIVE_REGULATION_OF_INTERLEUKIN_10_PRODUCTION	2	14	0.0462427	0.894065	9.69812115972229	387293|564874	mmp13a|tnfrsf21
GO_NEGATIVE_REGULATION_OF_MUSCLE_ADAPTATION	2	9	0.0462427	0.894065	9.69812115972229	492702|798009	mlip|errfi1a
GO_NEGATIVE_REGULATION_OF_POSTTRANSCRIPTIONAL_GENE_SILENCING	2	16	0.0462427	0.894065	9.69812115972229	30736|404630	elavl1a|zc3h10
GO_NUCLEAR_TRANSCRIBED_MRNA_CATABOLIC_PROCESS_EXONUCLEOLYTIC_3_5	2	10	0.0462427	0.894065	9.69812115972229	450057|550247	exosc9|exosc7
GO_POSITIVE_REGULATION_OF_MICROTUBULE_BINDING	2	7	0.0462427	0.894065	9.69812115972229	334728|393885	mapre1b|zgc:56064
GO_POSITIVE_REGULATION_OF_TRANSCRIPTION_BY_RNA_POLYMERASE_III	2	9	0.0462427	0.894065	9.69812115972229	327355|568214	ice1|chd8
GO_POSITIVE_REGULATION_OF_TRANSCRIPTION_ELONGATION_FROM_RNA_POLYMERASE_II_PROMOTER	2	17	0.0462427	0.894065	9.69812115972229	100000471|570531	rtf1|brd4
GO_REGULATION_OF_CARDIAC_MUSCLE_ADAPTATION	2	9	0.0462427	0.894065	9.69812115972229	492702|798009	mlip|errfi1a
GO_REGULATION_OF_NUCLEOBASE_CONTAINING_COMPOUND_TRANSPORT	2	16	0.0462427	0.894065	9.69812115972229	100329390|407084	iws1|riok2
GO_REGULATION_OF_POSTSYNAPTIC_SPECIALIZATION_ASSEMBLY	2	13	0.0462427	0.894065	9.69812115972229	100538061|568668	lrrtm2|ntrk3a
GO_REGULATION_OF_TRANSLATIONAL_TERMINATION	2	10	0.0462427	0.894065	9.69812115972229	266989|406464	etf1b|eif5a
GO_RIG_I_SIGNALING_PATHWAY	2	13	0.0462427	0.894065	9.69812115972229	322404|334619	nop53|c1qbp
GO_SNORNA_3_END_PROCESSING	2	11	0.0462427	0.894065	9.69812115972229	406275|613144	fbl|dkc1
GO_SNRNA_3_END_PROCESSING	2	19	0.0462427	0.894065	9.69812115972229	450057|550247	exosc9|exosc7
GO_NUCLEOSIDE_MONOPHOSPHATE_METABOLIC_PROCESS	7	69	0.0464228	0.895245	2.35083244742131	266992|393559|406383|407989|436652|561689|570437	cad|gmps|cmpk|adss1|entpd8|magi3a|pfas
GO_ESTABLISHMENT_OF_ORGANELLE_LOCALIZATION	15	384	0.0479992	0.923278	1.70505105683325	100000526|266985|286746|30572|327320|337148|337399|368253|406324|407084|436587|541444|559352|564517|641490	sec24a|npm1a|sdad1|ran|f5|rps15|rrs1|pinx1|abce1|riok2|ltv1|nmd3|znf593|gab2|arfgap2
GO_RESPONSE_TO_TYPE_I_INTERFERON	5	68	0.048846	0.937171	2.86065504627891	100534720|30081|393220|406324|553453	isg20|ptpn1|ythdf2|abce1|samhd1
GO_CELLULAR_RESPONSE_TO_CORTICOSTEROID_STIMULUS	5	60	0.0577944	1	2.70135825395792	406349|406588|503772|565869|798009	rps6kb1b|sstr5|agtr2|klf9|errfi1a
GO_GLUTAMATE_METABOLIC_PROCESS	3	35	0.0595641	1	4.16157035690902	100000775|336473|393387	glula|glulb|ggt1a
GO_LUNG_EPITHELIUM_DEVELOPMENT	3	38	0.0595641	1	4.16157035690902	30670|494133|798009	thraa|srsf6b|errfi1a
GO_MRNA_SPLICE_SITE_SELECTION	3	30	0.0595641	1	4.16157035690902	100038767|393505|494133	zgc:158803|srsf10b|srsf6b
GO_POSITIVE_REGULATION_OF_MICROTUBULE_POLYMERIZATION_OR_DEPOLYMERIZATION	3	30	0.0595641	1	4.16157035690902	334728|336823|567779	mapre1b|drg1|nav3
GO_POSITIVE_REGULATION_OF_SYNAPTIC_TRANSMISSION_GLUTAMATERGIC	3	27	0.0595641	1	4.16157035690902	100000775|336473|567595	glula|glulb|shank2b
GO_PROTEIN_DNA_COMPLEX_DISASSEMBLY	3	22	0.0595641	1	4.16157035690902	321714|336812|445115	setb|rpl23|grwd1
GO_REGULATION_OF_PROTEIN_CONTAINING_COMPLEX_DISASSEMBLY	7	115	0.0597639	1	2.1986528628958	266989|336116|403001|406464|561295|567779|569585	etf1b|bnip3|cfl2|eif5a|sema5a|nav3|sptbn5
GO_CELLULAR_RESPONSE_TO_LIPID	25	527	0.0613237	1	1.44990645345673	100004700|100007394|100359398|286777|30354|30572|30670|30750|317678|321127|322206|324053|387529|404036|406349|406588|431731|436808|503772|559273|564171|565869|568668|619412|798009	cyp24a1|adnp2a|rnf6|ddx54|lpl|ran|thraa|pparda|ruvbl2|ddx18|ddx5|trim33|ldlra|nos2a|rps6kb1b|sstr5|litaf|rwdd1|agtr2|ep300a|adnp2b|klf9|ntrk3a|nedd4a|errfi1a
GO_POSITIVE_REGULATION_OF_TRANSCRIPTION_BY_RNA_POLYMERASE_II	38	1110	0.0624861	1	1.34421323506197	100000471|100002463|100003790|140817|266985|282615|30670|30750|317678|321059|321897|323501|323721|326078|334465|337810|378848|393477|405844|431731|450057|492342|492702|494033|555238|559273|559352|559945|564241|568214|569471|570404|570531|664754|767714|768285|795398|797627	rtf1|pprc1|kat8|cebpd|npm1a|smarca5|thraa|pparda|ruvbl2|rrp1|gnl3|seta|rbm14a|mta2|ccnt1|rps27a|hspa5|znf131|tox2|litaf|exosc9|mllt10|mlip|tfap2c|pcgf6|ep300a|znf593|dot1l|fosl1a|chd8|chd7|il11a|brd4|ezh1|ncl|gabpb1|ybx1|nkrf
GO_REGULATION_OF_INTRACELLULAR_TRANSPORT	15	336	0.0636979	1	1.62815583307901	100037369|100329390|30081|30572|325052|327355|406382|407084|503772|557634|561131|564517|568424|569455|619412	atp5if1a|iws1|ptpn1|ran|tardbp|ice1|zpr1|riok2|agtr2|si:ch211-147k10.5|nolc1|gab2|rangap1b|kpnb3|nedd4a
GO_CHROMATIN_ORGANIZATION_INVOLVED_IN_REGULATION_OF_TRANSCRIPTION	5	77	0.0676169	1	2.55879504257081	282615|337105|559945|664754|797198	smarca5|mbd2|dot1l|ezh1|rrp8
GO_MEGAKARYOCYTE_DIFFERENTIATION	5	68	0.0676169	1	2.55879504257081	100189608|321974|448867|559273|570404	thpo|prmt1|prmt6|ep300a|il11a
GO_DNA_METHYLATION_OR_DEMETHYLATION	4	75	0.0678156	1	2.98960101862742	326078|337105|393475|553720	mta2|mbd2|prmt7|alkbh1
GO_NEGATIVE_REGULATION_OF_DNA_BIOSYNTHETIC_PROCESS	4	39	0.0678156	1	2.98960101862742	368253|393617|403080|442932	pinx1|nat10|dnajc2|gnl3l
GO_NEGATIVE_REGULATION_OF_ERK1_AND_ERK2_CASCADE	4	65	0.0678156	1	2.98960101862742	30081|327515|566473|798009	ptpn1|eif3s10|emilin1a|errfi1a
GO_REGULATION_OF_PROTEIN_ACETYLATION	4	63	0.0678156	1	2.98960101862742	100329390|317678|321714|58013	iws1|ruvbl2|setb|noc2l
GO_REGULATION_OF_DNA_METABOLIC_PROCESS	16	320	0.0690423	1	1.57903623563273	116994|192324|192327|266985|30477|321897|322258|337105|368253|393555|393617|394037|394058|403080|442932|613144	cct6a|cct7|cct3|npm1a|tcp1|gnl3|cct5|mbd2|pinx1|cct4|nat10|cct8|fus|dnajc2|gnl3l|dkc1
GO_CELLULAR_RESPONSE_TO_ELECTRICAL_STIMULUS	2	13	0.0723521	1	6.46534743793647	407989|550557	adss1|palm1a
GO_LIPID_IMPORT_INTO_CELL	2	16	0.0723521	1	6.46534743793647	406349|550432	rps6kb1b|slc27a4
GO_MAINTENANCE_OF_PROTEIN_LOCALIZATION_IN_ENDOPLASMIC_RETICULUM	2	12	0.0723521	1	6.46534743793647	378848|559710	hspa5|tapt1b
GO_MIRNA_METABOLIC_PROCESS	2	29	0.0723521	1	6.46534743793647	30572|573145	ran|khsrp
GO_NEGATIVE_REGULATION_OF_GLYCOPROTEIN_METABOLIC_PROCESS	2	16	0.0723521	1	6.46534743793647	100331179|561460	acer2|zgc:172302
GO_NEGATIVE_REGULATION_OF_PEPTIDYL_LYSINE_ACETYLATION	2	15	0.0723521	1	6.46534743793647	321714|58013	setb|noc2l
GO_NEGATIVE_REGULATION_OF_PROTEIN_ACETYLATION	2	18	0.0723521	1	6.46534743793647	321714|58013	setb|noc2l
GO_POSITIVE_REGULATION_OF_ACTIN_FILAMENT_DEPOLYMERIZATION	2	13	0.0723521	1	6.46534743793647	403001|561295	cfl2|sema5a
GO_POSITIVE_REGULATION_OF_DNA_DAMAGE_RESPONSE_SIGNAL_TRANSDUCTION_BY_P53_CLASS_MEDIATOR	2	13	0.0723521	1	6.46534743793647	322206|406387	ddx5|rpl26
GO_POSITIVE_REGULATION_OF_MACROPHAGE_DERIVED_FOAM_CELL_DIFFERENTIATION	2	13	0.0723521	1	6.46534743793647	30354|794132	lpl|si:dkey-17e16.9
GO_POSITIVE_REGULATION_OF_TRANSLATIONAL_INITIATION	2	24	0.0723521	1	6.46534743793647	393220|406349	ythdf2|rps6kb1b
GO_POSITIVE_REGULATION_OF_TUMOR_NECROSIS_FACTOR_SECRETION	2	15	0.0723521	1	6.46534743793647	30354|387293	lpl|mmp13a
GO_PRODUCTION_OF_SMALL_RNA_INVOLVED_IN_GENE_SILENCING_BY_RNA	2	50	0.0723521	1	6.46534743793647	322206|404630	ddx5|zc3h10
GO_PYRIMIDINE_NUCLEOBASE_METABOLIC_PROCESS	2	15	0.0723521	1	6.46534743793647	266992|406383	cad|cmpk
GO_REGULATION_OF_AEROBIC_RESPIRATION	2	10	0.0723521	1	6.46534743793647	322404|336116	nop53|bnip3
GO_REGULATION_OF_EXCITATORY_SYNAPSE_ASSEMBLY	2	15	0.0723521	1	6.46534743793647	100538061|568668	lrrtm2|ntrk3a
GO_REGULATION_OF_PERK_MEDIATED_UNFOLDED_PROTEIN_RESPONSE	2	10	0.0723521	1	6.46534743793647	30081|378848	ptpn1|hspa5
GO_REGULATION_OF_POSTSYNAPTIC_DENSITY_ORGANIZATION	2	16	0.0723521	1	6.46534743793647	100538061|568668	lrrtm2|ntrk3a
GO_REGULATION_OF_TRANSLATIONAL_INITIATION_IN_RESPONSE_TO_STRESS	2	17	0.0723521	1	6.46534743793647	266985|327301	npm1a|ppp1cab
GO_REGULATION_OF_VIRAL_INDUCED_CYTOPLASMIC_PATTERN_RECOGNITION_RECEPTOR_SIGNALING_PATHWAY	2	15	0.0723521	1	6.46534743793647	322404|334619	nop53|c1qbp
GO_RNA_DECAPPING	2	13	0.0723521	1	6.46534743793647	565522|565659	pnrc2|edc4
GO_SNRNA_PROCESSING	2	25	0.0723521	1	6.46534743793647	450057|550247	exosc9|exosc7
GO_VITAMIN_D_RECEPTOR_SIGNALING_PATHWAY	2	10	0.0723521	1	6.46534743793647	100004700|324053	cyp24a1|trim33
GO_ALPHA_AMINO_ACID_METABOLIC_PROCESS	10	191	0.0724168	1	1.80503479067876	100000775|114426|266992|336473|393387|393559|404036|407989|445405|570437	glula|odc1|cad|glulb|ggt1a|gmps|nos2a|adss1|sars1|pfas
GO_DNA_PACKAGING	10	127	0.0724168	1	1.80503479067876	266985|282615|30445|321714|323501|368260|445115|553305|557915|58013	npm1a|smarca5|brd2a|setb|seta|nap1l1|grwd1|ipo4|tssk6|noc2l
GO_POSITIVE_REGULATION_OF_DNA_METABOLIC_PROCESS	10	179	0.0724168	1	1.80503479067876	116994|192324|192327|30477|321897|322258|393555|394037|394058|613144	cct6a|cct7|cct3|tcp1|gnl3|cct5|cct4|cct8|fus|dkc1
GO_POSITIVE_REGULATION_OF_CELL_CYCLE_ARREST	6	73	0.073142	1	2.24495145958178	321277|321974|336812|406387|559273|797198	mybbp1a|prmt1|rpl23|rpl26|ep300a|rrp8
GO_RESPONSE_TO_CORTICOSTEROID	9	151	0.0742423	1	1.86550968098071	101448001|266992|406349|406588|503772|564241|565869|568668|798009	pappab|cad|rps6kb1b|sstr5|agtr2|fosl1a|klf9|ntrk3a|errfi1a
GO_POSITIVE_REGULATION_OF_ORGANELLE_ORGANIZATION	24	587	0.0751935	1	1.42420915205975	100000471|100037369|116994|192324|192327|266985|30477|317678|321897|322258|334728|336116|336823|393550|393555|394037|403001|556409|559710|561295|567779|568668|570531|613144	rtf1|atp5if1a|cct6a|cct7|cct3|npm1a|tcp1|ruvbl2|gnl3|cct5|mapre1b|bnip3|drg1|arpc5la|cct4|cct8|cfl2|g3bp2|tapt1b|sema5a|nav3|ntrk3a|brd4|dkc1
GO_INTRACELLULAR_STEROID_HORMONE_RECEPTOR_SIGNALING_PATHWAY	7	122	0.0752354	1	2.06460605939484	100359398|286777|30572|322206|436808|559273|619412	rnf6|ddx54|ran|ddx5|rwdd1|ep300a|nedd4a
GO_CELLULAR_RESPONSE_TO_VIRUS	3	41	0.0763793	1	3.6405905481966	321059|322404|334619	rrp1|nop53|c1qbp
GO_FOAM_CELL_DIFFERENTIATION	3	32	0.0763793	1	3.6405905481966	30354|559273|794132	lpl|ep300a|si:dkey-17e16.9
GO_MAINTENANCE_OF_PROTEIN_LOCALIZATION_IN_ORGANELLE	3	39	0.0763793	1	3.6405905481966	378848|559710|568424	hspa5|tapt1b|rangap1b
GO_PERK_MEDIATED_UNFOLDED_PROTEIN_RESPONSE	3	22	0.0763793	1	3.6405905481966	30081|378848|793907	ptpn1|hspa5|igfbp1b
GO_REGULATION_OF_FIBROBLAST_MIGRATION	3	30	0.0763793	1	3.6405905481966	326078|557634|570279	mta2|si:ch211-147k10.5|zgc:194281
GO_REGULATION_OF_INTRINSIC_APOPTOTIC_SIGNALING_PATHWAY_BY_P53_CLASS_MEDIATOR	3	28	0.0763793	1	3.6405905481966	393725|406387|558718	rps7|rpl26|rrn3
GO_TERMINATION_OF_RNA_POLYMERASE_II_TRANSCRIPTION	3	33	0.0763793	1	3.6405905481966	402966|436657|445404	snrpb|cpsf2|snrpf
GO_REGULATION_OF_CARBOHYDRATE_CATABOLIC_PROCESS	5	90	0.0783049	1	2.43052293250518	100317326|322969|327301|386663|568298	si:ch1073-55a19.2|nup50|ppp1cab|pfkfb4b|pom121
GO_SEXUAL_REPRODUCTION	24	631	0.0788306	1	1.41538317469499	100332622|192324|192327|30445|30477|30670|30709|321114|322258|324365|327528|393220|393387|393475|393555|394037|406349|553498|557279|557915|564241|564633|564953|793635	spata5|cct7|cct3|brd2a|tcp1|thraa|tyro3|snu13b|cct5|eif2s2|usp42|ythdf2|ggt1a|prmt7|cct4|cct8|rps6kb1b|si:dkey-251i10.3|slc22a16|tssk6|fosl1a|ddx6|spag1a|b4galnt1b
GO_PRI_MIRNA_TRANSCRIPTION_BY_RNA_POLYMERASE_II	4	47	0.0810001	1	2.77578574247698	30750|321897|322206|564241	pparda|gnl3|ddx5|fosl1a
GO_REGULATION_OF_UBIQUITIN_PROTEIN_TRANSFERASE_ACTIVITY	4	48	0.0810001	1	2.77578574247698	336812|393227|393725|557682	rpl23|usp44|rps7|dcun1d3
GO_REGULATION_OF_SYMBIOSIS_ENCOMPASSING_MUTUALISM_THROUGH_PARASITISM	9	181	0.0812281	1	1.82640063384692	100534720|321059|321868|322206|325052|334465|550373|559273|563236	isg20|rrp1|ilf3b|ddx5|tardbp|ccnt1|ppie|ep300a|chd1
GO_STEROID_HORMONE_MEDIATED_SIGNALING_PATHWAY	9	172	0.0812281	1	1.82640063384692	100359398|286777|30572|30670|30750|322206|436808|559273|619412	rnf6|ddx54|ran|thraa|pparda|ddx5|rwdd1|ep300a|nedd4a
GO_CELLULAR_PROTEIN_COMPLEX_DISASSEMBLY	8	210	0.0830391	1	1.89984559709899	100007768|266989|403001|406324|406464|561295|567779|569585	mrpl52|etf1b|cfl2|abce1|eif5a|sema5a|nav3|sptbn5
GO_REGULATION_OF_CHROMATIN_ORGANIZATION	7	170	0.0837743	1	2.00357207509928	100000471|100329390|317678|321714|448867|570531|58013	rtf1|iws1|ruvbl2|setb|prmt6|brd4|noc2l
GO_ANATOMICAL_STRUCTURE_HOMEOSTASIS	18	382	0.0875876	1	1.477764353571	116994|192324|192327|30477|30709|321897|322258|368253|393555|393617|393950|394037|403001|442932|445391|555969|561830|613144	cct6a|cct7|cct3|tcp1|tyro3|gnl3|cct5|pinx1|cct4|nat10|gar1|cct8|cfl2|gnl3l|nop10|lpcat1|gigyf2|dkc1
GO_MYELOID_CELL_DEVELOPMENT	5	65	0.0898422	1	2.31435360098666	100189608|321035|393652|559273|678623	thpo|pabpc4|lyar|ep300a|slc11a2
GO_PROTEIN_MODIFICATION_BY_SMALL_PROTEIN_CONJUGATION	27	817	0.0898677	1	1.36283015387061	100000471|100317326|100359398|266985|30649|321897|322969|324053|327399|334050|336812|337810|338155|368253|378848|393098|393227|393725|407728|442932|445501|550348|555238|557682|568298|568424|619412	rtf1|si:ch1073-55a19.2|rnf6|npm1a|psme3|gnl3|nup50|trim33|tnfaip1|gtpbp4|rpl23|rps27a|hspbp1|pinx1|hspa5|ctu1|usp44|rps7|znf598|gnl3l|cdc26|prmt3|pcgf6|dcun1d3|pom121|rangap1b|nedd4a
GO_DNA_CONFORMATION_CHANGE	16	238	0.0931872	1	1.50183557744235	266985|282615|30445|317678|321714|323501|337810|368260|445115|553305|557915|563236|568214|569471|570852|58013	npm1a|smarca5|brd2a|ruvbl2|setb|seta|rps27a|nap1l1|grwd1|ipo4|tssk6|chd1|chd8|chd7|supv3l1|noc2l
GO_NEGATIVE_REGULATION_OF_UBIQUITIN_DEPENDENT_PROTEIN_CATABOLIC_PROCESS	3	47	0.0950125	1	3.23566792257545	322404|336812|393725	nop53|rpl23|rps7
GO_REGULATION_OF_KERATINOCYTE_DIFFERENTIATION	3	32	0.0950125	1	3.23566792257545	494133|794132|798009	srsf6b|si:dkey-17e16.9|errfi1a
GO_REGULATION_OF_UBIQUITIN_PROTEIN_LIGASE_ACTIVITY	3	20	0.0950125	1	3.23566792257545	336812|393227|393725	rpl23|usp44|rps7
GO_CELLULAR_RESPONSE_TO_GLUCOSE_STARVATION	4	35	0.0953453	1	2.5903672931113	321277|378848|560275|797198	mybbp1a|hspa5|nuak2|rrp8
GO_REGULATION_OF_MEGAKARYOCYTE_DIFFERENTIATION	4	52	0.0953453	1	2.5903672931113	100189608|321974|448867|559273	thpo|prmt1|prmt6|ep300a
GO_NOTCH_SIGNALING_PATHWAY	8	177	0.0997801	1	1.81078567805771	321652|393220|393461|541345|553606|559273|678640|795398	wdr12|ythdf2|gmds|tcima|nle1|ep300a|egfl7|ybx1
GO_REGULATION_OF_GENERATION_OF_PRECURSOR_METABOLITES_AND_ENERGY	8	154	0.0997801	1	1.81078567805771	100317326|322404|322969|327301|336116|386663|404036|568298	si:ch1073-55a19.2|nop53|nup50|ppp1cab|bnip3|pfkfb4b|nos2a|pom121
GO_MEGAKARYOCYTE_DEVELOPMENT	2	17	0.10194	1	4.84892720131995	100189608|559273	thpo|ep300a
GO_ORNITHINE_TRANSPORT	2	7	0.10194	1	4.84892720131995	100003376|791156	slc7a3b|slc25a15a
GO_PEPTIDYL_GLUTAMIC_ACID_MODIFICATION	2	24	0.10194	1	4.84892720131995	100536841|558702	agbl1|ttll4
GO_PEPTIDYL_SERINE_DEPHOSPHORYLATION	2	21	0.10194	1	4.84892720131995	327301|393885	ppp1cab|zgc:56064
GO_POSITIVE_REGULATION_OF_AUTOPHAGY_OF_MITOCHONDRION	2	20	0.10194	1	4.84892720131995	100037369|336116	atp5if1a|bnip3
GO_POSITIVE_REGULATION_OF_PROTEIN_DEPOLYMERIZATION	2	18	0.10194	1	4.84892720131995	403001|561295	cfl2|sema5a
GO_PYRIMIDINE_NUCLEOSIDE_MONOPHOSPHATE_METABOLIC_PROCESS	2	15	0.10194	1	4.84892720131995	266992|406383	cad|cmpk
GO_REGULATION_OF_ASTROCYTE_DIFFERENTIATION	2	25	0.10194	1	4.84892720131995	387529|568668	ldlra|ntrk3a
GO_REGULATION_OF_ENDOPLASMIC_RETICULUM_UNFOLDED_PROTEIN_RESPONSE	2	23	0.10194	1	4.84892720131995	30081|378848	ptpn1|hspa5
GO_REGULATION_OF_HISTONE_H3_K4_METHYLATION	2	28	0.10194	1	4.84892720131995	100000471|448867	rtf1|prmt6
GO_REGULATION_OF_MICROTUBULE_BINDING	2	12	0.10194	1	4.84892720131995	334728|393885	mapre1b|zgc:56064
GO_REGULATION_OF_PROTEIN_FOLDING	2	12	0.10194	1	4.84892720131995	378848|445398	hspa5|snrnp70
GO_REGULATION_OF_PROTEIN_SUMOYLATION	2	19	0.10194	1	4.84892720131995	321897|442932	gnl3|gnl3l
GO_REGULATION_OF_RNA_POLYMERASE_II_REGULATORY_REGION_SEQUENCE_SPECIFIC_DNA_BINDING	2	11	0.10194	1	4.84892720131995	559273|559352	ep300a|znf593
GO_REGULATION_OF_TRANSCRIPTION_BY_RNA_POLYMERASE_III	2	20	0.10194	1	4.84892720131995	327355|568214	ice1|chd8
GO_RESPONSE_TO_CORTICOSTERONE	2	18	0.10194	1	4.84892720131995	564241|568668	fosl1a|ntrk3a
GO_RRNA_CATABOLIC_PROCESS	2	17	0.10194	1	4.84892720131995	450057|550247	exosc9|exosc7
GO_INTERACTION_WITH_SYMBIONT	5	68	0.102206	1	2.20875475260664	321059|325052|334465|559273|563236	rrp1|tardbp|ccnt1|ep300a|chd1
GO_POSITIVE_REGULATION_OF_VIRAL_PROCESS	5	101	0.102206	1	2.20875475260664	321059|334465|550373|559273|563236	rrp1|ccnt1|ppie|ep300a|chd1
GO_CELLULAR_RESPONSE_TO_UV	6	81	0.103673	1	2.01180470234725	266985|317678|406387|559273|58013|619412	npm1a|ruvbl2|rpl26|ep300a|noc2l|nedd4a
GO_POSITIVE_REGULATION_OF_PROTEIN_MODIFICATION_BY_SMALL_PROTEIN_CONJUGATION_OR_REMOVAL	6	127	0.103673	1	2.01180470234725	266985|321897|322404|338155|378848|557682	npm1a|gnl3|nop53|hspbp1|hspa5|dcun1d3
GO_POSITIVE_REGULATION_OF_INTRACELLULAR_TRANSPORT	9	201	0.104485	1	1.71811416300199	30572|325052|327355|406382|407084|557634|564517|569455|619412	ran|tardbp|ice1|zpr1|riok2|si:ch211-147k10.5|gab2|kpnb3|nedd4a
GO_HORMONE_MEDIATED_SIGNALING_PATHWAY	10	215	0.107606	1	1.65067164250436	100359398|286777|30572|30670|30750|322206|406588|436808|559273|619412	rnf6|ddx54|ran|thraa|pparda|ddx5|sstr5|rwdd1|ep300a|nedd4a
GO_MODIFICATION_OF_MORPHOLOGY_OR_PHYSIOLOGY_OF_OTHER_ORGANISM	8	124	0.108812	1	1.76933598139525	321059|325052|334465|336713|404036|559273|563236|568668	rrp1|tardbp|ccnt1|rpl30|nos2a|ep300a|chd1|ntrk3a
GO_NEGATIVE_REGULATION_OF_CANONICAL_WNT_SIGNALING_PATHWAY	8	173	0.108812	1	1.76933598139525	100007463|30234|30649|317678|557149|568214|767747|793907	tle3b|tnn|psme3|ruvbl2|si:ch211-244b2.1|chd8|rbms3|igfbp1b
GO_RESPONSE_TO_UV	8	136	0.108812	1	1.76933598139525	266985|317678|406387|557682|559273|58013|619412|678563	npm1a|ruvbl2|rpl26|dcun1d3|ep300a|noc2l|nedd4a|cirbpb
GO_ALPHA_AMINO_ACID_BIOSYNTHETIC_PROCESS	4	61	0.110791	1	2.42815944449233	100000775|266992|336473|393387	glula|cad|glulb|ggt1a
GO_EMBRYONIC_CRANIAL_SKELETON_MORPHOGENESIS	3	47	0.115284	1	2.91162271912746	100329944|394053|573346	ndst1a|eif4a3|irx5a
GO_NEGATIVE_REGULATION_OF_AXON_EXTENSION	3	42	0.115284	1	2.91162271912746	100359398|561295|572261	rnf6|sema5a|sema4ba
GO_NEGATIVE_REGULATION_OF_INNATE_IMMUNE_RESPONSE	3	45	0.115284	1	2.91162271912746	30709|393220|553453	tyro3|ythdf2|samhd1
GO_POSTSYNAPTIC_SPECIALIZATION_ORGANIZATION	3	35	0.115284	1	2.91162271912746	100538061|567595|568668	lrrtm2|shank2b|ntrk3a
GO_PURINE_NUCLEOSIDE_MONOPHOSPHATE_BIOSYNTHETIC_PROCESS	3	20	0.115284	1	2.91162271912746	393559|407989|570437	gmps|adss1|pfas
GO_TRNA_METHYLATION	3	38	0.115284	1	2.91162271912746	449779|553298|563475	mettl1|trmt1|trmt6
GO_NEGATIVE_REGULATION_OF_GENE_EXPRESSION_EPIGENETIC	5	81	0.115365	1	2.11245702503105	282615|337105|559945|664754|797198	smarca5|mbd2|dot1l|ezh1|rrp8
GO_DNA_METABOLIC_PROCESS	34	822	0.116736	1	1.27598179723804	100534720|116994|192324|192327|266985|30477|30572|317678|321897|322258|322404|326078|337105|337810|368253|393475|393555|393617|393950|394037|394050|394058|403080|442932|445391|448867|550373|553453|553641|553720|559273|564632|570852|613144	isg20|cct6a|cct7|cct3|npm1a|tcp1|ran|ruvbl2|gnl3|cct5|nop53|mta2|mbd2|rps27a|pinx1|prmt7|cct4|nat10|gar1|cct8|epc2|fus|dnajc2|gnl3l|nop10|prmt6|ppie|samhd1|eri1|alkbh1|ep300a|usp10|supv3l1|dkc1
GO_INTRINSIC_APOPTOTIC_SIGNALING_PATHWAY	11	262	0.117184	1	1.57563295808296	30081|30723|321277|322206|336116|393725|406387|558718|559273|58013|797198	ptpn1|tpt1|mybbp1a|ddx5|bnip3|rps7|rpl26|rrn3|ep300a|noc2l|rrp8
GO_CANONICAL_WNT_SIGNALING_PATHWAY	12	318	0.117905	1	1.53841147005952	100007463|30234|30649|317678|327301|393945|553606|557149|561295|568214|767747|793907	tle3b|tnn|psme3|ruvbl2|ppp1cab|rab5ab|nle1|si:ch211-244b2.1|sema5a|chd8|rbms3|igfbp1b
GO_POSITIVE_REGULATION_OF_PROTEIN_METABOLIC_PROCESS	51	1478	0.12332	1	1.21279146302954	100000471|100037369|100189608|100329944|100331179|114420|266985|30081|30649|30736|317678|321897|321974|322404|325102|334234|334465|334619|335839|336498|336713|337810|338155|378848|387293|387529|393220|393617|393885|394053|406349|406387|406464|503772|541345|555969|557634|557682|558833|561460|564382|568668|569546|570404|570531|572435|619412|678563|767747|794132|796505	rtf1|atp5if1a|thpo|ndst1a|acer2|rps9|npm1a|ptpn1|psme3|elavl1a|ruvbl2|gnl3|prmt1|nop53|eif3ea|eif3c|ccnt1|c1qbp|cnbpb|eif3d|rpl30|rps27a|hspbp1|hspa5|mmp13a|ldlra|ythdf2|nat10|zgc:56064|eif4a3|rps6kb1b|rpl26|eif5a|agtr2|tcima|lpcat1|si:ch211-147k10.5|dcun1d3|spag9a|zgc:172302|fastkd2|ntrk3a|ehd4|il11a|brd4|eif4g1a|nedd4a|cirbpb|rbms3|si:dkey-17e16.9|dhx33
GO_PROTEIN_HOMOOLIGOMERIZATION	13	284	0.125118	1	1.49035013326085	100000775|100037369|30736|321974|327399|336473|373865|394058|553453|555921|556409|566473|569546	glula|atp5if1a|elavl1a|prmt1|tnfaip1|glulb|kctd12.1|fus|samhd1|kcnb2|g3bp2|emilin1a|ehd4
GO_PURINE_NUCLEOSIDE_MONOPHOSPHATE_METABOLIC_PROCESS	4	39	0.127265	1	2.28491333358243	393559|407989|561689|570437	gmps|adss1|magi3a|pfas
GO_REGULATION_OF_PROTEIN_BINDING	10	226	0.132697	1	1.57000059418619	30572|317678|327301|334728|378848|393475|393885|442932|541444|559273	ran|ruvbl2|ppp1cab|mapre1b|hspa5|prmt7|zgc:56064|gnl3l|nmd3|ep300a
GO_3_UTR_MEDIATED_MRNA_STABILIZATION	2	17	0.134127	1	3.87847326215335	30736|325052	elavl1a|tardbp
GO_BETA_CATENIN_TCF_COMPLEX_ASSEMBLY	2	31	0.134127	1	3.87847326215335	100007463|559273	tle3b|ep300a
GO_CYTOPLASMIC_PATTERN_RECOGNITION_RECEPTOR_SIGNALING_PATHWAY_IN_RESPONSE_TO_VIRUS	2	20	0.134127	1	3.87847326215335	322404|334619	nop53|c1qbp
GO_DICARBOXYLIC_ACID_CATABOLIC_PROCESS	2	17	0.134127	1	3.87847326215335	100000775|336473	glula|glulb
GO_MITOCHONDRIAL_RNA_PROCESSING	2	16	0.134127	1	3.87847326215335	494060|570852	pus1|supv3l1
GO_NEGATIVE_REGULATION_OF_CENTROSOME_CYCLE	2	13	0.134127	1	3.87847326215335	266985|323721	npm1a|rbm14a
GO_NEGATIVE_REGULATION_OF_GLIAL_CELL_DIFFERENTIATION	2	24	0.134127	1	3.87847326215335	387529|568668	ldlra|ntrk3a
GO_NLS_BEARING_PROTEIN_IMPORT_INTO_NUCLEUS	2	13	0.134127	1	3.87847326215335	100317326|569455	si:ch1073-55a19.2|kpnb3
GO_PORE_COMPLEX_ASSEMBLY	2	19	0.134127	1	3.87847326215335	192327|394037	cct3|cct8
GO_PYRIMIDINE_RIBONUCLEOTIDE_METABOLIC_PROCESS	2	22	0.134127	1	3.87847326215335	266992|406383	cad|cmpk
GO_REGULATION_OF_MICROGLIAL_CELL_ACTIVATION	2	13	0.134127	1	3.87847326215335	387293|387529	mmp13a|ldlra
GO_REGULATION_OF_PROTEIN_HOMODIMERIZATION_ACTIVITY	2	18	0.134127	1	3.87847326215335	378848|442932	hspa5|gnl3l
GO_REGULATION_OF_STEM_CELL_POPULATION_MAINTENANCE	2	32	0.134127	1	3.87847326215335	30736|317637	elavl1a|wdr43
GO_RESPONSE_TO_LEAD_ION	2	27	0.134127	1	3.87847326215335	327301|393885	ppp1cab|zgc:56064
GO_RNA_POLYADENYLATION	2	43	0.134127	1	3.87847326215335	334465|436657	ccnt1|cpsf2
GO_EMBRYO_DEVELOPMENT_ENDING_IN_BIRTH_OR_EGG_HATCHING	23	644	0.134723	1	1.32131360177637	100000471|100329944|322251|324365|393725|394053|394081|406275|406382|550241|553606|553720|556625|558718|558996|559273|559710|561131|564241|568214|569471|573346|795398	rtf1|ndst1a|rpl7l1|eif2s2|rps7|eif4a3|bysl|fbl|zpr1|rrp7a|nle1|alkbh1|btf3|rrn3|wdr74|ep300a|tapt1b|nolc1|fosl1a|chd8|chd7|irx5a|ybx1
GO_RESPONSE_TO_LIPID	33	805	0.136362	1	1.25643432003443	100004700|100007394|100331179|100359398|101448001|266992|286777|30354|30572|30670|30750|317678|321127|322206|324053|337105|387529|393387|404036|406349|406519|406588|431731|436808|503772|559273|564171|564241|565869|568668|619412|790940|798009	cyp24a1|adnp2a|acer2|rnf6|pappab|cad|ddx54|lpl|ran|thraa|pparda|ruvbl2|ddx18|ddx5|trim33|mbd2|ldlra|ggt1a|nos2a|rps6kb1b|slc10a3|sstr5|litaf|rwdd1|agtr2|ep300a|adnp2b|fosl1a|klf9|ntrk3a|nedd4a|palm3|errfi1a
GO_DNA_METHYLATION	3	60	0.137005	1	2.64663881974925	326078|337105|393475	mta2|mbd2|prmt7
GO_FIBROBLAST_MIGRATION	3	37	0.137005	1	2.64663881974925	326078|557634|570279	mta2|si:ch211-147k10.5|zgc:194281
GO_GUANOSINE_CONTAINING_COMPOUND_METABOLIC_PROCESS	3	38	0.137005	1	2.64663881974925	30572|393559|561689	ran|gmps|magi3a
GO_NEGATIVE_REGULATION_OF_NOTCH_SIGNALING_PATHWAY	3	40	0.137005	1	2.64663881974925	393220|541345|678640	ythdf2|tcima|egfl7
GO_NEUROTRANSMITTER_UPTAKE	3	47	0.137005	1	2.64663881974925	100000775|336473|494490	glula|glulb|slc6a9
GO_REGULATION_OF_CELLULAR_RESPIRATION	3	29	0.137005	1	2.64663881974925	322404|336116|404036	nop53|bnip3|nos2a
GO_REGULATION_OF_COLLAGEN_METABOLIC_PROCESS	3	40	0.137005	1	2.64663881974925	30750|566473|798009	pparda|emilin1a|errfi1a
GO_REGULATION_OF_VASCULAR_ENDOTHELIAL_GROWTH_FACTOR_RECEPTOR_SIGNALING_PATHWAY	3	33	0.137005	1	2.64663881974925	30081|566473|619412	ptpn1|emilin1a|nedd4a
GO_VESICLE_TARGETING_TO_FROM_OR_WITHIN_GOLGI	3	73	0.137005	1	2.64663881974925	100000526|327320|641490	sec24a|f5|arfgap2
GO_POSITIVE_REGULATION_OF_GROWTH	12	255	0.141137	1	1.47923661110282	100007394|30750|406349|406382|450057|561295|564171|568668|569471|570852|572435|793907	adnp2a|pparda|rps6kb1b|zpr1|exosc9|sema5a|adnp2b|ntrk3a|chd7|supv3l1|eif4g1a|igfbp1b
GO_POSITIVE_REGULATION_OF_CELLULAR_COMPONENT_BIOGENESIS	20	499	0.143649	1	1.33659733672758	100538061|317637|325106|327355|334446|334728|336823|368478|393550|406268|407084|445162|550557|556409|559710|566473|567779|568668|572435|796505	lrrtm2|wdr43|utp15|ice1|heatr1|mapre1b|drg1|wdr75|arpc5la|riok1|riok2|dimt1l|palm1a|g3bp2|tapt1b|emilin1a|nav3|ntrk3a|eif4g1a|dhx33
GO_POSITIVE_REGULATION_OF_TYPE_I_INTERFERON_PRODUCTION	4	72	0.144692	1	2.15764455535347	393538|436749|559273|796505	polr1c|polr3h|ep300a|dhx33
GO_REGULATION_OF_PLASMA_LIPOPROTEIN_PARTICLE_LEVELS	4	71	0.144692	1	2.15764455535347	30354|387529|561460|573145	lpl|ldlra|zgc:172302|khsrp
GO_REGULATION_OF_TELOMERASE_ACTIVITY	4	48	0.144692	1	2.15764455535347	30477|368253|393555|613144	tcp1|pinx1|cct4|dkc1
GO_DNA_DAMAGE_RESPONSE_SIGNAL_TRANSDUCTION_BY_P53_CLASS_MEDIATOR	7	103	0.145868	1	1.70132380888301	100331179|266985|321974|322206|406387|559273|564632	acer2|npm1a|prmt1|ddx5|rpl26|ep300a|usp10
GO_NEGATIVE_REGULATION_OF_CELLULAR_RESPONSE_TO_GROWTH_FACTOR_STIMULUS	7	139	0.145868	1	1.70132380888301	30081|324053|337810|378848|503772|566473|619412	ptpn1|trim33|rps27a|hspa5|agtr2|emilin1a|nedd4a
GO_NEGATIVE_REGULATION_OF_CHROMOSOME_ORGANIZATION	7	128	0.145868	1	1.70132380888301	321714|368253|393227|393617|442932|448867|58013	setb|pinx1|usp44|nat10|gnl3l|prmt6|noc2l
GO_REGULATION_OF_ORGANELLE_ASSEMBLY	8	179	0.14917	1	1.62080159389986	100538061|266985|323721|336823|393945|556409|559710|568668	lrrtm2|npm1a|rbm14a|drg1|rab5ab|g3bp2|tapt1b|ntrk3a
GO_OSTEOBLAST_DIFFERENTIATION	11	205	0.1505	1	1.48709181167536	100004700|140817|30234|321277|322206|334050|337148|406275|560815|563247|799650	cyp24a1|cebpd|tnn|mybbp1a|ddx5|gtpbp4|rps15|fbl|riox1|rsl1d1|ddx21
GO_ENDOPLASMIC_RETICULUM_TO_GOLGI_VESICLE_MEDIATED_TRANSPORT	6	191	0.153018	1	1.76677139200111	100000526|327320|415224|568926|569585|641490	sec24a|f5|tmed4|ank2a|sptbn5|arfgap2
GO_REGULATION_OF_CELL_CYCLE_ARREST	6	94	0.153018	1	1.76677139200111	321277|321974|336812|406387|559273|797198	mybbp1a|prmt1|rpl23|rpl26|ep300a|rrp8
GO_POSITIVE_REGULATION_OF_INTRACELLULAR_PROTEIN_TRANSPORT	7	154	0.157909	1	1.65955013309413	30572|325052|327355|406382|407084|557634|569455	ran|tardbp|ice1|zpr1|riok2|si:ch211-147k10.5|kpnb3
GO_CELLULAR_RESPONSE_TO_DEXAMETHASONE_STIMULUS	3	33	0.159979	1	2.42580341604872	406349|503772|798009	rps6kb1b|agtr2|errfi1a
GO_NEGATIVE_REGULATION_OF_CHROMATIN_ORGANIZATION	3	49	0.159979	1	2.42580341604872	321714|448867|58013	setb|prmt6|noc2l
GO_NEGATIVE_REGULATION_OF_RESPONSE_TO_CYTOKINE_STIMULUS	3	52	0.159979	1	2.42580341604872	393220|553453|790940	ythdf2|samhd1|palm3
GO_NUCLEOBASE_METABOLIC_PROCESS	3	34	0.159979	1	2.42580341604872	266992|393559|406383	cad|gmps|cmpk
GO_PROTEIN_PEPTIDYL_PROLYL_ISOMERIZATION	3	38	0.159979	1	2.42580341604872	100317326|406773|550373	si:ch1073-55a19.2|ppig|ppie
GO_REGULATION_OF_DNA_DAMAGE_RESPONSE_SIGNAL_TRANSDUCTION_BY_P53_CLASS_MEDIATOR	3	36	0.159979	1	2.42580341604872	266985|322206|406387	npm1a|ddx5|rpl26
GO_RESPONSE_TO_ELECTRICAL_STIMULUS	3	43	0.159979	1	2.42580341604872	406349|407989|550557	rps6kb1b|adss1|palm1a
GO_PEPTIDYL_PROLINE_MODIFICATION	4	52	0.162986	1	2.04377649215005	100317326|406773|550373|799930	si:ch1073-55a19.2|ppig|ppie|p4htm
GO_REGULATION_OF_EPIDERMIS_DEVELOPMENT	4	80	0.162986	1	2.04377649215005	30750|494133|794132|798009	pparda|srsf6b|si:dkey-17e16.9|errfi1a
GO_REGULATION_OF_WNT_SIGNALING_PATHWAY	13	355	0.16416	1	1.40635384097222	100007463|30234|30649|317678|327301|337105|393885|553606|557149|561295|568214|767747|793907	tle3b|tnn|psme3|ruvbl2|ppp1cab|mbd2|zgc:56064|nle1|si:ch211-244b2.1|sema5a|chd8|rbms3|igfbp1b
GO_NEGATIVE_REGULATION_OF_TRANSFERASE_ACTIVITY	12	257	0.166639	1	1.42439155186117	100003049|266985|30081|321739|336812|368253|393227|393725|393885|394188|569455|798009	dus2|npm1a|ptpn1|ipo7|rpl23|pinx1|usp44|rps7|zgc:56064|qars1|kpnb3|errfi1a
GO_MODIFICATION_OF_MORPHOLOGY_OR_PHYSIOLOGY_OF_OTHER_ORGANISM_INVOLVED_IN_SYMBIOTIC_INTERACTION	6	101	0.166744	1	1.71452326880268	321059|325052|334465|559273|563236|568668	rrp1|tardbp|ccnt1|ep300a|chd1|ntrk3a
GO_AXONAL_FASCICULATION	2	24	0.16817	1	3.23196688002097	561295|564874	sema5a|tnfrsf21
GO_CHOLESTEROL_STORAGE	2	16	0.16817	1	3.23196688002097	30354|30750	lpl|pparda
GO_GMP_METABOLIC_PROCESS	2	15	0.16817	1	3.23196688002097	393559|561689	gmps|magi3a
GO_HEME_BIOSYNTHETIC_PROCESS	2	24	0.16817	1	3.23196688002097	100037369|678623	atp5if1a|slc11a2
GO_N_TERMINAL_PROTEIN_AMINO_ACID_MODIFICATION	2	29	0.16817	1	3.23196688002097	559273|568789	ep300a|naa25
GO_NCRNA_CATABOLIC_PROCESS	2	31	0.16817	1	3.23196688002097	450057|550247	exosc9|exosc7
GO_NEGATIVE_REGULATION_OF_NERVOUS_SYSTEM_PROCESS	2	25	0.16817	1	3.23196688002097	394053|564874	eif4a3|tnfrsf21
GO_NITRIC_OXIDE_MEDIATED_SIGNAL_TRANSDUCTION	2	26	0.16817	1	3.23196688002097	404036|503772	nos2a|agtr2
GO_POSITIVE_REGULATION_OF_CHEMOKINE_SECRETION	2	16	0.16817	1	3.23196688002097	30354|794132	lpl|si:dkey-17e16.9
GO_POSITIVE_REGULATION_OF_MYELOID_LEUKOCYTE_MEDIATED_IMMUNITY	2	27	0.16817	1	3.23196688002097	564517|799650	gab2|ddx21
GO_PROTEIN_PALMITOYLATION	2	33	0.16817	1	3.23196688002097	100000775|336473	glula|glulb
GO_REGULATION_OF_PRESYNAPSE_ORGANIZATION	2	32	0.16817	1	3.23196688002097	568668|572435	ntrk3a|eif4g1a
GO_REPRODUCTIVE_BEHAVIOR	2	30	0.16817	1	3.23196688002097	30670|337105	thraa|mbd2
GO_RESPONSE_TO_AMINE	2	47	0.16817	1	3.23196688002097	100317326|266992	si:ch1073-55a19.2|cad
GO_TETRAPYRROLE_BIOSYNTHETIC_PROCESS	2	30	0.16817	1	3.23196688002097	100037369|678623	atp5if1a|slc11a2
GO_VIRION_ASSEMBLY	2	39	0.16817	1	3.23196688002097	337810|564633	rps27a|ddx6
GO_REGULATION_OF_AUTOPHAGY	11	317	0.16881	1	1.44640972108635	100003790|100004382|100037369|100331179|336116|393945|445398|559273|564632|572435|619412	kat8|qsox1|atp5if1a|acer2|bnip3|rab5ab|snrnp70|ep300a|usp10|eif4g1a|nedd4a
GO_MULTI_ORGANISM_REPRODUCTIVE_PROCESS	28	782	0.1703	1	1.24273461111055	100332622|101448001|192324|192327|266992|30445|30477|30670|30709|30750|321114|322258|324365|327528|334619|393220|393387|393475|393555|394037|406349|553498|557279|557915|564241|564633|564953|793635	spata5|pappab|cct7|cct3|cad|brd2a|tcp1|thraa|tyro3|pparda|snu13b|cct5|eif2s2|usp42|c1qbp|ythdf2|ggt1a|prmt7|cct4|cct8|rps6kb1b|si:dkey-251i10.3|slc22a16|tssk6|fosl1a|ddx6|spag1a|b4galnt1b
GO_CELLULAR_RESPONSE_TO_KETONE	5	84	0.175189	1	1.79833710776509	406349|436808|503772|565869|798009	rps6kb1b|rwdd1|agtr2|klf9|errfi1a
GO_REGULATION_OF_CELLULAR_RESPONSE_TO_TRANSFORMING_GROWTH_FACTOR_BETA_STIMULUS	5	110	0.175189	1	1.79833710776509	324053|337810|378848|559273|566473	trim33|rps27a|hspa5|ep300a|emilin1a
GO_REGULATION_OF_NUCLEOTIDE_METABOLIC_PROCESS	5	113	0.175189	1	1.79833710776509	100317326|322969|386663|404036|568298	si:ch1073-55a19.2|nup50|pfkfb4b|nos2a|pom121
GO_REGULATION_OF_DNA_TEMPLATED_TRANSCRIPTION_IN_RESPONSE_TO_STRESS	6	119	0.180967	1	1.66525960732911	30649|337810|378848|541345|559273|619412	psme3|rps27a|hspa5|tcima|ep300a|nedd4a
GO_NEGATIVE_REGULATION_OF_CELL_CYCLE_PROCESS	13	300	0.181337	1	1.37531149432192	266985|30649|321974|322404|323721|336812|368253|393227|406387|555238|557682|559273|561830	npm1a|psme3|prmt1|nop53|rbm14a|rpl23|pinx1|usp44|rpl26|pcgf6|dcun1d3|ep300a|gigyf2
GO_DNA_MODIFICATION	4	95	0.18206	1	1.94133186973158	326078|337105|393475|553720	mta2|mbd2|prmt7|alkbh1
GO_NEGATIVE_REGULATION_OF_RESPONSE_TO_BIOTIC_STIMULUS	4	71	0.18206	1	1.94133186973158	30709|334619|393220|553453	tyro3|c1qbp|ythdf2|samhd1
GO_NEGATIVE_REGULATION_OF_MULTI_ORGANISM_PROCESS	7	155	0.183281	1	1.58182984167819	100534720|30709|321868|325052|334619|393220|553453	isg20|tyro3|ilf3b|tardbp|c1qbp|ythdf2|samhd1
GO_REGULATION_OF_CELL_CYCLE_G1_S_PHASE_TRANSITION	8	148	0.183553	1	1.52469290943083	30649|321974|406387|541345|557682|559273|561830|572435	psme3|prmt1|rpl26|tcima|dcun1d3|ep300a|gigyf2|eif4g1a
GO_FAT_SOLUBLE_VITAMIN_METABOLIC_PROCESS	3	47	0.184011	1	2.23879031240037	100004700|30750|563369	cyp24a1|pparda|cyp2r1
GO_GOLGI_VESICLE_BUDDING	3	79	0.184011	1	2.23879031240037	100000526|327320|641490	sec24a|f5|arfgap2
GO_NEGATIVE_REGULATION_OF_CELLULAR_RESPONSE_TO_INSULIN_STIMULUS	3	33	0.184011	1	2.23879031240037	30081|30354|406349	ptpn1|lpl|rps6kb1b
GO_NEUROPEPTIDE_SIGNALING_PATHWAY	3	87	0.184011	1	2.23879031240037	100329657|30709|406588	ltb4r|tyro3|sstr5
GO_REGULATION_OF_EPIDERMAL_CELL_DIFFERENTIATION	3	54	0.184011	1	2.23879031240037	494133|794132|798009	srsf6b|si:dkey-17e16.9|errfi1a
GO_REGULATION_OF_MICROTUBULE_POLYMERIZATION	3	45	0.184011	1	2.23879031240037	334728|336823|567779	mapre1b|drg1|nav3
GO_REGULATION_OF_TRANSCRIPTION_REGULATORY_REGION_DNA_BINDING	3	50	0.184011	1	2.23879031240037	559273|559352|559945	ep300a|znf593|dot1l
GO_REGULATION_OF_APOPTOTIC_SIGNALING_PATHWAY	14	375	0.186169	1	1.3493027993641	100037369|30081|30649|30723|327301|336116|393725|394188|406349|406387|503772|553606|558718|58013	atp5if1a|ptpn1|psme3|tpt1|ppp1cab|bnip3|rps7|qars1|rps6kb1b|rpl26|agtr2|nle1|rrn3|noc2l
GO_NEGATIVE_REGULATION_OF_PROTEIN_CATABOLIC_PROCESS	5	120	0.19171	1	1.73382632852346	322404|336812|393725|404036|445398	nop53|rpl23|rps7|nos2a|snrnp70
GO_INOSITOL_LIPID_MEDIATED_SIGNALING	9	182	0.193793	1	1.45818357155529	30709|30750|322404|334619|406349|557634|564517|568668|619412	tyro3|pparda|nop53|c1qbp|rps6kb1b|si:ch211-147k10.5|gab2|ntrk3a|nedd4a
GO_POSITIVE_REGULATION_OF_CELLULAR_COMPONENT_ORGANIZATION	40	1160	0.194908	1	1.17753019770459	100000471|100037369|100538061|116994|192324|192327|266985|30477|317678|321897|322258|327355|334619|334728|336116|336823|378848|393550|393555|394037|403001|406341|406464|445399|550557|556409|557149|558718|559273|559710|561295|561460|566473|567595|567779|568668|570531|572435|613144|796505	rtf1|atp5if1a|lrrtm2|cct6a|cct7|cct3|npm1a|tcp1|ruvbl2|gnl3|cct5|ice1|c1qbp|mapre1b|bnip3|drg1|hspa5|arpc5la|cct4|cct8|cfl2|caprin1b|eif5a|ddx56|palm1a|g3bp2|si:ch211-244b2.1|rrn3|ep300a|tapt1b|sema5a|zgc:172302|emilin1a|shank2b|nav3|ntrk3a|brd4|eif4g1a|dkc1|dhx33
GO_CELLULAR_RESPONSE_TO_LIGHT_STIMULUS	6	129	0.195654	1	1.61873187480789	266985|317678|406387|559273|58013|619412	npm1a|ruvbl2|rpl26|ep300a|noc2l|nedd4a
GO_CELLULAR_RESPONSE_TO_ORGANIC_CYCLIC_COMPOUND	22	569	0.199517	1	1.24660786711546	100004700|100359398|266985|286777|30572|30670|30750|317678|321127|322206|324053|337105|378848|406349|406588|436808|503772|550557|559273|565869|619412|798009	cyp24a1|rnf6|npm1a|ddx54|ran|thraa|pparda|ruvbl2|ddx18|ddx5|trim33|mbd2|hspa5|rps6kb1b|sstr5|rwdd1|agtr2|palm1a|ep300a|klf9|nedd4a|errfi1a
GO_CELLULAR_RESPONSE_TO_LOW_DENSITY_LIPOPROTEIN_PARTICLE_STIMULUS	2	18	0.20344	1	2.76990744006068	30354|387529	lpl|ldlra
GO_CHEMOKINE_SECRETION	2	20	0.20344	1	2.76990744006068	30354|794132	lpl|si:dkey-17e16.9
GO_DEMETHYLATION	2	50	0.20344	1	2.76990744006068	553720|560815	alkbh1|riox1
GO_HEMATOPOIETIC_STEM_CELL_PROLIFERATION	2	21	0.20344	1	2.76990744006068	100189608|393220	thpo|ythdf2
GO_HISTONE_H3_K4_METHYLATION	2	50	0.20344	1	2.76990744006068	100000471|448867	rtf1|prmt6
GO_INSULIN_LIKE_GROWTH_FACTOR_RECEPTOR_SIGNALING_PATHWAY	2	34	0.20344	1	2.76990744006068	561830|793907	gigyf2|igfbp1b
GO_LONG_TERM_MEMORY	2	30	0.20344	1	2.76990744006068	387529|406349	ldlra|rps6kb1b
GO_MODULATION_OF_EXCITATORY_POSTSYNAPTIC_POTENTIAL	2	43	0.20344	1	2.76990744006068	394053|567595	eif4a3|shank2b
GO_MUSCLE_HYPERTROPHY_IN_RESPONSE_TO_STRESS	2	21	0.20344	1	2.76990744006068	492702|798009	mlip|errfi1a
GO_NEGATIVE_REGULATION_OF_CYCLIN_DEPENDENT_PROTEIN_KINASE_ACTIVITY	2	28	0.20344	1	2.76990744006068	321739|569455	ipo7|kpnb3
GO_NEGATIVE_REGULATION_OF_DNA_REPLICATION	2	33	0.20344	1	2.76990744006068	334050|334973	gtpbp4|ttf1
GO_NEUROTROPHIN_TRK_RECEPTOR_SIGNALING_PATHWAY	2	31	0.20344	1	2.76990744006068	503772|568668	agtr2|ntrk3a
GO_PROTEIN_HETEROTETRAMERIZATION	2	24	0.20344	1	2.76990744006068	406457|692329	rcc1|farsa
GO_REGULATION_OF_MACROPHAGE_DERIVED_FOAM_CELL_DIFFERENTIATION	2	25	0.20344	1	2.76990744006068	30354|794132	lpl|si:dkey-17e16.9
GO_REGULATION_OF_NUCLEASE_ACTIVITY	2	20	0.20344	1	2.76990744006068	266985|406324	npm1a|abce1
GO_REGULATION_OF_TRANSLATION_IN_RESPONSE_TO_STRESS	2	23	0.20344	1	2.76990744006068	266985|327301	npm1a|ppp1cab
GO_SPINAL_CORD_MOTOR_NEURON_DIFFERENTIATION	2	34	0.20344	1	2.76990744006068	553568|561830	abt1|gigyf2
GO_TUMOR_NECROSIS_FACTOR_SECRETION	2	24	0.20344	1	2.76990744006068	30354|387293	lpl|mmp13a
GO_VITAMIN_D_METABOLIC_PROCESS	2	27	0.20344	1	2.76990744006068	100004700|563369	cyp24a1|cyp2r1
GO_MODIFICATION_DEPENDENT_MACROMOLECULE_CATABOLIC_PROCESS	17	572	0.204656	1	1.28309425901482	100359398|30649|322404|327399|327528|336812|337810|338155|378848|393227|393725|445501|450057|550247|564632|619412|768201	rnf6|psme3|nop53|tnfaip1|usp42|rpl23|rps27a|hspbp1|hspa5|usp44|rps7|cdc26|exosc9|exosc7|usp10|nedd4a|usp37
GO_NEGATIVE_REGULATION_OF_WNT_SIGNALING_PATHWAY	8	204	0.208203	1	1.46666541915945	100007463|30234|30649|317678|557149|568214|767747|793907	tle3b|tnn|psme3|ruvbl2|si:ch211-244b2.1|chd8|rbms3|igfbp1b
GO_POSITIVE_REGULATION_OF_CELL_GROWTH	8	164	0.208203	1	1.46666541915945	100007394|450057|561295|564171|568668|570852|572435|793907	adnp2a|exosc9|sema5a|adnp2b|ntrk3a|supv3l1|eif4g1a|igfbp1b
GO_CELL_CYCLE_G1_S_PHASE_TRANSITION	13	244	0.208642	1	1.3311982640931	30649|321974|406349|406382|406387|406457|541345|557682|559273|561830|570531|572435|768201	psme3|prmt1|rps6kb1b|zpr1|rpl26|rcc1|tcima|dcun1d3|ep300a|gigyf2|brd4|eif4g1a|usp37
GO_VIRAL_GENOME_REPLICATION	5	101	0.208755	1	1.67376284012314	100534720|321868|322206|393945|550373	isg20|ilf3b|ddx5|rab5ab|ppie
GO_AMYLOID_BETA_CLEARANCE	3	35	0.20891	1	2.078582807345	387529|393945|561460	ldlra|rab5ab|zgc:172302
GO_COLLAGEN_BIOSYNTHETIC_PROCESS	3	44	0.20891	1	2.078582807345	30750|566473|798009	pparda|emilin1a|errfi1a
GO_ER_NUCLEUS_SIGNALING_PATHWAY	3	47	0.20891	1	2.078582807345	30081|378848|793907	ptpn1|hspa5|igfbp1b
GO_NEURON_RECOGNITION	3	51	0.20891	1	2.078582807345	30234|561295|564874	tnn|sema5a|tnfrsf21
GO_POSITIVE_REGULATION_OF_DNA_BINDING	3	58	0.20891	1	2.078582807345	368253|387293|559273	pinx1|mmp13a|ep300a
GO_POSITIVE_REGULATION_OF_TELOMERASE_ACTIVITY	3	36	0.20891	1	2.078582807345	30477|393555|613144	tcp1|cct4|dkc1
GO_REGULATION_OF_PROTEIN_EXPORT_FROM_NUCLEUS	3	41	0.20891	1	2.078582807345	100329390|407084|568424	iws1|riok2|rangap1b
GO_RESPONSE_TO_NERVE_GROWTH_FACTOR	3	54	0.20891	1	2.078582807345	378848|394053|568668	hspa5|eif4a3|ntrk3a
GO_RESPONSE_TO_TESTOSTERONE	3	38	0.20891	1	2.078582807345	266992|406349|436808	cad|rps6kb1b|rwdd1
GO_TRANSCRIPTION_COUPLED_NUCLEOTIDE_EXCISION_REPAIR	3	72	0.20891	1	2.078582807345	337810|550373|559273	rps27a|ppie|ep300a
GO_VESICLE_TARGETING	3	94	0.20891	1	2.078582807345	100000526|327320|641490	sec24a|f5|arfgap2
GO_POSITIVE_REGULATION_OF_CELLULAR_CATABOLIC_PROCESS	13	347	0.218127	1	1.31710640655488	100037369|30081|322404|336116|338155|386663|387529|393220|406735|557634|561830|570852|573145	atp5if1a|ptpn1|nop53|bnip3|hspbp1|pfkfb4b|ldlra|ythdf2|hnrnpr|si:ch211-147k10.5|gigyf2|supv3l1|khsrp
GO_POSITIVE_REGULATION_OF_INSULIN_SECRETION	4	76	0.222183	1	1.76422383532269	100000775|30750|325052|336473	glula|pparda|tardbp|glulb
GO_RESPONSE_TO_KETONE	8	174	0.234063	1	1.41285800518615	266992|406349|436808|503772|564241|565869|568668|798009	cad|rps6kb1b|rwdd1|agtr2|fosl1a|klf9|ntrk3a|errfi1a
GO_CRANIAL_SKELETAL_SYSTEM_DEVELOPMENT	3	65	0.234491	1	1.93977275347577	100329944|394053|573346	ndst1a|eif4a3|irx5a
GO_DNA_REPLICATION_INDEPENDENT_NUCLEOSOME_ORGANIZATION	3	33	0.234491	1	1.93977275347577	266985|282615|553305	npm1a|smarca5|ipo4
GO_KERATINOCYTE_PROLIFERATION	3	43	0.234491	1	1.93977275347577	30750|494133|565869	pparda|srsf6b|klf9
GO_NEGATIVE_REGULATION_OF_AUTOPHAGY	3	79	0.234491	1	1.93977275347577	100004382|445398|572435	qsox1|snrnp70|eif4g1a
GO_REGULATION_OF_GLIAL_CELL_DIFFERENTIATION	3	64	0.234491	1	1.93977275347577	387529|564874|568668	ldlra|tnfrsf21|ntrk3a
GO_RESPONSE_TO_GAMMA_RADIATION	3	53	0.234491	1	1.93977275347577	378848|406387|557682	hspa5|rpl26|dcun1d3
GO_STRIATED_MUSCLE_ADAPTATION	3	46	0.234491	1	1.93977275347577	406349|492702|798009	rps6kb1b|mlip|errfi1a
GO_ACTIVATION_OF_JUN_KINASE_ACTIVITY	2	41	0.239408	1	2.42345481737556	30081|558833	ptpn1|spag9a
GO_B_CELL_APOPTOTIC_PROCESS	2	22	0.239408	1	2.42345481737556	564874|58013	tnfrsf21|noc2l
GO_BLASTOCYST_GROWTH	2	18	0.239408	1	2.42345481737556	100000471|406382	rtf1|zpr1
GO_CHROMATIN_DISASSEMBLY	2	23	0.239408	1	2.42345481737556	321714|445115	setb|grwd1
GO_GENITALIA_DEVELOPMENT	2	44	0.239408	1	2.42345481737556	30709|569471	tyro3|chd7
GO_IMP_METABOLIC_PROCESS	2	13	0.239408	1	2.42345481737556	407989|570437	adss1|pfas
GO_NEGATIVE_REGULATION_OF_GENE_SILENCING	2	29	0.239408	1	2.42345481737556	30736|404630	elavl1a|zc3h10
GO_NEGATIVE_REGULATION_OF_GLIOGENESIS	2	39	0.239408	1	2.42345481737556	387529|568668	ldlra|ntrk3a
GO_NEGATIVE_REGULATION_OF_MUSCLE_HYPERTROPHY	2	27	0.239408	1	2.42345481737556	492702|798009	mlip|errfi1a
GO_NEUROTROPHIN_SIGNALING_PATHWAY	2	38	0.239408	1	2.42345481737556	503772|568668	agtr2|ntrk3a
GO_POSITIVE_REGULATION_OF_HISTONE_METHYLATION	2	41	0.239408	1	2.42345481737556	100000471|570531	rtf1|brd4
GO_RECEPTOR_CATABOLIC_PROCESS	2	33	0.239408	1	2.42345481737556	30081|619412	ptpn1|nedd4a
GO_REGULATION_OF_CELLULAR_AMINO_ACID_METABOLIC_PROCESS	2	62	0.239408	1	2.42345481737556	114426|30649	odc1|psme3
GO_REGULATION_OF_CENTRIOLE_REPLICATION	2	18	0.239408	1	2.42345481737556	266985|323721	npm1a|rbm14a
GO_RESPONSE_TO_MINERALOCORTICOID	2	28	0.239408	1	2.42345481737556	564241|568668	fosl1a|ntrk3a
GO_RESPONSE_TO_MUSCLE_ACTIVITY	2	27	0.239408	1	2.42345481737556	407989|799109	adss1|tns2a
GO_VENTRAL_SPINAL_CORD_DEVELOPMENT	2	48	0.239408	1	2.42345481737556	553568|561830	abt1|gigyf2
GO_RECEPTOR_SIGNALING_PATHWAY_VIA_STAT	4	114	0.243049	1	1.68724350887182	100189608|393885|559945|560338	thpo|zgc:56064|dot1l|elp2
GO_REGULATION_OF_PROTEIN_DEPOLYMERIZATION	4	79	0.243049	1	1.68724350887182	403001|561295|567779|569585	cfl2|sema5a|nav3|sptbn5
GO_NEGATIVE_REGULATION_OF_PHOSPHORUS_METABOLIC_PROCESS	20	521	0.24894	1	1.20891533307799	100003049|266985|30081|321059|321714|321739|323426|325052|327515|393885|393936|394188|555969|557634|560147|566473|568668|569455|572435|798009	dus2|npm1a|ptpn1|rrp1|setb|ipo7|mphosph10|tardbp|eif3s10|zgc:56064|cd2bp2|qars1|lpcat1|si:ch211-147k10.5|sfi1|emilin1a|ntrk3a|kpnb3|eif4g1a|errfi1a
GO_CELLULAR_RESPONSE_TO_EXTRACELLULAR_STIMULUS	11	251	0.251619	1	1.30352641655512	100000775|100004700|30354|321277|324053|336473|378848|560275|564241|572435|797198	glula|cyp24a1|lpl|mybbp1a|trim33|glulb|hspa5|nuak2|fosl1a|eif4g1a|rrp8
GO_POSITIVE_REGULATION_OF_CATABOLIC_PROCESS	15	409	0.252115	1	1.24664455314684	100037369|30081|322404|336116|338155|386663|387529|393220|406735|555969|557634|561830|570852|573145|619412	atp5if1a|ptpn1|nop53|bnip3|hspbp1|pfkfb4b|ldlra|ythdf2|hnrnpr|lpcat1|si:ch211-147k10.5|gigyf2|supv3l1|khsrp|nedd4a
GO_PHOSPHATIDYLINOSITOL_3_KINASE_SIGNALING	7	144	0.2531	1	1.41587576993116	30709|30750|322404|334619|557634|568668|619412	tyro3|pparda|nop53|c1qbp|si:ch211-147k10.5|ntrk3a|nedd4a
GO_REGULATION_OF_MULTI_ORGANISM_PROCESS	20	611	0.256914	1	1.20124361110501	100534720|30081|30649|30709|321059|321868|322206|322404|323721|325052|334465|334619|337810|393220|404036|406324|550373|553453|559273|563236	isg20|ptpn1|psme3|tyro3|rrp1|ilf3b|ddx5|nop53|rbm14a|tardbp|ccnt1|c1qbp|rps27a|ythdf2|nos2a|abce1|ppie|samhd1|ep300a|chd1
GO_NEGATIVE_REGULATION_OF_PROTEIN_CONTAINING_COMPLEX_ASSEMBLY	6	123	0.258318	1	1.45589237522244	30670|322404|334728|559273|560828|569585	thraa|nop53|mapre1b|ep300a|rpl13a|sptbn5
GO_REGULATION_OF_INTRINSIC_APOPTOTIC_SIGNALING_PATHWAY	6	147	0.258318	1	1.45589237522244	30081|30723|393725|406387|558718|58013	ptpn1|tpt1|rps7|rpl26|rrn3|noc2l
GO_ACTIN_FILAMENT_DEPOLYMERIZATION	3	51	0.260581	1	1.8181925972368	403001|561295|569585	cfl2|sema5a|sptbn5
GO_HISTONE_EXCHANGE	3	38	0.260581	1	1.8181925972368	266985|282615|563456	npm1a|smarca5|srcap
GO_PIGMENT_BIOSYNTHETIC_PROCESS	3	60	0.260581	1	1.8181925972368	100037369|393559|678623	atp5if1a|gmps|slc11a2
GO_REGULATION_OF_RESPONSE_TO_ENDOPLASMIC_RETICULUM_STRESS	3	77	0.260581	1	1.8181925972368	30081|378848|767691	ptpn1|hspa5|manf
GO_REGULATION_OF_SYNAPTIC_TRANSMISSION_GLUTAMATERGIC	3	68	0.260581	1	1.8181925972368	100000775|336473|567595	glula|glulb|shank2b
GO_REGULATION_OF_TRANSCRIPTION_FROM_RNA_POLYMERASE_II_PROMOTER_IN_RESPONSE_TO_HYPOXIA	3	79	0.260581	1	1.8181925972368	30649|337810|559273	psme3|rps27a|ep300a
GO_FATTY_ACID_TRANSPORT	5	91	0.26248	1	1.5160966718277	30750|404036|406349|503772|550432	pparda|nos2a|rps6kb1b|agtr2|slc27a4
GO_RESPONSE_TO_RETINOIC_ACID	5	106	0.26248	1	1.5160966718277	100007394|100331179|406519|564171|568668	adnp2a|acer2|slc10a3|adnp2b|ntrk3a
GO_CELL_CELL_SIGNALING_BY_WNT	16	506	0.262773	1	1.22499421342427	100000471|100007463|30234|30649|317678|327301|337105|337810|393885|393945|553606|557149|561295|568214|767747|793907	rtf1|tle3b|tnn|psme3|ruvbl2|ppp1cab|mbd2|rps27a|zgc:56064|rab5ab|nle1|si:ch211-244b2.1|sema5a|chd8|rbms3|igfbp1b
GO_NEGATIVE_REGULATION_OF_TRANSCRIPTION_BY_RNA_POLYMERASE_II	26	771	0.26358	1	1.16651370527245	100000471|30670|30750|322206|322404|324053|326078|334619|336812|337105|337810|368671|393477|393652|445405|448867|492702|494033|555238|559273|568214|58013|619412|664754|692315|795398	rtf1|thraa|pparda|ddx5|nop53|trim33|mta2|c1qbp|rpl23|mbd2|rps27a|homeza|znf131|lyar|sars1|prmt6|mlip|tfap2c|pcgf6|ep300a|chd8|noc2l|nedd4a|ezh1|thap1|ybx1
GO_CELLULAR_AMINO_ACID_BIOSYNTHETIC_PROCESS	4	76	0.264329	1	1.61667589603645	100000775|266992|336473|393387	glula|cad|glulb|ggt1a
GO_POSITIVE_REGULATION_OF_PEPTIDE_HORMONE_SECRETION	4	100	0.264329	1	1.61667589603645	100000775|30750|325052|336473	glula|pparda|tardbp|glulb
GO_DEFENSE_RESPONSE	39	1142	0.264331	1	1.13159718712846	100003539|100174951|100329657|100329944|100534720|30081|30354|30649|30709|30750|321739|321868|322404|323721|334619|336116|336713|337810|387293|387529|393112|393220|393387|404036|406324|406349|406467|436749|503772|553453|556409|559273|560828|564241|570279|570531|572435|767747|799650	tacr1a|mt2|ltb4r|ndst1a|isg20|ptpn1|lpl|psme3|tyro3|pparda|ipo7|ilf3b|nop53|rbm14a|c1qbp|bnip3|rpl30|rps27a|mmp13a|ldlra|ncbp3|ythdf2|ggt1a|nos2a|abce1|rps6kb1b|abcf1|polr3h|agtr2|samhd1|g3bp2|ep300a|rpl13a|fosl1a|zgc:194281|brd4|eif4g1a|rbms3|ddx21
GO_APOPTOTIC_SIGNALING_PATHWAY	19	555	0.26476	1	1.2001000921544	100037369|30081|30649|30723|30750|321277|322206|327301|336116|393725|394188|406349|406387|503772|553606|558718|559273|58013|797198	atp5if1a|ptpn1|psme3|tpt1|pparda|mybbp1a|ddx5|ppp1cab|bnip3|rps7|qars1|rps6kb1b|rpl26|agtr2|nle1|rrn3|ep300a|noc2l|rrp8
GO_REGULATION_OF_GROWTH	22	619	0.264971	1	1.18276007058614	100007394|100174951|100359398|266985|30750|317678|393885|403004|406349|406382|450057|503772|557682|561295|564171|568668|569471|570852|572261|572435|793907|794132	adnp2a|mt2|rnf6|npm1a|pparda|ruvbl2|zgc:56064|atad3|rps6kb1b|zpr1|exosc9|agtr2|dcun1d3|sema5a|adnp2b|ntrk3a|chd7|supv3l1|sema4ba|eif4g1a|igfbp1b|si:dkey-17e16.9
GO_POSITIVE_REGULATION_OF_APOPTOTIC_SIGNALING_PATHWAY	6	160	0.274774	1	1.42014719044619	100037369|327301|336116|393725|406387|503772	atp5if1a|ppp1cab|bnip3|rps7|rpl26|agtr2
GO_ANTIGEN_PROCESSING_AND_PRESENTATION_OF_PEPTIDE_ANTIGEN_VIA_MHC_CLASS_I	2	88	0.275637	1	2.15381150383354	100000526|30649	sec24a|psme3
GO_BONE_CELL_DEVELOPMENT	2	35	0.275637	1	2.15381150383354	100189608|559273	thpo|ep300a
GO_CELL_DIFFERENTIATION_IN_SPINAL_CORD	2	54	0.275637	1	2.15381150383354	553568|561830	abt1|gigyf2
GO_CELLULAR_RESPONSE_TO_ESTRADIOL_STIMULUS	2	35	0.275637	1	2.15381150383354	317678|321127	ruvbl2|ddx18
GO_CELLULAR_RESPONSE_TO_VITAMIN_D	2	22	0.275637	1	2.15381150383354	100004700|324053	cyp24a1|trim33
GO_HEME_METABOLIC_PROCESS	2	32	0.275637	1	2.15381150383354	100037369|678623	atp5if1a|slc11a2
GO_MRNA_TRANSCRIPTION	2	25	0.275637	1	2.15381150383354	30750|322206	pparda|ddx5
GO_NEGATIVE_REGULATION_OF_AXON_GUIDANCE	2	30	0.275637	1	2.15381150383354	561295|572261	sema5a|sema4ba
GO_NEGATIVE_REGULATION_OF_GTPASE_ACTIVITY	2	46	0.275637	1	2.15381150383354	321059|569455	rrp1|kpnb3
GO_NEGATIVE_REGULATION_OF_RESPONSE_TO_ENDOPLASMIC_RETICULUM_STRESS	2	43	0.275637	1	2.15381150383354	30081|378848	ptpn1|hspa5
GO_PORPHYRIN_CONTAINING_COMPOUND_METABOLIC_PROCESS	2	37	0.275637	1	2.15381150383354	100037369|678623	atp5if1a|slc11a2
GO_PRESYNAPSE_ORGANIZATION	2	47	0.275637	1	2.15381150383354	568668|572435	ntrk3a|eif4g1a
GO_REGULATION_OF_AUTOPHAGY_OF_MITOCHONDRION	2	41	0.275637	1	2.15381150383354	100037369|336116	atp5if1a|bnip3
GO_REGULATION_OF_MYELINATION	2	36	0.275637	1	2.15381150383354	406382|564874	zpr1|tnfrsf21
GO_NEGATIVE_REGULATION_OF_CELL_DEATH	32	884	0.278523	1	1.13731933207982	100003049|100007394|266985|30081|30649|30709|30723|30750|321714|323462|336116|337240|337810|378848|394188|403004|406349|406382|494133|541345|553606|553720|555286|558718|560275|561295|564171|568214|568668|570852|572435|58013	dus2|adnp2a|npm1a|ptpn1|psme3|tyro3|tpt1|pparda|setb|pa2g4b|bnip3|rps3a|rps27a|hspa5|qars1|atad3|rps6kb1b|zpr1|srsf6b|tcima|nle1|alkbh1|tox3|rrn3|nuak2|sema5a|adnp2b|chd8|ntrk3a|supv3l1|eif4g1a|noc2l
GO_NEGATIVE_REGULATION_OF_BINDING	7	157	0.283023	1	1.35878642163593	317678|327301|334050|378848|394053|442932|559352	ruvbl2|ppp1cab|gtpbp4|hspa5|eif4a3|gnl3l|znf593
GO_NUCLEOSIDE_DIPHOSPHATE_METABOLIC_PROCESS	7	154	0.283023	1	1.35878642163593	100317326|322969|386663|406383|436652|561689|568298	si:ch1073-55a19.2|nup50|pfkfb4b|cmpk|entpd8|magi3a|pom121
GO_COGNITION	10	294	0.28327	1	1.27776259519508	30670|387529|394053|406349|559273|561460|564241|567595|569471|678623	thraa|ldlra|eif4a3|rps6kb1b|ep300a|zgc:172302|fosl1a|shank2b|chd7|slc11a2
GO_REGULATION_OF_CELL_CYCLE_PROCESS	26	692	0.285017	1	1.14999211951275	266985|30649|321277|321974|322404|323721|334728|336812|336823|368253|393220|393227|406387|406457|406588|407084|445501|541345|555238|557682|559273|560147|561830|570531|572435|797198	npm1a|psme3|mybbp1a|prmt1|nop53|rbm14a|mapre1b|rpl23|drg1|pinx1|ythdf2|usp44|rpl26|rcc1|sstr5|riok2|cdc26|tcima|pcgf6|dcun1d3|ep300a|sfi1|gigyf2|brd4|eif4g1a|rrp8
GO_G1_DNA_DAMAGE_CHECKPOINT	4	60	0.285936	1	1.55175218685439	321974|406387|559273|561830	prmt1|rpl26|ep300a|gigyf2
GO_REGULATION_OF_NOTCH_SIGNALING_PATHWAY	4	93	0.285936	1	1.55175218685439	393220|541345|559273|678640	ythdf2|tcima|ep300a|egfl7
GO_NEGATIVE_REGULATION_OF_AXONOGENESIS	3	70	0.287015	1	1.71096808357699	100359398|561295|572261	rnf6|sema5a|sema4ba
GO_PROTEIN_MONOUBIQUITINATION	3	66	0.287015	1	1.71096808357699	407728|555238|619412	znf598|pcgf6|nedd4a
GO_RESPONSE_TO_DEXAMETHASONE	3	42	0.287015	1	1.71096808357699	406349|503772|798009	rps6kb1b|agtr2|errfi1a
GO_PROTEIN_COMPLEX_OLIGOMERIZATION	15	416	0.290512	1	1.20460174202715	100000775|100037369|30736|321974|327399|336473|373865|394058|406457|553453|555921|556409|566473|569546|692329	glula|atp5if1a|elavl1a|prmt1|tnfaip1|glulb|kctd12.1|fus|rcc1|samhd1|kcnb2|g3bp2|emilin1a|ehd4|farsa
GO_CELLULAR_RESPONSE_TO_STARVATION	6	139	0.291469	1	1.38610399939237	100000775|321277|336473|378848|560275|797198	glula|mybbp1a|glulb|hspa5|nuak2|rrp8
GO_ERYTHROCYTE_HOMEOSTASIS	6	116	0.291469	1	1.38610399939237	100037369|30670|321974|393652|678623|799930	atp5if1a|thraa|prmt1|lyar|slc11a2|p4htm
GO_POSITIVE_REGULATION_OF_PEPTIDE_SECRETION	9	243	0.292776	1	1.28489808265676	100000526|100000775|30354|30750|325052|336473|387293|503772|794132	sec24a|glula|lpl|pparda|tardbp|glulb|mmp13a|agtr2|si:dkey-17e16.9
GO_REGULATION_OF_CELL_CYCLE	39	1098	0.293467	1	1.11399206228066	266985|30228|30649|321277|321739|321974|322404|323721|325052|334050|334465|334728|336812|336823|368253|393220|393227|406349|406387|406457|406588|407084|445501|541345|553606|555238|557682|559273|559945|560147|561830|564241|569455|570531|572435|692315|777627|794132|797198	npm1a|pes|psme3|mybbp1a|ipo7|prmt1|nop53|rbm14a|tardbp|gtpbp4|ccnt1|mapre1b|rpl23|drg1|pinx1|ythdf2|usp44|rps6kb1b|rpl26|rcc1|sstr5|riok2|cdc26|tcima|nle1|pcgf6|dcun1d3|ep300a|dot1l|sfi1|gigyf2|fosl1a|kpnb3|brd4|eif4g1a|thap1|bop1|si:dkey-17e16.9|rrp8
GO_NEGATIVE_REGULATION_OF_CELLULAR_COMPONENT_ORGANIZATION	24	661	0.294492	1	1.14992865720744	100359398|100538061|266985|30670|321714|322404|323721|334728|336116|368253|387529|393227|393617|442932|448867|559273|560828|561295|561460|566473|567779|569585|572261|58013	rnf6|lrrtm2|npm1a|thraa|setb|nop53|rbm14a|mapre1b|bnip3|pinx1|ldlra|usp44|nat10|gnl3l|prmt6|ep300a|rpl13a|sema5a|zgc:172302|emilin1a|nav3|sptbn5|sema4ba|noc2l
GO_RESPONSE_TO_BIOTIC_STIMULUS	37	1035	0.296668	1	1.11546348268249	100174951|100534720|114426|30081|30354|30649|30709|30723|30750|321059|321739|321868|322258|322404|323721|334619|336116|336713|337810|378848|393112|393220|393387|404036|406324|406349|431731|436749|553453|556409|559273|560828|564241|569471|767747|790940|799650	mt2|isg20|odc1|ptpn1|lpl|psme3|tyro3|tpt1|pparda|rrp1|ipo7|ilf3b|cct5|nop53|rbm14a|c1qbp|bnip3|rpl30|rps27a|hspa5|ncbp3|ythdf2|ggt1a|nos2a|abce1|rps6kb1b|litaf|polr3h|samhd1|g3bp2|ep300a|rpl13a|fosl1a|chd7|rbms3|palm3|ddx21
GO_AMMONIUM_ION_METABOLIC_PROCESS	7	189	0.298299	1	1.33192055086751	100037314|100331179|114426|387529|503772|555969|563589	zgc:162183|acer2|odc1|ldlra|agtr2|lpcat1|chkb
GO_SIGNAL_TRANSDUCTION_IN_RESPONSE_TO_DNA_DAMAGE	7	128	0.298299	1	1.33192055086751	100331179|266985|321974|322206|406387|559273|564632	acer2|npm1a|prmt1|ddx5|rpl26|ep300a|usp10
GO_REGULATION_OF_PROTEIN_CATABOLIC_PROCESS	12	366	0.298947	1	1.22675130930497	100037369|114426|30649|322404|336812|338155|387529|393725|404036|445398|555969|619412	atp5if1a|odc1|psme3|nop53|rpl23|hspbp1|ldlra|rps7|nos2a|snrnp70|lpcat1|nedd4a
GO_POSITIVE_REGULATION_OF_CELL_CYCLE	13	340	0.299789	1	1.21412507644293	266985|321277|321974|334465|336812|406349|406387|406588|559273|564241|570531|572435|797198	npm1a|mybbp1a|prmt1|ccnt1|rpl23|rps6kb1b|rpl26|sstr5|ep300a|fosl1a|brd4|eif4g1a|rrp8
GO_RESPONSE_TO_STARVATION	8	179	0.302903	1	1.29403316866987	100000775|266992|321277|336473|378848|407989|560275|797198	glula|cad|mybbp1a|glulb|hspa5|adss1|nuak2|rrp8
GO_REGULATION_OF_HORMONE_SECRETION	9	261	0.306026	1	1.2660613912879	100000775|30750|325052|336473|404036|406588|503772|569471|570404	glula|pparda|tardbp|glulb|nos2a|sstr5|agtr2|chd7|il11a
GO_RESPONSE_TO_XENOBIOTIC_STIMULUS	9	241	0.306026	1	1.2660613912879	100317326|266992|378848|393387|393480|406349|503772|563369|798009	si:ch1073-55a19.2|cad|hspa5|ggt1a|eftud2|rps6kb1b|agtr2|cyp2r1|errfi1a
GO_EMBRYONIC_SKELETAL_SYSTEM_DEVELOPMENT	4	127	0.307784	1	1.49183091244865	100329944|394053|559710|573346	ndst1a|eif4a3|tapt1b|irx5a
GO_L_AMINO_ACID_TRANSPORT	4	66	0.307784	1	1.49183091244865	100003376|494490|791156|797250	slc7a3b|slc6a9|slc25a15a|slc7a5
GO_REGULATION_OF_VIRAL_GENOME_REPLICATION	4	81	0.307784	1	1.49183091244865	100534720|321868|322206|550373	isg20|ilf3b|ddx5|ppie
GO_HEMATOPOIETIC_PROGENITOR_CELL_DIFFERENTIATION	6	160	0.308365	1	1.35364397729494	140817|30649|337399|393220|407633|492472	cebpd|psme3|rrs1|ythdf2|prrc2c|slc7a6os
GO_POSITIVE_REGULATION_OF_INTRACELLULAR_SIGNAL_TRANSDUCTION	28	894	0.311287	1	1.12535138197414	100189608|100329944|30081|30750|321974|322206|334619|336812|337810|387293|393725|406387|415224|431731|541345|557634|557646|558833|559273|561295|561460|568668|570404|570531|619412|794132|796505|799650	thpo|ndst1a|ptpn1|pparda|prmt1|ddx5|c1qbp|rpl23|rps27a|mmp13a|rps7|rpl26|tmed4|litaf|tcima|si:ch211-147k10.5|golt1bb|spag9a|ep300a|sema5a|zgc:172302|ntrk3a|il11a|brd4|nedd4a|si:dkey-17e16.9|dhx33|ddx21
GO_BLOOD_VESSEL_REMODELING	2	35	0.311762	1	1.93821884122888	503772|569471	agtr2|chd7
GO_CELLULAR_RESPONSE_TO_GAMMA_RADIATION	2	29	0.311762	1	1.93821884122888	378848|406387	hspa5|rpl26
GO_FEAR_RESPONSE	2	39	0.311762	1	1.93821884122888	406349|572435	rps6kb1b|eif4g1a
GO_NEGATIVE_REGULATION_OF_EPITHELIAL_CELL_APOPTOTIC_PROCESS	2	38	0.311762	1	1.93821884122888	494133|561295	srsf6b|sema5a
GO_PEPTIDYL_THREONINE_DEPHOSPHORYLATION	2	18	0.311762	1	1.93821884122888	327301|393885	ppp1cab|zgc:56064
GO_PHOSPHATIDYLCHOLINE_BIOSYNTHETIC_PROCESS	2	37	0.311762	1	1.93821884122888	555969|563589	lpcat1|chkb
GO_POSITIVE_REGULATION_OF_EPIDERMIS_DEVELOPMENT	2	43	0.311762	1	1.93821884122888	30750|794132	pparda|si:dkey-17e16.9
GO_PROTEIN_LIPID_COMPLEX_SUBUNIT_ORGANIZATION	2	38	0.311762	1	1.93821884122888	30354|561460	lpl|zgc:172302
GO_REGULATION_OF_HEMATOPOIETIC_PROGENITOR_CELL_DIFFERENTIATION	2	86	0.311762	1	1.93821884122888	30649|393220	psme3|ythdf2
GO_RESPONSE_TO_COCAINE	2	46	0.311762	1	1.93821884122888	378848|393480	hspa5|eftud2
GO_NEGATIVE_REGULATION_OF_SIGNALING	42	1239	0.311827	1	1.09942345863861	100007463|30081|30234|30649|30709|30723|317678|322404|324053|327399|327515|334619|336470|337810|378848|393220|393885|394053|394188|406349|431731|503772|541345|550557|553350|553453|553606|557149|557634|558718|564632|566473|567595|568214|570404|58013|619412|678640|767747|790940|793907|798009	tle3b|ptpn1|tnn|psme3|tyro3|tpt1|ruvbl2|nop53|trim33|tnfaip1|eif3s10|c1qbp|pak1ip1|rps27a|hspa5|ythdf2|zgc:56064|eif4a3|qars1|rps6kb1b|litaf|agtr2|tcima|palm1a|cgnl1|samhd1|nle1|si:ch211-244b2.1|si:ch211-147k10.5|rrn3|usp10|emilin1a|shank2b|chd8|il11a|noc2l|nedd4a|egfl7|rbms3|palm3|igfbp1b|errfi1a
GO_CYTOPLASMIC_PATTERN_RECOGNITION_RECEPTOR_SIGNALING_PATHWAY	3	59	0.31364	1	1.61565301647372	322404|334619|337810	nop53|c1qbp|rps27a
GO_MACROMOLECULE_DEACYLATION	3	96	0.31364	1	1.61565301647372	323721|326078|559273	rbm14a|mta2|ep300a
GO_NEGATIVE_REGULATION_OF_CELLULAR_RESPONSE_TO_TRANSFORMING_GROWTH_FACTOR_BETA_STIMULUS	3	71	0.31364	1	1.61565301647372	337810|378848|566473	rps27a|hspa5|emilin1a
GO_NEGATIVE_REGULATION_OF_PROTEOLYSIS_INVOLVED_IN_CELLULAR_PROTEIN_CATABOLIC_PROCESS	3	68	0.31364	1	1.61565301647372	322404|336812|393725	nop53|rpl23|rps7
GO_NEGATIVE_REGULATION_OF_CELL_CYCLE	20	569	0.315287	1	1.15007360338873	266985|30649|321277|321739|321974|322404|323721|336812|368253|393227|406387|553606|555238|557682|559273|559945|561830|569455|794132|797198	npm1a|psme3|mybbp1a|ipo7|prmt1|nop53|rbm14a|rpl23|pinx1|usp44|rpl26|nle1|pcgf6|dcun1d3|ep300a|dot1l|gigyf2|kpnb3|si:dkey-17e16.9|rrp8
GO_REGULATION_OF_ORGANELLE_ORGANIZATION	39	1183	0.317601	1	1.10034908596077	100000471|100037369|100329390|100538061|116994|192324|192327|266985|30477|317678|321714|321897|322258|323721|334728|336116|336823|368253|393227|393550|393555|393617|393945|394037|403001|406457|407084|442932|445501|448867|556409|559710|561295|567779|568668|569585|570531|58013|613144	rtf1|atp5if1a|iws1|lrrtm2|cct6a|cct7|cct3|npm1a|tcp1|ruvbl2|setb|gnl3|cct5|rbm14a|mapre1b|bnip3|drg1|pinx1|usp44|arpc5la|cct4|nat10|rab5ab|cct8|cfl2|rcc1|riok2|gnl3l|cdc26|prmt6|g3bp2|tapt1b|sema5a|nav3|ntrk3a|sptbn5|brd4|noc2l|dkc1
GO_NEGATIVE_REGULATION_OF_CATALYTIC_ACTIVITY	24	666	0.317746	1	1.13257719845095	100003049|100037369|266985|30081|321059|321714|321739|323426|335119|336812|338155|368253|393227|393725|393885|393936|394188|406324|406735|550557|553606|560147|569455|798009	dus2|atp5if1a|npm1a|ptpn1|rrp1|setb|ipo7|mphosph10|serpinb1l3|rpl23|hspbp1|pinx1|usp44|rps7|zgc:56064|cd2bp2|qars1|abce1|hnrnpr|palm1a|nle1|sfi1|kpnb3|errfi1a
GO_REGULATION_OF_ATP_METABOLIC_PROCESS	5	118	0.318917	1	1.38546150389705	100037369|100317326|322969|386663|568298	atp5if1a|si:ch1073-55a19.2|nup50|pfkfb4b|pom121
GO_CELLULAR_RESPONSE_TO_ABIOTIC_STIMULUS	12	320	0.321629	1	1.20104560042553	266985|317678|335119|336116|378848|406387|407989|550557|559273|58013|619412|798009	npm1a|ruvbl2|serpinb1l3|bnip3|hspa5|rpl26|adss1|palm1a|ep300a|noc2l|nedd4a|errfi1a
GO_CELL_SURFACE_RECEPTOR_SIGNALING_PATHWAY_INVOLVED_IN_CELL_CELL_SIGNALING	18	608	0.326815	1	1.15034047377906	100000471|100007463|30234|30649|317678|327301|337105|337810|393885|393945|394053|553606|557149|561295|567595|568214|767747|793907	rtf1|tle3b|tnn|psme3|ruvbl2|ppp1cab|mbd2|rps27a|zgc:56064|rab5ab|eif4a3|nle1|si:ch211-244b2.1|sema5a|shank2b|chd8|rbms3|igfbp1b
GO_REACTIVE_NITROGEN_SPECIES_METABOLIC_PROCESS	4	73	0.32979	1	1.43634449557895	387293|404036|503772|573145	mmp13a|nos2a|agtr2|khsrp
GO_SPHINGOLIPID_BIOSYNTHETIC_PROCESS	4	106	0.32979	1	1.43634449557895	100037314|100331179|793635|794132	zgc:162183|acer2|b4galnt1b|si:dkey-17e16.9
GO_TYPE_I_INTERFERON_PRODUCTION	4	114	0.32979	1	1.43634449557895	393538|436749|559273|796505	polr1c|polr3h|ep300a|dhx33
GO_NEGATIVE_REGULATION_OF_GROWTH	9	221	0.332914	1	1.2299796390297	100174951|100359398|30750|393885|503772|557682|561295|572261|794132	mt2|rnf6|pparda|zgc:56064|agtr2|dcun1d3|sema5a|sema4ba|si:dkey-17e16.9
GO_NEGATIVE_REGULATION_OF_MOLECULAR_FUNCTION	34	957	0.334276	1	1.09858421687658	100003049|100037369|266985|30081|317678|321059|321714|321739|323426|327301|334050|335119|336812|338155|368253|378848|393227|393725|393885|393936|394053|394188|406324|406735|442932|503772|550557|553606|556409|559352|560147|569455|619412|798009	dus2|atp5if1a|npm1a|ptpn1|ruvbl2|rrp1|setb|ipo7|mphosph10|ppp1cab|gtpbp4|serpinb1l3|rpl23|hspbp1|pinx1|hspa5|usp44|rps7|zgc:56064|cd2bp2|eif4a3|qars1|abce1|hnrnpr|gnl3l|agtr2|palm1a|nle1|g3bp2|znf593|sfi1|kpnb3|nedd4a|errfi1a
GO_NEGATIVE_REGULATION_OF_CELL_CYCLE_G1_S_PHASE_TRANSITION	5	94	0.338077	1	1.34675430588191	321974|406387|557682|559273|561830	prmt1|rpl26|dcun1d3|ep300a|gigyf2
GO_NIK_NF_KAPPAB_SIGNALING	5	150	0.338077	1	1.34675430588191	30649|387293|431731|541345|559273	psme3|mmp13a|litaf|tcima|ep300a
GO_REGULATION_OF_CELL_DEATH	51	1467	0.338267	1	1.07699831947263	100003049|100007394|100037369|100331179|266985|30081|30477|30649|30670|30709|30723|30750|321059|321277|321714|322404|323462|324053|325052|327301|327336|327528|334619|336116|337240|337810|378848|393725|394188|403004|406349|406382|406387|494133|503772|541345|553606|553720|555286|557682|558718|560275|561295|563247|564171|564241|568214|568668|570852|572435|58013	dus2|adnp2a|atp5if1a|acer2|npm1a|ptpn1|tcp1|psme3|thraa|tyro3|tpt1|pparda|rrp1|mybbp1a|setb|nop53|pa2g4b|trim33|tardbp|ppp1cab|rbm25b|usp42|c1qbp|bnip3|rps3a|rps27a|hspa5|rps7|qars1|atad3|rps6kb1b|zpr1|rpl26|srsf6b|agtr2|tcima|nle1|alkbh1|tox3|dcun1d3|rrn3|nuak2|sema5a|rsl1d1|adnp2b|fosl1a|chd8|ntrk3a|supv3l1|eif4g1a|noc2l
GO_EMBRYONIC_SKELETAL_SYSTEM_MORPHOGENESIS	3	92	0.340316	1	1.53037433406119	100329944|394053|573346	ndst1a|eif4a3|irx5a
GO_MICROTUBULE_POLYMERIZATION	3	69	0.340316	1	1.53037433406119	334728|336823|567779	mapre1b|drg1|nav3
GO_NEGATIVE_REGULATION_OF_VIRAL_PROCESS	3	63	0.340316	1	1.53037433406119	100534720|321868|325052	isg20|ilf3b|tardbp
GO_POSITIVE_CHEMOTAXIS	3	56	0.340316	1	1.53037433406119	553720|561295|568668	alkbh1|sema5a|ntrk3a
GO_POSITIVE_REGULATION_OF_CHROMATIN_ORGANIZATION	3	99	0.340316	1	1.53037433406119	100000471|317678|570531	rtf1|ruvbl2|brd4
GO_PURINE_NUCLEOSIDE_METABOLIC_PROCESS	3	60	0.340316	1	1.53037433406119	30572|393559|561689	ran|gmps|magi3a
GO_RESPONSE_TO_COLD	3	48	0.340316	1	1.53037433406119	30354|30670|678563	lpl|thraa|cirbpb
GO_RIBONUCLEOSIDE_METABOLIC_PROCESS	3	63	0.340316	1	1.53037433406119	30572|393559|561689	ran|gmps|magi3a
GO_SPINAL_CORD_DEVELOPMENT	3	108	0.340316	1	1.53037433406119	406382|553568|561830	zpr1|abt1|gigyf2
GO_VESICLE_BUDDING_FROM_MEMBRANE	3	102	0.340316	1	1.53037433406119	100000526|327320|641490	sec24a|f5|arfgap2
GO_NEGATIVE_REGULATION_OF_ORGANELLE_ORGANIZATION	13	360	0.343547	1	1.16835370748735	266985|321714|323721|334728|336116|368253|393227|393617|442932|448867|567779|569585|58013	npm1a|setb|rbm14a|mapre1b|bnip3|pinx1|usp44|nat10|gnl3l|prmt6|nav3|sptbn5|noc2l
GO_NEGATIVE_REGULATION_OF_DEFENSE_RESPONSE	7	168	0.345036	1	1.25729263878135	30709|30750|334619|387529|393220|553453|570279	tyro3|pparda|c1qbp|ldlra|ythdf2|samhd1|zgc:194281
GO_NEGATIVE_REGULATION_OF_APOPTOTIC_SIGNALING_PATHWAY	8	218	0.346192	1	1.23178683556137	30081|30649|30723|394188|406349|553606|558718|58013	ptpn1|psme3|tpt1|qars1|rps6kb1b|nle1|rrn3|noc2l
GO_NEGATIVE_REGULATION_OF_CELL_CYCLE_PHASE_TRANSITION	9	224	0.346516	1	1.21269037057626	30649|321974|322404|368253|393227|406387|557682|559273|561830	psme3|prmt1|nop53|pinx1|usp44|rpl26|dcun1d3|ep300a|gigyf2
GO_ERYTHROCYTE_DEVELOPMENT	2	29	0.347485	1	1.76169314193803	393652|678623	lyar|slc11a2
GO_INTRASPECIES_INTERACTION_BETWEEN_ORGANISMS	2	57	0.347485	1	1.76169314193803	567595|568214	shank2b|chd8
GO_LOW_DENSITY_LIPOPROTEIN_PARTICLE_CLEARANCE	2	33	0.347485	1	1.76169314193803	387529|573145	ldlra|khsrp
GO_MYELOID_CELL_APOPTOTIC_PROCESS	2	30	0.347485	1	1.76169314193803	30477|30670	tcp1|thraa
GO_NEGATIVE_REGULATION_OF_ENDOCYTOSIS	2	39	0.347485	1	1.76169314193803	100538061|561460	lrrtm2|zgc:172302
GO_POSITIVE_REGULATION_OF_NUCLEOTIDE_METABOLIC_PROCESS	2	42	0.347485	1	1.76169314193803	386663|404036	pfkfb4b|nos2a
GO_PYRIMIDINE_NUCLEOTIDE_BIOSYNTHETIC_PROCESS	2	41	0.347485	1	1.76169314193803	266992|406383	cad|cmpk
GO_REGULATION_OF_AXON_GUIDANCE	2	46	0.347485	1	1.76169314193803	561295|572261	sema5a|sema4ba
GO_REGULATION_OF_CENTROSOME_DUPLICATION	2	36	0.347485	1	1.76169314193803	266985|323721	npm1a|rbm14a
GO_REGULATION_OF_CYCLASE_ACTIVITY	2	44	0.347485	1	1.76169314193803	404036|550557	nos2a|palm1a
GO_REGULATION_OF_KERATINOCYTE_PROLIFERATION	2	33	0.347485	1	1.76169314193803	494133|565869	srsf6b|klf9
GO_REGULATION_OF_NEUROINFLAMMATORY_RESPONSE	2	23	0.347485	1	1.76169314193803	387293|387529	mmp13a|ldlra
GO_RESPONSE_TO_VITAMIN_D	2	36	0.347485	1	1.76169314193803	100004700|324053	cyp24a1|trim33
GO_SNRNA_TRANSCRIPTION	2	68	0.347485	1	1.76169314193803	327355|334465	ice1|ccnt1
GO_DNA_REPLICATION	13	255	0.354688	1	1.15743250510548	321119|321714|327399|334050|334173|334973|368260|393885|403080|406382|445115|553453|768201	mcmbp|setb|tnfaip1|gtpbp4|baz1a|ttf1|nap1l1|zgc:56064|dnajc2|zpr1|grwd1|samhd1|usp37
GO_MAINTENANCE_OF_CELL_NUMBER	5	155	0.357323	1	1.310141598	100000471|30736|317637|321897|564633	rtf1|elavl1a|wdr43|gnl3|ddx6
GO_NEGATIVE_REGULATION_OF_DEPHOSPHORYLATION	5	101	0.357323	1	1.310141598	321059|321714|323426|393936|560147	rrp1|setb|mphosph10|cd2bp2|sfi1
GO_REGULATION_OF_PROTEIN_MODIFICATION_PROCESS	51	1625	0.365941	1	1.0644532620806	100000471|100003049|100189608|100329390|100329944|100331179|266985|30081|317678|321714|321739|321897|321974|322404|325052|327515|334050|334465|336812|337810|338155|368253|378848|387293|393227|393725|393885|394188|442932|448867|503772|541345|550348|553068|557634|557682|558833|559273|561460|561689|566473|568668|569455|569546|570404|570531|572435|58013|794132|796505|798009	rtf1|dus2|thpo|iws1|ndst1a|acer2|npm1a|ptpn1|ruvbl2|setb|ipo7|gnl3|prmt1|nop53|tardbp|eif3s10|gtpbp4|ccnt1|rpl23|rps27a|hspbp1|pinx1|hspa5|mmp13a|usp44|rps7|zgc:56064|qars1|gnl3l|prmt6|agtr2|tcima|prmt3|pum3|si:ch211-147k10.5|dcun1d3|spag9a|ep300a|zgc:172302|magi3a|emilin1a|ntrk3a|kpnb3|ehd4|il11a|brd4|eif4g1a|noc2l|si:dkey-17e16.9|dhx33|errfi1a
GO_ANAPHASE_PROMOTING_COMPLEX_DEPENDENT_CATABOLIC_PROCESS	3	80	0.366915	1	1.45362397030789	30649|337810|445501	psme3|rps27a|cdc26
GO_GOLGI_ORGANIZATION	3	119	0.366915	1	1.45362397030789	415224|550239|569585	tmed4|hikeshi|sptbn5
GO_L_ALPHA_AMINO_ACID_TRANSMEMBRANE_TRANSPORT	3	55	0.366915	1	1.45362397030789	100003376|791156|797250	slc7a3b|slc25a15a|slc7a5
GO_NEGATIVE_REGULATION_OF_CELLULAR_PROTEIN_CATABOLIC_PROCESS	3	80	0.366915	1	1.45362397030789	322404|336812|393725	nop53|rpl23|rps7
GO_POSITIVE_REGULATION_OF_NIK_NF_KAPPAB_SIGNALING	3	69	0.366915	1	1.45362397030789	387293|541345|559273	mmp13a|tcima|ep300a
GO_REGULATION_OF_RECEPTOR_SIGNALING_PATHWAY_VIA_STAT	3	95	0.366915	1	1.45362397030789	393885|559945|560338	zgc:56064|dot1l|elp2
GO_POSITIVE_REGULATION_OF_CELL_CYCLE_PROCESS	10	257	0.372124	1	1.1686036509017	266985|321277|321974|336812|406387|406588|559273|570531|572435|797198	npm1a|mybbp1a|prmt1|rpl23|rpl26|sstr5|ep300a|brd4|eif4g1a|rrp8
GO_DICARBOXYLIC_ACID_METABOLIC_PROCESS	4	96	0.373968	1	1.33685060081415	100000775|336473|393387|407989	glula|glulb|ggt1a|adss1
GO_MAINTENANCE_OF_PROTEIN_LOCATION	4	97	0.373968	1	1.33685060081415	378848|556409|559710|568424	hspa5|g3bp2|tapt1b|rangap1b
GO_NEGATIVE_REGULATION_OF_INTRINSIC_APOPTOTIC_SIGNALING_PATHWAY	4	89	0.373968	1	1.33685060081415	30081|30723|558718|58013	ptpn1|tpt1|rrn3|noc2l
GO_REGULATION_OF_UBIQUITIN_DEPENDENT_PROTEIN_CATABOLIC_PROCESS	4	147	0.373968	1	1.33685060081415	322404|336812|338155|393725	nop53|rpl23|hspbp1|rps7
GO_REGULATION_OF_CELL_CYCLE_PHASE_TRANSITION	17	416	0.376431	1	1.11467137232219	266985|30649|321974|322404|334728|368253|393227|406387|407084|445501|541345|557682|559273|560147|561830|570531|572435	npm1a|psme3|prmt1|nop53|mapre1b|pinx1|usp44|rpl26|riok2|cdc26|tcima|dcun1d3|ep300a|sfi1|gigyf2|brd4|eif4g1a
GO_REGULATION_OF_DNA_REPLICATION	5	105	0.376606	1	1.27545170737229	327399|334050|334973|393885|768201	tnfaip1|gtpbp4|ttf1|zgc:56064|usp37
GO_CELLULAR_RESPONSE_TO_DRUG	13	380	0.377144	1	1.13617709088325	100174951|100331179|266992|336116|378848|393480|404036|406349|407989|503772|550557|565869|798009	mt2|acer2|cad|bnip3|hspa5|eftud2|nos2a|rps6kb1b|adss1|agtr2|palm1a|klf9|errfi1a
GO_CELLULAR_RESPONSE_TO_EXTERNAL_STIMULUS	12	320	0.379811	1	1.14118117226618	100000775|100004700|30354|321277|324053|336116|336473|378848|560275|564241|572435|797198	glula|cyp24a1|lpl|mybbp1a|trim33|bnip3|glulb|hspa5|nuak2|fosl1a|eif4g1a|rrp8
GO_ORGANELLE_LOCALIZATION	19	594	0.380018	1	1.10414558120609	100000526|100317326|266985|286746|30572|327320|334728|337148|337399|368253|406324|407084|436587|541444|558833|559352|560147|564517|641490	sec24a|si:ch1073-55a19.2|npm1a|sdad1|ran|f5|mapre1b|rps15|rrs1|pinx1|abce1|riok2|ltv1|nmd3|spag9a|znf593|sfi1|gab2|arfgap2
GO_REGULATION_OF_CELLULAR_COMPONENT_BIOGENESIS	29	887	0.382379	1	1.0789662791378	100037314|100538061|266985|30670|317637|322404|323721|325106|327355|334446|334728|336823|368478|393550|393945|406268|407084|445162|550557|556409|559273|559710|560828|566473|567779|568668|569585|572435|796505	zgc:162183|lrrtm2|npm1a|thraa|wdr43|nop53|rbm14a|utp15|ice1|heatr1|mapre1b|drg1|wdr75|arpc5la|rab5ab|riok1|riok2|dimt1l|palm1a|g3bp2|ep300a|tapt1b|rpl13a|emilin1a|nav3|ntrk3a|sptbn5|eif4g1a|dhx33
GO_RHYTHMIC_PROCESS	11	289	0.382479	1	1.14717953559414	30709|321277|322206|325052|327301|378848|404036|406735|559273|565869|568668	tyro3|mybbp1a|ddx5|tardbp|ppp1cab|hspa5|nos2a|hnrnpr|ep300a|klf9|ntrk3a
GO_CELLULAR_RESPONSE_TO_LIPOPROTEIN_PARTICLE_STIMULUS	2	32	0.382565	1	1.61463352086094	30354|387529	lpl|ldlra
GO_CEREBELLAR_CORTEX_DEVELOPMENT	2	44	0.382565	1	1.61463352086094	378848|503772	hspa5|agtr2
GO_DNA_CATABOLIC_PROCESS	2	34	0.382565	1	1.61463352086094	100534720|553641	isg20|eri1
GO_HEMATOPOIETIC_STEM_CELL_DIFFERENTIATION	2	83	0.382565	1	1.61463352086094	30649|393220	psme3|ythdf2
GO_INNATE_IMMUNE_RESPONSE_ACTIVATING_CELL_SURFACE_RECEPTOR_SIGNALING_PATHWAY	2	90	0.382565	1	1.61463352086094	30649|559273	psme3|ep300a
GO_MITOCHONDRIAL_RNA_METABOLIC_PROCESS	2	46	0.382565	1	1.61463352086094	494060|570852	pus1|supv3l1
GO_MULTI_ORGANISM_CELLULAR_PROCESS	2	38	0.382565	1	1.61463352086094	322404|334619	nop53|c1qbp
GO_NEGATIVE_REGULATION_OF_MICROTUBULE_POLYMERIZATION_OR_DEPOLYMERIZATION	2	37	0.382565	1	1.61463352086094	334728|567779	mapre1b|nav3
GO_NEGATIVE_REGULATION_OF_SIGNAL_TRANSDUCTION_BY_P53_CLASS_MEDIATOR	2	32	0.382565	1	1.61463352086094	322404|558718	nop53|rrn3
GO_NEGATIVE_REGULATION_OF_SMALL_GTPASE_MEDIATED_SIGNAL_TRANSDUCTION	2	57	0.382565	1	1.61463352086094	327399|553350	tnfaip1|cgnl1
GO_POSITIVE_REGULATION_OF_CELL_CYCLE_G2_M_PHASE_TRANSITION	2	28	0.382565	1	1.61463352086094	266985|570531	npm1a|brd4
GO_POSITIVE_REGULATION_OF_INTRINSIC_APOPTOTIC_SIGNALING_PATHWAY	2	54	0.382565	1	1.61463352086094	393725|406387	rps7|rpl26
GO_REGULATION_OF_CELLULAR_AMINE_METABOLIC_PROCESS	2	79	0.382565	1	1.61463352086094	114426|30649	odc1|psme3
GO_REGULATION_OF_FILOPODIUM_ASSEMBLY	2	46	0.382565	1	1.61463352086094	393945|550557	rab5ab|palm1a
GO_REGULATION_OF_INTRINSIC_APOPTOTIC_SIGNALING_PATHWAY_IN_RESPONSE_TO_DNA_DAMAGE	2	37	0.382565	1	1.61463352086094	30723|406387	tpt1|rpl26
GO_REGULATION_OF_LYASE_ACTIVITY	2	47	0.382565	1	1.61463352086094	404036|550557	nos2a|palm1a
GO_REGULATION_OF_MYELOID_LEUKOCYTE_MEDIATED_IMMUNITY	2	46	0.382565	1	1.61463352086094	564517|799650	gab2|ddx21
GO_REGULATION_OF_POTASSIUM_ION_TRANSMEMBRANE_TRANSPORTER_ACTIVITY	2	50	0.382565	1	1.61463352086094	568926|619412	ank2a|nedd4a
GO_SPERM_MOTILITY	2	59	0.382565	1	1.61463352086094	100003539|557279	tacr1a|slc22a16
GO_CIRCADIAN_RHYTHM	8	206	0.390229	1	1.17519855681185	321277|325052|327301|404036|406735|559273|565869|568668	mybbp1a|tardbp|ppp1cab|nos2a|hnrnpr|ep300a|klf9|ntrk3a
GO_REGULATION_OF_PEPTIDE_HORMONE_SECRETION	7	206	0.392544	1	1.19051626587169	100000775|30750|325052|336473|404036|406588|569471	glula|pparda|tardbp|glulb|nos2a|sstr5|chd7
GO_CELLULAR_RESPONSE_TO_RETINOIC_ACID	3	66	0.393323	1	1.38418290467273	100007394|564171|568668	adnp2a|adnp2b|ntrk3a
GO_LIPOPROTEIN_BIOSYNTHETIC_PROCESS	3	89	0.393323	1	1.38418290467273	100000775|336473|794132	glula|glulb|si:dkey-17e16.9
GO_MAINTENANCE_OF_PROTEIN_LOCATION_IN_CELL	3	68	0.393323	1	1.38418290467273	378848|559710|568424	hspa5|tapt1b|rangap1b
GO_MULTICELLULAR_ORGANISMAL_RESPONSE_TO_STRESS	3	75	0.393323	1	1.38418290467273	100003539|406349|572435	tacr1a|rps6kb1b|eif4g1a
GO_PIGMENT_METABOLIC_PROCESS	3	70	0.393323	1	1.38418290467273	100037369|393559|678623	atp5if1a|gmps|slc11a2
GO_POSITIVE_REGULATION_OF_PEPTIDYL_SERINE_PHOSPHORYLATION	3	90	0.393323	1	1.38418290467273	568668|570404|572435	ntrk3a|il11a|eif4g1a
GO_REGULATION_OF_INTRACELLULAR_STEROID_HORMONE_RECEPTOR_SIGNALING_PATHWAY	3	78	0.393323	1	1.38418290467273	100359398|322206|559273	rnf6|ddx5|ep300a
GO_REGULATION_OF_NITRIC_OXIDE_BIOSYNTHETIC_PROCESS	3	56	0.393323	1	1.38418290467273	387293|503772|573145	mmp13a|agtr2|khsrp
GO_RESPONSE_TO_ORGANIC_CYCLIC_COMPOUND	30	884	0.394057	1	1.07078282446678	100004700|100359398|101448001|266985|266992|286777|30572|30670|30750|317678|321127|322206|324053|337105|378848|393387|393480|394053|406349|406588|436808|503772|550557|559273|564241|565869|568668|619412|798009|799650	cyp24a1|rnf6|pappab|npm1a|cad|ddx54|ran|thraa|pparda|ruvbl2|ddx18|ddx5|trim33|mbd2|hspa5|ggt1a|eftud2|eif4a3|rps6kb1b|sstr5|rwdd1|agtr2|palm1a|ep300a|fosl1a|klf9|ntrk3a|nedd4a|errfi1a|ddx21
GO_MONOCARBOXYLIC_ACID_TRANSPORT	6	150	0.394524	1	1.21162689404827	30750|404036|406349|406519|503772|550432	pparda|nos2a|rps6kb1b|slc10a3|agtr2|slc27a4
GO_CERAMIDE_METABOLIC_PROCESS	5	98	0.395879	1	1.24254055838341	100037314|100331179|393885|793635|794132	zgc:162183|acer2|zgc:56064|b4galnt1b|si:dkey-17e16.9
GO_MITOTIC_DNA_INTEGRITY_CHECKPOINT	5	98	0.395879	1	1.24254055838341	321974|322404|406387|559273|561830	prmt1|nop53|rpl26|ep300a|gigyf2
GO_AMINO_ACID_TRANSMEMBRANE_TRANSPORT	4	80	0.395996	1	1.29207941795196	100003376|494490|791156|797250	slc7a3b|slc6a9|slc25a15a|slc7a5
GO_NEGATIVE_REGULATION_OF_PROTEIN_BINDING	4	103	0.395996	1	1.29207941795196	317678|327301|378848|442932	ruvbl2|ppp1cab|hspa5|gnl3l
GO_NUCLEOSIDE_METABOLIC_PROCESS	4	91	0.395996	1	1.29207941795196	266992|30572|393559|561689	cad|ran|gmps|magi3a
GO_NUCLEOSIDE_TRIPHOSPHATE_METABOLIC_PROCESS	4	98	0.395996	1	1.29207941795196	266992|30572|406383|553453	cad|ran|cmpk|samhd1
GO_POSITIVE_REGULATION_OF_SYNAPTIC_TRANSMISSION	4	162	0.395996	1	1.29207941795196	100000775|100538061|336473|567595	glula|lrrtm2|glulb|shank2b
GO_DEFENSE_RESPONSE_TO_OTHER_ORGANISM	24	739	0.398512	1	1.07828867807447	100174951|100534720|30081|30649|30709|321739|321868|322404|323721|334619|336116|336713|337810|393112|393220|404036|406324|406349|436749|553453|556409|559273|560828|799650	mt2|isg20|ptpn1|psme3|tyro3|ipo7|ilf3b|nop53|rbm14a|c1qbp|bnip3|rpl30|rps27a|ncbp3|ythdf2|nos2a|abce1|rps6kb1b|polr3h|samhd1|g3bp2|ep300a|rpl13a|ddx21
GO_HORMONE_TRANSPORT	9	313	0.401544	1	1.14807725463975	100000775|30750|325052|336473|404036|406588|503772|569471|570404	glula|pparda|tardbp|glulb|nos2a|sstr5|agtr2|chd7|il11a
GO_BEHAVIOR	16	575	0.409786	1	1.09271612623741	30670|337105|387529|394053|406349|503772|559273|561460|561830|564241|567595|568214|569471|572435|664752|678623	thraa|mbd2|ldlra|eif4a3|rps6kb1b|agtr2|ep300a|zgc:172302|gigyf2|fosl1a|shank2b|chd8|chd7|eif4g1a|myg1|slc11a2
GO_MYELOID_CELL_DIFFERENTIATION	13	364	0.411115	1	1.10569072726485	100003790|100037369|100189608|30670|321035|321974|393652|448867|559273|564517|570404|678623|799930	kat8|atp5if1a|thpo|thraa|pabpc4|prmt1|lyar|prmt6|ep300a|gab2|il11a|slc11a2|p4htm
GO_RESPONSE_TO_EXTRACELLULAR_STIMULUS	18	492	0.411742	1	1.08437614954733	100000775|100004700|266992|30354|30750|321277|324053|336473|337105|378848|387529|406349|407989|550432|560275|564241|572435|797198	glula|cyp24a1|cad|lpl|pparda|mybbp1a|trim33|glulb|mbd2|hspa5|ldlra|rps6kb1b|adss1|slc27a4|nuak2|fosl1a|eif4g1a|rrp8
GO_INTERACTION_WITH_HOST	6	174	0.411841	1	1.18670024641352	30477|30709|387529|394027|568668|619412	tcp1|tyro3|ldlra|rpsa|ntrk3a|nedd4a
GO_MYELOID_CELL_HOMEOSTASIS	6	140	0.411841	1	1.18670024641352	100037369|30670|321974|393652|678623|799930	atp5if1a|thraa|prmt1|lyar|slc11a2|p4htm
GO_INNATE_IMMUNE_RESPONSE	20	622	0.413191	1	1.07775493394103	100174951|100534720|30081|30649|30709|321739|322404|323721|334619|337810|393220|404036|406324|406349|436749|553453|556409|559273|560828|799650	mt2|isg20|ptpn1|psme3|tyro3|ipo7|nop53|rbm14a|c1qbp|rps27a|ythdf2|nos2a|abce1|rps6kb1b|polr3h|samhd1|g3bp2|ep300a|rpl13a|ddx21
GO_REGULATION_OF_DNA_BINDING	5	116	0.415097	1	1.21127476106626	368253|387293|559273|559352|559945	pinx1|mmp13a|ep300a|znf593|dot1l
GO_REGULATION_OF_RESPONSE_TO_CYTOKINE_STIMULUS	5	151	0.415097	1	1.21127476106626	30081|393220|406324|553453|790940	ptpn1|ythdf2|abce1|samhd1|palm3
GO_CELLULAR_RESPONSE_TO_OSMOTIC_STRESS	2	36	0.41681	1	1.49020210457508	335119|798009	serpinb1l3|errfi1a
GO_COPII_COATED_VESICLE_BUDDING	2	71	0.41681	1	1.49020210457508	100000526|327320	sec24a|f5
GO_HISTONE_DEACETYLATION	2	67	0.41681	1	1.49020210457508	323721|326078	rbm14a|mta2
GO_INTRACELLULAR_ESTROGEN_RECEPTOR_SIGNALING_PATHWAY	2	51	0.41681	1	1.49020210457508	286777|322206	ddx54|ddx5
GO_KILLING_OF_CELLS_OF_OTHER_ORGANISM	2	31	0.41681	1	1.49020210457508	336713|404036	rpl30|nos2a
GO_MULTI_ORGANISM_BEHAVIOR	2	72	0.41681	1	1.49020210457508	567595|568214	shank2b|chd8
GO_NEGATIVE_REGULATION_OF_SIGNALING_RECEPTOR_ACTIVITY	2	35	0.41681	1	1.49020210457508	503772|798009	agtr2|errfi1a
GO_NEGATIVE_REGULATION_OF_VIRAL_GENOME_REPLICATION	2	42	0.41681	1	1.49020210457508	100534720|321868	isg20|ilf3b
GO_NEURON_PROJECTION_EXTENSION_INVOLVED_IN_NEURON_PROJECTION_GUIDANCE	2	41	0.41681	1	1.49020210457508	561295|572261	sema5a|sema4ba
GO_NEUTRAL_LIPID_BIOSYNTHETIC_PROCESS	2	34	0.41681	1	1.49020210457508	30354|387529	lpl|ldlra
GO_NUCLEAR_ENVELOPE_ORGANIZATION	2	42	0.41681	1	1.49020210457508	325052|393885	tardbp|zgc:56064
GO_PLASMA_LIPOPROTEIN_PARTICLE_CLEARANCE	2	45	0.41681	1	1.49020210457508	387529|573145	ldlra|khsrp
GO_REGULATION_OF_GLUCONEOGENESIS	2	44	0.41681	1	1.49020210457508	100317326|559273	si:ch1073-55a19.2|ep300a
GO_REGULATION_OF_GLYCOPROTEIN_METABOLIC_PROCESS	2	45	0.41681	1	1.49020210457508	100331179|561460	acer2|zgc:172302
GO_REGULATION_OF_LIPID_STORAGE	2	40	0.41681	1	1.49020210457508	30354|30750	lpl|pparda
GO_REGULATION_OF_SMOOTH_MUSCLE_CONTRACTION	2	63	0.41681	1	1.49020210457508	100003539|555921	tacr1a|kcnb2
GO_RESPONSE_TO_DSRNA	2	38	0.41681	1	1.49020210457508	266985|799650	npm1a|ddx21
GO_SERINE_FAMILY_AMINO_ACID_METABOLIC_PROCESS	2	36	0.41681	1	1.49020210457508	393387|445405	ggt1a|sars1
GO_TETRAPYRROLE_METABOLIC_PROCESS	2	57	0.41681	1	1.49020210457508	100037369|678623	atp5if1a|slc11a2
GO_REGULATION_OF_DEFENSE_RESPONSE	19	595	0.417185	1	1.07762263606691	30081|30354|30649|30709|30750|322404|323721|334619|337810|387293|387529|393220|393387|404036|406324|553453|559273|570279|570531	ptpn1|lpl|psme3|tyro3|pparda|nop53|rbm14a|c1qbp|rps27a|mmp13a|ldlra|ythdf2|ggt1a|nos2a|abce1|samhd1|ep300a|zgc:194281|brd4
GO_LIPOPROTEIN_METABOLIC_PROCESS	4	115	0.417896	1	1.25019281434509	100000775|336473|387529|794132	glula|glulb|ldlra|si:dkey-17e16.9
GO_POSITIVE_REGULATION_OF_CYTOKINE_SECRETION	4	102	0.417896	1	1.25019281434509	30354|387293|503772|794132	lpl|mmp13a|agtr2|si:dkey-17e16.9
GO_POSITIVE_REGULATION_OF_HORMONE_SECRETION	4	130	0.417896	1	1.25019281434509	100000775|30750|325052|336473	glula|pparda|tardbp|glulb
GO_PROTEIN_DEPOLYMERIZATION	4	103	0.417896	1	1.25019281434509	403001|561295|567779|569585	cfl2|sema5a|nav3|sptbn5
GO_REGULATION_OF_CYCLIN_DEPENDENT_PROTEIN_KINASE_ACTIVITY	4	98	0.417896	1	1.25019281434509	321739|334050|334465|569455	ipo7|gtpbp4|ccnt1|kpnb3
GO_NEGATIVE_REGULATION_OF_RESPONSE_TO_STIMULUS	47	1442	0.417906	1	1.04415544812962	100007463|30081|30234|30354|30649|30709|30723|30750|317678|322404|324053|327399|327515|334619|336470|337810|378848|387529|393220|393885|394053|394188|406349|431731|492702|503772|541345|550557|553350|553453|553606|557149|557634|558718|561295|564632|566473|568214|570279|572261|58013|619412|678640|767747|790940|793907|798009	tle3b|ptpn1|tnn|lpl|psme3|tyro3|tpt1|pparda|ruvbl2|nop53|trim33|tnfaip1|eif3s10|c1qbp|pak1ip1|rps27a|hspa5|ldlra|ythdf2|zgc:56064|eif4a3|qars1|rps6kb1b|litaf|mlip|agtr2|tcima|palm1a|cgnl1|samhd1|nle1|si:ch211-244b2.1|si:ch211-147k10.5|rrn3|sema5a|usp10|emilin1a|chd8|zgc:194281|sema4ba|noc2l|nedd4a|egfl7|rbms3|palm3|igfbp1b|errfi1a
GO_REGULATION_OF_PEPTIDE_SECRETION	14	417	0.41805	1	1.09465404107362	100000526|100000775|30354|30750|325052|336473|387293|404036|406588|503772|553692|564874|569471|794132	sec24a|glula|lpl|pparda|tardbp|glulb|mmp13a|nos2a|sstr5|agtr2|dph3|tnfrsf21|chd7|si:dkey-17e16.9
GO_CERAMIDE_BIOSYNTHETIC_PROCESS	3	68	0.419437	1	1.32105374954961	100037314|793635|794132	zgc:162183|b4galnt1b|si:dkey-17e16.9
GO_PHOSPHATIDYLCHOLINE_METABOLIC_PROCESS	3	73	0.419437	1	1.32105374954961	387529|555969|563589	ldlra|lpcat1|chkb
GO_REGULATION_OF_CELLULAR_RESPONSE_TO_INSULIN_STIMULUS	3	67	0.419437	1	1.32105374954961	30081|30354|406349	ptpn1|lpl|rps6kb1b
GO_REGULATION_OF_MICROTUBULE_POLYMERIZATION_OR_DEPOLYMERIZATION	3	77	0.419437	1	1.32105374954961	334728|336823|567779	mapre1b|drg1|nav3
GO_POSITIVE_REGULATION_OF_CYTOSKELETON_ORGANIZATION	8	208	0.419713	1	1.1402381411138	266985|334728|336823|393550|403001|561295|567779|568668	npm1a|mapre1b|drg1|arpc5la|cfl2|sema5a|nav3|ntrk3a
GO_REGULATION_OF_CELLULAR_PROTEIN_CATABOLIC_PROCESS	7	238	0.424283	1	1.14976738628699	100037369|30649|322404|336812|338155|387529|393725	atp5if1a|psme3|nop53|rpl23|hspbp1|ldlra|rps7
GO_REGULATION_OF_CELLULAR_RESPONSE_TO_GROWTH_FACTOR_STIMULUS	9	259	0.429185	1	1.1182432917156	30081|324053|337810|378848|503772|559273|566473|568668|619412	ptpn1|trim33|rps27a|hspa5|agtr2|ep300a|emilin1a|ntrk3a|nedd4a
GO_NEGATIVE_REGULATION_OF_NEURON_APOPTOTIC_PROCESS	5	141	0.434216	1	1.18153393081723	30709|321714|406382|553720|555286	tyro3|setb|zpr1|alkbh1|tox3
GO_NEURON_APOPTOTIC_PROCESS	8	229	0.43443	1	1.12351356095519	30709|321714|336116|378848|406382|553720|555286|564874	tyro3|setb|bnip3|hspa5|zpr1|alkbh1|tox3|tnfrsf21
GO_NEGATIVE_REGULATION_OF_MITOTIC_CELL_CYCLE	10	291	0.43733	1	1.10123495870778	30649|321974|322404|368253|393227|406387|553606|557682|559273|561830	psme3|prmt1|nop53|pinx1|usp44|rpl26|nle1|dcun1d3|ep300a|gigyf2
GO_NEGATIVE_REGULATION_OF_TRANSMEMBRANE_RECEPTOR_PROTEIN_SERINE_THREONINE_KINASE_SIGNALING_PATHWAY	4	107	0.439609	1	1.21092379788329	324053|337810|378848|566473	trim33|rps27a|hspa5|emilin1a
GO_RECEPTOR_INTERNALIZATION	4	108	0.439609	1	1.21092379788329	100538061|393945|557149|619412	lrrtm2|rab5ab|si:ch211-244b2.1|nedd4a
GO_REGULATION_OF_NIK_NF_KAPPAB_SIGNALING	4	91	0.439609	1	1.21092379788329	387293|431731|541345|559273	mmp13a|litaf|tcima|ep300a
GO_RESPONSE_TO_LEUKEMIA_INHIBITORY_FACTOR	4	100	0.439609	1	1.21092379788329	100145909|282615|402856|767714	srsf3b|smarca5|twistnb|ncl
GO_CELLULAR_RESPONSE_TO_RADIATION	7	183	0.440096	1	1.13040380570899	266985|317678|378848|406387|559273|58013|619412	npm1a|ruvbl2|hspa5|rpl26|ep300a|noc2l|nedd4a
GO_CELL_GROWTH	16	461	0.440385	1	1.06960929643953	100007394|100359398|266985|30750|393885|403004|450057|503772|557682|561295|564171|568668|570852|572261|572435|793907	adnp2a|rnf6|npm1a|pparda|zgc:56064|atad3|exosc9|agtr2|dcun1d3|sema5a|adnp2b|ntrk3a|supv3l1|sema4ba|eif4g1a|igfbp1b
GO_RESPONSE_TO_ABIOTIC_STIMULUS	38	1174	0.442648	1	1.03819794924747	100003539|100317326|266985|30354|30649|30670|30750|317678|322404|322969|327301|335119|336116|337105|337810|378848|403080|404036|406349|406387|406814|407989|541345|550239|550557|557682|559273|561131|563369|564134|564241|568298|571696|58013|619412|678563|678623|798009	tacr1a|si:ch1073-55a19.2|npm1a|lpl|psme3|thraa|pparda|ruvbl2|nop53|nup50|ppp1cab|serpinb1l3|bnip3|mbd2|rps27a|hspa5|dnajc2|nos2a|rps6kb1b|rpl26|dnaja2a|adss1|tcima|hikeshi|palm1a|dcun1d3|ep300a|nolc1|cyp2r1|arpp21|fosl1a|pom121|ikbip|noc2l|nedd4a|cirbpb|slc11a2|errfi1a
GO_ACTIVATION_OF_GTPASE_ACTIVITY	3	84	0.445166	1	1.26341395349154	100535556|568424|568668	sgsm1b|rangap1b|ntrk3a
GO_REGULATION_OF_INSULIN_SECRETION	6	175	0.446295	1	1.13977135115826	100000775|30750|325052|336473|404036|406588	glula|pparda|tardbp|glulb|nos2a|sstr5
GO_REGULATION_OF_CELLULAR_RESPONSE_TO_STRESS	22	675	0.448962	1	1.05053157202123	100317326|266985|30081|30723|321974|322206|322969|378848|387293|394058|394188|403080|406387|550239|558833|559273|561689|563247|568298|568668|572435|767691	si:ch1073-55a19.2|npm1a|ptpn1|tpt1|prmt1|ddx5|nup50|hspa5|mmp13a|fus|qars1|dnajc2|rpl26|hikeshi|spag9a|ep300a|magi3a|rsl1d1|pom121|ntrk3a|eif4g1a|manf
GO_CYTOKINE_PRODUCTION_INVOLVED_IN_INFLAMMATORY_RESPONSE	2	35	0.450066	1	1.3835467797773	404036|570279	nos2a|zgc:194281
GO_EMBRYO_IMPLANTATION	2	48	0.450066	1	1.3835467797773	30750|334619	pparda|c1qbp
GO_FATTY_ACID_DERIVATIVE_TRANSPORT	2	45	0.450066	1	1.3835467797773	404036|503772	nos2a|agtr2
GO_INTERLEUKIN_6_SECRETION	2	41	0.450066	1	1.3835467797773	30354|404036	lpl|nos2a
GO_INTRINSIC_APOPTOTIC_SIGNALING_PATHWAY_IN_RESPONSE_TO_DNA_DAMAGE_BY_P53_CLASS_MEDIATOR	2	42	0.450066	1	1.3835467797773	406387|559273	rpl26|ep300a
GO_NEGATIVE_REGULATION_OF_LIPID_LOCALIZATION	2	41	0.450066	1	1.3835467797773	30750|503772	pparda|agtr2
GO_NEGATIVE_REGULATION_OF_OSTEOBLAST_DIFFERENTIATION	2	44	0.450066	1	1.3835467797773	30234|560815	tnn|riox1
GO_POSITIVE_REGULATION_OF_DENDRITIC_SPINE_DEVELOPMENT	2	46	0.450066	1	1.3835467797773	406341|567595	caprin1b|shank2b
GO_POSITIVE_REGULATION_OF_EXTRINSIC_APOPTOTIC_SIGNALING_PATHWAY	2	45	0.450066	1	1.3835467797773	327301|503772	ppp1cab|agtr2
GO_POSITIVE_REGULATION_OF_REPRODUCTIVE_PROCESS	2	66	0.450066	1	1.3835467797773	100003539|334619	tacr1a|c1qbp
GO_REGULATION_OF_CHOLESTEROL_METABOLIC_PROCESS	2	56	0.450066	1	1.3835467797773	30572|387529	ran|ldlra
GO_REGULATION_OF_DEFENSE_RESPONSE_TO_VIRUS	2	54	0.450066	1	1.3835467797773	322404|334619	nop53|c1qbp
GO_RELEASE_OF_SEQUESTERED_CALCIUM_ION_INTO_CYTOSOL_BY_ENDOPLASMIC_RETICULUM	2	33	0.450066	1	1.3835467797773	568926|569471	ank2a|chd7
GO_NEGATIVE_REGULATION_OF_PHOSPHORYLATION	14	416	0.45084	1	1.06829818238813	100003049|266985|30081|321739|325052|327515|393885|394188|557634|566473|568668|569455|572435|798009	dus2|npm1a|ptpn1|ipo7|tardbp|eif3s10|zgc:56064|qars1|si:ch211-147k10.5|emilin1a|ntrk3a|kpnb3|eif4g1a|errfi1a
GO_REGULATION_OF_RESPONSE_TO_STRESS	41	1271	0.450987	1	1.03270444234378	100317326|266985|30081|30354|30649|30709|30723|30750|321974|322206|322404|322969|323721|334619|337810|378848|387293|387529|393220|393387|394058|394188|403080|404036|406324|406387|492702|494133|550239|553453|558833|559273|561689|563247|568298|568668|570279|570531|572435|767691|798009	si:ch1073-55a19.2|npm1a|ptpn1|lpl|psme3|tyro3|tpt1|pparda|prmt1|ddx5|nop53|nup50|rbm14a|c1qbp|rps27a|hspa5|mmp13a|ldlra|ythdf2|ggt1a|fus|qars1|dnajc2|nos2a|abce1|rpl26|mlip|srsf6b|hikeshi|samhd1|spag9a|ep300a|magi3a|rsl1d1|pom121|ntrk3a|zgc:194281|brd4|eif4g1a|manf|errfi1a
GO_COLLAGEN_METABOLIC_PROCESS	5	97	0.453197	1	1.15320825885922	30750|387293|566473|798009|799109	pparda|mmp13a|emilin1a|errfi1a|tns2a
GO_RESPONSE_TO_ALCOHOL	7	214	0.455839	1	1.11167437075892	266992|323305|335370|406349|564241|565869|568668	cad|rpl10a|eef1b2|rps6kb1b|fosl1a|klf9|ntrk3a
GO_CELLULAR_COMPONENT_DISASSEMBLY	15	515	0.456008	1	1.06099726460765	100007768|100037369|266989|321714|327301|336116|336812|387293|403001|406324|406464|445115|561295|567779|569585	mrpl52|atp5if1a|etf1b|setb|ppp1cab|bnip3|rpl23|mmp13a|cfl2|abce1|eif5a|grwd1|sema5a|nav3|sptbn5
GO_ACID_SECRETION	4	115	0.461079	1	1.17403442141787	404036|494490|503772|557279	nos2a|slc6a9|agtr2|slc22a16
GO_ENDOPLASMIC_RETICULUM_UNFOLDED_PROTEIN_RESPONSE	4	121	0.461079	1	1.17403442141787	30081|378848|559273|793907	ptpn1|hspa5|ep300a|igfbp1b
GO_NEGATIVE_REGULATION_OF_DNA_METABOLIC_PROCESS	4	109	0.461079	1	1.17403442141787	368253|393617|403080|442932	pinx1|nat10|dnajc2|gnl3l
GO_NEGATIVE_REGULATION_OF_MAPK_CASCADE	6	157	0.463371	1	1.11765278879089	30081|327515|393885|394188|566473|798009	ptpn1|eif3s10|zgc:56064|qars1|emilin1a|errfi1a
GO_RECEPTOR_METABOLIC_PROCESS	6	184	0.463371	1	1.11765278879089	100000526|100538061|30081|393945|557149|619412	sec24a|lrrtm2|ptpn1|rab5ab|si:ch211-244b2.1|nedd4a
GO_REGULATION_OF_PHOSPHATASE_ACTIVITY	6	161	0.463371	1	1.11765278879089	321059|321714|323426|393936|503772|560147	rrp1|setb|mphosph10|cd2bp2|agtr2|sfi1
GO_FAT_CELL_DIFFERENTIATION	8	201	0.463718	1	1.09147675841075	140817|30354|30750|321289|336116|559273|570404|794132	cebpd|lpl|pparda|noc3l|bnip3|ep300a|il11a|si:dkey-17e16.9
GO_GAMETE_GENERATION	15	513	0.466529	1	1.05312229164327	100332622|30445|30709|324365|327528|393220|393387|393475|406349|553498|557279|557915|564241|564633|793635	spata5|brd2a|tyro3|eif2s2|usp42|ythdf2|ggt1a|prmt7|rps6kb1b|si:dkey-251i10.3|slc22a16|tssk6|fosl1a|ddx6|b4galnt1b
GO_POSITIVE_REGULATION_OF_CYTOKINE_PRODUCTION	11	349	0.469177	1	1.06562523142207	30354|322404|334619|387293|393538|436749|503772|559273|794132|796505|799650	lpl|nop53|c1qbp|mmp13a|polr1c|polr3h|agtr2|ep300a|si:dkey-17e16.9|dhx33|ddx21
GO_CELL_REDOX_HOMEOSTASIS	3	71	0.47043	1	1.21057399867911	100004382|394113|404036	qsox1|txnl1|nos2a
GO_MAINTENANCE_OF_LOCATION_IN_CELL	3	84	0.47043	1	1.21057399867911	378848|559710|568424	hspa5|tapt1b|rangap1b
GO_NEGATIVE_REGULATION_OF_CELL_MORPHOGENESIS_INVOLVED_IN_DIFFERENTIATION	3	99	0.47043	1	1.21057399867911	100359398|561295|572261	rnf6|sema5a|sema4ba
GO_RESPONSE_TO_OSMOTIC_STRESS	3	76	0.47043	1	1.21057399867911	335119|561131|798009	serpinb1l3|nolc1|errfi1a
GO_STEROL_HOMEOSTASIS	3	73	0.47043	1	1.21057399867911	100000526|30354|387529	sec24a|lpl|ldlra
GO_TERPENOID_METABOLIC_PROCESS	3	87	0.47043	1	1.21057399867911	30354|30750|556528	lpl|pparda|rdh5
GO_REGULATION_OF_INTRACELLULAR_SIGNAL_TRANSDUCTION	52	1636	0.471101	1	1.02032943995252	100189608|100329944|266985|30081|30723|30750|321130|321974|322206|322404|324053|326078|327399|327515|334619|336470|336812|337399|337810|387293|393725|393885|394188|406387|406587|415224|431731|445482|448867|541345|553350|557634|557646|558718|558760|558833|559273|561295|561460|561689|564632|566473|568668|570404|570531|58013|619412|777627|794132|796505|798009|799650	thpo|ndst1a|npm1a|ptpn1|tpt1|pparda|nop2|prmt1|ddx5|nop53|trim33|mta2|tnfaip1|eif3s10|c1qbp|pak1ip1|rpl23|rrs1|rps27a|mmp13a|rps7|zgc:56064|qars1|rpl26|rpf2|tmed4|litaf|phf20b|prmt6|tcima|cgnl1|si:ch211-147k10.5|golt1bb|rrn3|taf15|spag9a|ep300a|sema5a|zgc:172302|magi3a|usp10|emilin1a|ntrk3a|il11a|brd4|noc2l|nedd4a|bop1|si:dkey-17e16.9|dhx33|errfi1a|ddx21
GO_NEGATIVE_REGULATION_OF_CELL_GROWTH	7	175	0.471491	1	1.09354882947725	100359398|30750|393885|503772|557682|561295|572261	rnf6|pparda|zgc:56064|agtr2|dcun1d3|sema5a|sema4ba
GO_RESPIRATORY_SYSTEM_DEVELOPMENT	7	203	0.471491	1	1.09354882947725	30670|327301|494133|550239|559273|569471|798009	thraa|ppp1cab|srsf6b|hikeshi|ep300a|chd7|errfi1a
GO_NEGATIVE_REGULATION_OF_SUPRAMOLECULAR_FIBER_ORGANIZATION	5	128	0.472003	1	1.12618741508991	334728|387529|566473|567779|569585	mapre1b|ldlra|emilin1a|nav3|sptbn5
GO_TRANSFORMING_GROWTH_FACTOR_BETA_RECEPTOR_SIGNALING_PATHWAY	5	172	0.472003	1	1.12618741508991	324053|337810|378848|559273|566473	trim33|rps27a|hspa5|ep300a|emilin1a
GO_RESPONSE_TO_HORMONE	30	901	0.475736	1	1.02712730901829	100359398|101448001|266992|286777|30081|30354|30572|30670|30750|317678|321127|322206|323721|337105|393387|402966|404036|406349|406588|436808|494133|503772|559273|564241|565869|568424|568668|619412|793907|798009	rnf6|pappab|cad|ddx54|ptpn1|lpl|ran|thraa|pparda|ruvbl2|ddx18|ddx5|rbm14a|mbd2|ggt1a|snrpb|nos2a|rps6kb1b|sstr5|rwdd1|srsf6b|agtr2|ep300a|fosl1a|klf9|rangap1b|ntrk3a|nedd4a|igfbp1b|errfi1a
GO_CYTOKINE_SECRETION	6	170	0.48031	1	1.09636830620168	30354|387293|404036|503772|564874|794132	lpl|mmp13a|nos2a|agtr2|tnfrsf21|si:dkey-17e16.9
GO_DNA_GEOMETRIC_CHANGE	6	113	0.48031	1	1.09636830620168	317678|337810|563236|568214|569471|570852	ruvbl2|rps27a|chd1|chd8|chd7|supv3l1
GO_CELLULAR_RESPONSE_TO_VITAMIN	2	29	0.482221	1	1.29111224592567	100004700|324053	cyp24a1|trim33
GO_CHROMATIN_REMODELING_AT_CENTROMERE	2	28	0.482221	1	1.29111224592567	266985|282615	npm1a|smarca5
GO_CILIUM_OR_FLAGELLUM_DEPENDENT_CELL_MOTILITY	2	77	0.482221	1	1.29111224592567	100003539|557279	tacr1a|slc22a16
GO_DEFENSE_RESPONSE_TO_GRAM_NEGATIVE_BACTERIUM	2	40	0.482221	1	1.29111224592567	336713|404036	rpl30|nos2a
GO_IRE1_MEDIATED_UNFOLDED_PROTEIN_RESPONSE	2	61	0.482221	1	1.29111224592567	30081|378848	ptpn1|hspa5
GO_LONG_TERM_SYNAPTIC_POTENTIATION	2	80	0.482221	1	1.29111224592567	100538061|567595	lrrtm2|shank2b
GO_MITOCHONDRIAL_OUTER_MEMBRANE_PERMEABILIZATION	2	52	0.482221	1	1.29111224592567	100037369|336116	atp5if1a|bnip3
GO_NEGATIVE_REGULATION_OF_VIRAL_LIFE_CYCLE	2	52	0.482221	1	1.29111224592567	100534720|321868	isg20|ilf3b
GO_PYRIMIDINE_CONTAINING_COMPOUND_BIOSYNTHETIC_PROCESS	2	51	0.482221	1	1.29111224592567	266992|406383	cad|cmpk
GO_REGULATION_OF_TRANSCRIPTION_INVOLVED_IN_G1_S_TRANSITION_OF_MITOTIC_CELL_CYCLE	2	29	0.482221	1	1.29111224592567	406382|570531	zpr1|brd4
GO_RESPONSE_TO_ANESTHETIC	2	68	0.482221	1	1.29111224592567	378848|393480	hspa5|eftud2
GO_SARCOPLASMIC_RETICULUM_CALCIUM_ION_TRANSPORT	2	36	0.482221	1	1.29111224592567	568926|569471	ank2a|chd7
GO_REGULATION_OF_EXTENT_OF_CELL_GROWTH	4	110	0.482257	1	1.13930766977911	100359398|561295|568668|572261	rnf6|sema5a|ntrk3a|sema4ba
GO_NUCLEOTIDE_PHOSPHORYLATION	5	133	0.490598	1	1.10039356063022	100317326|322969|386663|406383|568298	si:ch1073-55a19.2|nup50|pfkfb4b|cmpk|pom121
GO_DRUG_TRANSMEMBRANE_TRANSPORT	3	72	0.495162	1	1.16196071146009	100003376|791156|797250	slc7a3b|slc25a15a|slc7a5
GO_METAPHASE_ANAPHASE_TRANSITION_OF_CELL_CYCLE	3	55	0.495162	1	1.16196071146009	393227|407084|445501	usp44|riok2|cdc26
GO_NEGATIVE_REGULATION_OF_CELL_CYCLE_G2_M_PHASE_TRANSITION	3	100	0.495162	1	1.16196071146009	30649|322404|368253	psme3|nop53|pinx1
GO_NUCLEOTIDE_EXCISION_REPAIR	3	105	0.495162	1	1.16196071146009	337810|550373|559273	rps27a|ppie|ep300a
GO_REGULATION_OF_GLIOGENESIS	3	108	0.495162	1	1.16196071146009	387529|564874|568668	ldlra|tnfrsf21|ntrk3a
GO_HOMEOSTASIS_OF_NUMBER_OF_CELLS	9	224	0.497597	1	1.0500153765768	100037369|30670|321974|393652|553606|558718|561830|678623|799930	atp5if1a|thraa|prmt1|lyar|nle1|rrn3|gigyf2|slc11a2|p4htm
GO_RESPONSE_TO_LIGHT_STIMULUS	9	311	0.497597	1	1.0500153765768	266985|317678|327301|406387|557682|559273|58013|619412|678563	npm1a|ruvbl2|ppp1cab|rpl26|dcun1d3|ep300a|noc2l|nedd4a|cirbpb
GO_POSITIVE_REGULATION_OF_DNA_BINDING_TRANSCRIPTION_FACTOR_ACTIVITY	7	237	0.502433	1	1.05906654173309	100002463|266985|337810|436808|559273|564241|796505	pprc1|npm1a|rps27a|rwdd1|ep300a|fosl1a|dhx33
GO_CELL_AGING	4	98	0.503098	1	1.10655442879464	266985|436808|448867|563247	npm1a|rwdd1|prmt6|rsl1d1
GO_POSITIVE_REGULATION_OF_WNT_SIGNALING_PATHWAY	4	173	0.503098	1	1.10655442879464	30649|337105|553606|561295	psme3|mbd2|nle1|sema5a
GO_REGULATION_OF_VIRAL_LIFE_CYCLE	4	112	0.503098	1	1.10655442879464	100534720|321868|322206|550373	isg20|ilf3b|ddx5|ppie
GO_PROTEIN_CATABOLIC_PROCESS	23	841	0.503623	1	1.01690113368237	100037369|100359398|114426|30649|322404|324053|327399|327528|336116|336812|337810|338155|378848|387529|393227|393725|404036|445398|445501|555969|564632|619412|768201	atp5if1a|rnf6|odc1|psme3|nop53|trim33|tnfaip1|usp42|bnip3|rpl23|rps27a|hspbp1|hspa5|ldlra|usp44|rps7|nos2a|snrnp70|cdc26|lpcat1|usp10|nedd4a|usp37
GO_NEGATIVE_REGULATION_OF_KINASE_ACTIVITY	8	230	0.507012	1	1.04673767341223	100003049|266985|30081|321739|393885|394188|569455|798009	dus2|npm1a|ptpn1|ipo7|zgc:56064|qars1|kpnb3|errfi1a
GO_ENSHEATHMENT_OF_NEURONS	5	126	0.508951	1	1.07581675782311	30750|406382|564874|568668|568926	pparda|zpr1|tnfrsf21|ntrk3a|ank2a
GO_REGULATION_OF_PHOSPHATIDYLINOSITOL_3_KINASE_SIGNALING	5	121	0.508951	1	1.07581675782311	30750|322404|557634|568668|619412	pparda|nop53|si:ch211-147k10.5|ntrk3a|nedd4a
GO_POSITIVE_REGULATION_OF_MULTI_ORGANISM_PROCESS	12	450	0.50943	1	1.02815820646771	30649|30709|321059|322404|323721|334465|334619|337810|404036|550373|559273|563236	psme3|tyro3|rrp1|nop53|rbm14a|ccnt1|c1qbp|rps27a|nos2a|ppie|ep300a|chd1
GO_MULTICELLULAR_ORGANISM_REPRODUCTION	19	650	0.510298	1	1.01628194385272	100332622|30445|30670|30709|30750|324365|327528|337105|378848|393220|393387|393475|406349|553498|557279|557915|564241|564633|793635	spata5|brd2a|thraa|tyro3|pparda|eif2s2|usp42|mbd2|hspa5|ythdf2|ggt1a|prmt7|rps6kb1b|si:dkey-251i10.3|slc22a16|tssk6|fosl1a|ddx6|b4galnt1b
GO_ADULT_LOCOMOTORY_BEHAVIOR	2	76	0.513187	1	1.21022535767197	561830|569471	gigyf2|chd7
GO_EXTRACELLULAR_MATRIX_ASSEMBLY	2	41	0.513187	1	1.21022535767197	100004382|566473	qsox1|emilin1a
GO_FILOPODIUM_ASSEMBLY	2	60	0.513187	1	1.21022535767197	393945|550557	rab5ab|palm1a
GO_INTERLEUKIN_1_MEDIATED_SIGNALING_PATHWAY	2	91	0.513187	1	1.21022535767197	30649|337810	psme3|rps27a
GO_LEUKOCYTE_ACTIVATION_INVOLVED_IN_INFLAMMATORY_RESPONSE	2	35	0.513187	1	1.21022535767197	387293|387529	mmp13a|ldlra
GO_LYSOSOME_LOCALIZATION	2	66	0.513187	1	1.21022535767197	558833|564517	spag9a|gab2
GO_MICROTUBULE_BUNDLE_FORMATION	2	84	0.513187	1	1.21022535767197	334728|564953	mapre1b|spag1a
GO_MITOTIC_METAPHASE_PLATE_CONGRESSION	2	39	0.513187	1	1.21022535767197	337399|368253	rrs1|pinx1
GO_NEGATIVE_REGULATION_OF_PEPTIDYL_TYROSINE_PHOSPHORYLATION	2	50	0.513187	1	1.21022535767197	393885|798009	zgc:56064|errfi1a
GO_NEGATIVE_REGULATION_OF_REACTIVE_OXYGEN_SPECIES_METABOLIC_PROCESS	2	48	0.513187	1	1.21022535767197	336116|573145	bnip3|khsrp
GO_PEROXISOMAL_TRANSPORT	2	69	0.513187	1	1.21022535767197	337810|404036	rps27a|nos2a
GO_POSITIVE_REGULATION_OF_AXON_EXTENSION	2	45	0.513187	1	1.21022535767197	561295|568668	sema5a|ntrk3a
GO_POSITIVE_REGULATION_OF_MEMBRANE_PERMEABILITY	2	58	0.513187	1	1.21022535767197	100037369|336116	atp5if1a|bnip3
GO_POSITIVE_REGULATION_OF_NITRIC_OXIDE_METABOLIC_PROCESS	2	43	0.513187	1	1.21022535767197	387293|503772	mmp13a|agtr2
GO_PROTEIN_HETEROOLIGOMERIZATION	2	79	0.513187	1	1.21022535767197	406457|692329	rcc1|farsa
GO_PYRIMIDINE_NUCLEOTIDE_METABOLIC_PROCESS	2	54	0.513187	1	1.21022535767197	266992|406383	cad|cmpk
GO_REGULATION_OF_MACROPHAGE_ACTIVATION	2	43	0.513187	1	1.21022535767197	387293|387529	mmp13a|ldlra
GO_REGULATION_OF_RECEPTOR_INTERNALIZATION	2	54	0.513187	1	1.21022535767197	100538061|557149	lrrtm2|si:ch211-244b2.1
GO_NEGATIVE_REGULATION_OF_NEURON_DEATH	6	200	0.513672	1	1.05619062893969	30709|321714|406382|553720|555286|572435	tyro3|setb|zpr1|alkbh1|tox3|eif4g1a
GO_PROTEIN_KINASE_B_SIGNALING	7	229	0.517684	1	1.04258793039194	100189608|30709|322404|334619|406349|561295|568668	thpo|tyro3|nop53|c1qbp|rps6kb1b|sema5a|ntrk3a
GO_RESPONSE_TO_ACTIVITY	3	71	0.519304	1	1.11706817338383	30750|407989|799109	pparda|adss1|tns2a
GO_SYNAPTIC_TRANSMISSION_GLUTAMATERGIC	3	102	0.519304	1	1.11706817338383	100000775|336473|567595	glula|glulb|shank2b
GO_REPRODUCTION	37	1182	0.52022	1	1.00308130374941	100003539|100332622|101448001|192324|192327|266992|30445|30477|30670|30709|30750|321114|322258|324365|327528|334619|337105|378848|393220|393387|393475|393555|393885|394037|406349|494033|553498|553720|557279|557915|564241|564633|564953|569471|573346|793635|794132	tacr1a|spata5|pappab|cct7|cct3|cad|brd2a|tcp1|thraa|tyro3|pparda|snu13b|cct5|eif2s2|usp42|c1qbp|mbd2|hspa5|ythdf2|ggt1a|prmt7|cct4|zgc:56064|cct8|rps6kb1b|tfap2c|si:dkey-251i10.3|alkbh1|slc22a16|tssk6|fosl1a|ddx6|spag1a|chd7|irx5a|b4galnt1b|si:dkey-17e16.9
GO_REGULATION_OF_PROTEIN_CONTAINING_COMPLEX_ASSEMBLY	12	398	0.520973	1	1.01896093158333	30670|322404|327355|334728|336823|393550|559273|560828|567779|569585|572435|796505	thraa|nop53|ice1|mapre1b|drg1|arpc5la|ep300a|rpl13a|nav3|sptbn5|eif4g1a|dhx33
GO_AXON_EXTENSION	4	126	0.523563	1	1.07569098524003	100359398|561295|568668|572261	rnf6|sema5a|ntrk3a|sema4ba
GO_DENDRITE_MORPHOGENESIS	4	143	0.523563	1	1.07569098524003	406341|567595|619412|678623	caprin1b|shank2b|nedd4a|slc11a2
GO_NEUROTRANSMITTER_BIOSYNTHETIC_PROCESS	4	94	0.523563	1	1.07569098524003	387293|404036|503772|573145	mmp13a|nos2a|agtr2|khsrp
GO_PEPTIDYL_TYROSINE_DEPHOSPHORYLATION	4	91	0.523563	1	1.07569098524003	30081|368448|493615|550417	ptpn1|ptpn4a|ptp4a1|dusp11
GO_POSITIVE_REGULATION_OF_CELLULAR_PROTEIN_CATABOLIC_PROCESS	4	137	0.523563	1	1.07569098524003	100037369|322404|338155|387529	atp5if1a|nop53|hspbp1|ldlra
GO_RESPONSE_TO_ETHANOL	4	120	0.523563	1	1.07569098524003	323305|335370|406349|568668	rpl10a|eef1b2|rps6kb1b|ntrk3a
GO_NEGATIVE_REGULATION_OF_CYTOSKELETON_ORGANIZATION	5	135	0.527032	1	1.05223926001386	266985|323721|334728|567779|569585	npm1a|rbm14a|mapre1b|nav3|sptbn5
GO_POSITIVE_REGULATION_OF_SECRETION	11	380	0.529939	1	1.01398873612956	100000526|100000775|30354|30750|325052|336473|387293|393945|503772|564517|794132	sec24a|glula|lpl|pparda|tardbp|glulb|mmp13a|rab5ab|agtr2|gab2|si:dkey-17e16.9
GO_REGULATION_OF_CARBOHYDRATE_METABOLIC_PROCESS	6	194	0.530049	1	1.03714556291082	100317326|322969|327301|386663|559273|568298	si:ch1073-55a19.2|nup50|ppp1cab|pfkfb4b|ep300a|pom121
GO_GROWTH	28	913	0.538528	1	0.995929763112202	100000471|100007394|100174951|100359398|266985|30750|317678|393885|403004|406349|406382|450057|503772|553720|557682|559273|561295|561830|564171|567595|568668|569471|570852|572261|572435|793907|794132|799109	rtf1|adnp2a|mt2|rnf6|npm1a|pparda|ruvbl2|zgc:56064|atad3|rps6kb1b|zpr1|exosc9|agtr2|alkbh1|dcun1d3|ep300a|sema5a|gigyf2|adnp2b|shank2b|ntrk3a|chd7|supv3l1|sema4ba|eif4g1a|igfbp1b|si:dkey-17e16.9|tns2a
GO_ISOPRENOID_METABOLIC_PROCESS	3	105	0.542806	1	1.07556563043626	30354|30750|556528	lpl|pparda|rdh5
GO_LIPID_STORAGE	3	65	0.542806	1	1.07556563043626	30354|30750|793635	lpl|pparda|b4galnt1b
GO_MUSCLE_HYPERTROPHY	3	81	0.542806	1	1.07556563043626	492702|503772|798009	mlip|agtr2|errfi1a
GO_POSITIVE_REGULATION_OF_CANONICAL_WNT_SIGNALING_PATHWAY	3	137	0.542806	1	1.07556563043626	30649|553606|561295	psme3|nle1|sema5a
GO_REGULATION_OF_CARBOHYDRATE_BIOSYNTHETIC_PROCESS	3	90	0.542806	1	1.07556563043626	100317326|327301|559273	si:ch1073-55a19.2|ppp1cab|ep300a
GO_REGULATION_OF_POSTSYNAPSE_ORGANIZATION	3	99	0.542806	1	1.07556563043626	100538061|406341|568668	lrrtm2|caprin1b|ntrk3a
GO_REGULATION_OF_SYNAPSE_ASSEMBLY	3	101	0.542806	1	1.07556563043626	100538061|568668|572435	lrrtm2|ntrk3a|eif4g1a
GO_CELLULAR_RESPONSE_TO_FATTY_ACID	2	50	0.542905	1	1.13884706611754	30354|387529	lpl|ldlra
GO_CENTRIOLE_ASSEMBLY	2	33	0.542905	1	1.13884706611754	266985|323721	npm1a|rbm14a
GO_GLYCEROLIPID_CATABOLIC_PROCESS	2	52	0.542905	1	1.13884706611754	30354|387529	lpl|ldlra
GO_NEGATIVE_REGULATION_OF_BLOOD_PRESSURE	2	48	0.542905	1	1.13884706611754	404036|503772	nos2a|agtr2
GO_NEGATIVE_REGULATION_OF_CHEMOTAXIS	2	51	0.542905	1	1.13884706611754	561295|572261	sema5a|sema4ba
GO_NEUROMUSCULAR_JUNCTION_DEVELOPMENT	2	53	0.542905	1	1.13884706611754	567595|619412	shank2b|nedd4a
GO_POLYOL_BIOSYNTHETIC_PROCESS	2	66	0.542905	1	1.13884706611754	100331179|563369	acer2|cyp2r1
GO_REGULATION_OF_ERYTHROCYTE_DIFFERENTIATION	2	43	0.542905	1	1.13884706611754	321974|799930	prmt1|p4htm
GO_REGULATION_OF_MITOCHONDRIAL_MEMBRANE_PERMEABILITY_INVOLVED_IN_APOPTOTIC_PROCESS	2	57	0.542905	1	1.13884706611754	100037369|336116	atp5if1a|bnip3
GO_REGULATION_OF_MUSCLE_HYPERTROPHY	2	57	0.542905	1	1.13884706611754	492702|798009	mlip|errfi1a
GO_REGULATION_OF_SKELETAL_MUSCLE_TISSUE_DEVELOPMENT	2	49	0.542905	1	1.13884706611754	322206|406349	ddx5|rps6kb1b
GO_TRANSLESION_SYNTHESIS	2	39	0.542905	1	1.13884706611754	337810|564632	rps27a|usp10
GO_MULTICELLULAR_ORGANISM_GROWTH	4	152	0.543616	1	1.04642740891517	559273|561830|569471|799109	ep300a|gigyf2|chd7|tns2a
GO_POSITIVE_REGULATION_OF_PHOSPHATIDYLINOSITOL_3_KINASE_SIGNALING	4	89	0.543616	1	1.04642740891517	30750|557634|568668|619412	pparda|si:ch211-147k10.5|ntrk3a|nedd4a
GO_SYNAPSE_ASSEMBLY	4	170	0.543616	1	1.04642740891517	100538061|567595|568668|572435	lrrtm2|shank2b|ntrk3a|eif4g1a
GO_CELLULAR_RESPONSE_TO_XENOBIOTIC_STIMULUS	5	142	0.544816	1	1.02966792148779	393387|406349|503772|563369|798009	ggt1a|rps6kb1b|agtr2|cyp2r1|errfi1a
GO_CELLULAR_PROTEIN_CATABOLIC_PROCESS	18	700	0.544979	1	0.995161061729465	100037369|100359398|30649|322404|327399|327528|336116|336812|337810|338155|378848|387529|393227|393725|445501|564632|619412|768201	atp5if1a|rnf6|psme3|nop53|tnfaip1|usp42|bnip3|rpl23|rps27a|hspbp1|hspa5|ldlra|usp44|rps7|cdc26|usp10|nedd4a|usp37
GO_INSULIN_SECRETION	6	207	0.546194	1	1.01877139925788	100000775|30750|325052|336473|404036|406588	glula|pparda|tardbp|glulb|nos2a|sstr5
GO_PEPTIDE_HORMONE_SECRETION	7	249	0.547655	1	1.01111218923865	100000775|30750|325052|336473|404036|406588|569471	glula|pparda|tardbp|glulb|nos2a|sstr5|chd7
GO_REGULATION_OF_RESPONSE_TO_BIOTIC_STIMULUS	11	404	0.553628	1	0.994691745137551	30081|30649|30709|322404|323721|334619|337810|393220|406324|553453|559273	ptpn1|psme3|tyro3|nop53|rbm14a|c1qbp|rps27a|ythdf2|abce1|samhd1|ep300a
GO_REGULATION_OF_MITOTIC_CELL_CYCLE	20	591	0.557304	1	0.986976733595828	30649|321974|322404|334728|336823|368253|393227|406349|406387|406457|407084|445501|553606|557682|559273|560147|561830|570531|572435|692315	psme3|prmt1|nop53|mapre1b|drg1|pinx1|usp44|rps6kb1b|rpl26|rcc1|riok2|cdc26|nle1|dcun1d3|ep300a|sfi1|gigyf2|brd4|eif4g1a|thap1
GO_DNA_INTEGRITY_CHECKPOINT	6	150	0.562089	1	1.00103433074318	321974|322404|406387|559273|559945|561830	prmt1|nop53|rpl26|ep300a|dot1l|gigyf2
GO_POSITIVE_REGULATION_OF_PROTEIN_CATABOLIC_PROCESS	6	211	0.562089	1	1.00103433074318	100037369|322404|338155|387529|555969|619412	atp5if1a|nop53|hspbp1|ldlra|lpcat1|nedd4a
GO_RESPONSE_TO_IONIZING_RADIATION	5	136	0.562277	1	1.00804137161956	378848|406387|557682|563369|571696	hspa5|rpl26|dcun1d3|cyp2r1|ikbip
GO_POSITIVE_REGULATION_OF_PROTEIN_CONTAINING_COMPLEX_ASSEMBLY	7	222	0.562343	1	0.996072473953302	327355|334728|336823|393550|567779|572435|796505	ice1|mapre1b|drg1|arpc5la|nav3|eif4g1a|dhx33
GO_ACTIVATION_OF_MAPK_ACTIVITY	4	151	0.563225	1	1.01870906174099	30081|337810|558833|568668	ptpn1|rps27a|spag9a|ntrk3a
GO_HUMORAL_IMMUNE_RESPONSE	4	135	0.563225	1	1.01870906174099	334619|336713|393220|564874	c1qbp|rpl30|ythdf2|tnfrsf21
GO_MEMBRANE_LIPID_BIOSYNTHETIC_PROCESS	4	142	0.563225	1	1.01870906174099	100037314|100331179|793635|794132	zgc:162183|acer2|b4galnt1b|si:dkey-17e16.9
GO_REACTIVE_OXYGEN_SPECIES_BIOSYNTHETIC_PROCESS	4	99	0.563225	1	1.01870906174099	387293|404036|503772|573145	mmp13a|nos2a|agtr2|khsrp
GO_REGULATION_OF_MACROAUTOPHAGY	4	172	0.563225	1	1.01870906174099	100004382|336116|393945|619412	qsox1|bnip3|rab5ab|nedd4a
GO_REGULATION_OF_OSTEOBLAST_DIFFERENTIATION	4	111	0.563225	1	1.01870906174099	140817|30234|322206|560815	cebpd|tnn|ddx5|riox1
GO_REGULATION_OF_SMALL_MOLECULE_METABOLIC_PROCESS	11	403	0.565305	1	0.985311677968539	100317326|114426|30572|30649|322969|327301|386663|387529|404036|559273|568298	si:ch1073-55a19.2|odc1|ran|psme3|nup50|ppp1cab|pfkfb4b|ldlra|nos2a|ep300a|pom121
GO_NEURAL_CREST_CELL_DIFFERENTIATION	3	88	0.565629	1	1.03696090071971	559710|561131|572261	tapt1b|nolc1|sema4ba
GO_POSITIVE_REGULATION_OF_PROTEOLYSIS_INVOLVED_IN_CELLULAR_PROTEIN_CATABOLIC_PROCESS	3	117	0.565629	1	1.03696090071971	100037369|322404|338155	atp5if1a|nop53|hspbp1
GO_POSITIVE_REGULATION_OF_RESPONSE_TO_DNA_DAMAGE_STIMULUS	3	94	0.565629	1	1.03696090071971	322206|394058|406387	ddx5|fus|rpl26
GO_REGULATION_OF_CHROMOSOME_SEPARATION	3	60	0.565629	1	1.03696090071971	393227|407084|445501	usp44|riok2|cdc26
GO_RESPONSE_TO_ALKALOID	3	105	0.565629	1	1.03696090071971	266992|378848|393480	cad|hspa5|eftud2
GO_SIGNAL_TRANSDUCTION_INVOLVED_IN_CELL_CYCLE_CHECKPOINT	3	67	0.565629	1	1.03696090071971	321974|406387|559273	prmt1|rpl26|ep300a
GO_CELL_CYCLE_PHASE_TRANSITION	21	564	0.56729	1	0.981025501425431	266985|30649|321974|322404|334728|368253|393227|406349|406382|406387|406457|407084|445501|541345|557682|559273|560147|561830|570531|572435|768201	npm1a|psme3|prmt1|nop53|mapre1b|pinx1|usp44|rps6kb1b|zpr1|rpl26|rcc1|riok2|cdc26|tcima|dcun1d3|ep300a|sfi1|gigyf2|brd4|eif4g1a|usp37
GO_NEGATIVE_REGULATION_OF_INTRACELLULAR_SIGNAL_TRANSDUCTION	15	465	0.569341	1	0.980246711079901	30081|30723|322404|327399|327515|334619|393885|394188|431731|553350|558718|564632|566473|58013|798009	ptpn1|tpt1|nop53|tnfaip1|eif3s10|c1qbp|zgc:56064|qars1|litaf|cgnl1|rrn3|usp10|emilin1a|noc2l|errfi1a
GO_APOPTOTIC_CELL_CLEARANCE	2	43	0.571337	1	1.07544069133748	30709|561460	tyro3|zgc:172302
GO_AUTOPHAGY_OF_MITOCHONDRION	2	73	0.571337	1	1.07544069133748	100037369|336116	atp5if1a|bnip3
GO_DENDRITIC_SPINE_MORPHOGENESIS	2	59	0.571337	1	1.07544069133748	406341|567595	caprin1b|shank2b
GO_INTERLEUKIN_10_PRODUCTION	2	44	0.571337	1	1.07544069133748	387293|564874	mmp13a|tnfrsf21
GO_PEROXISOME_ORGANIZATION	2	80	0.571337	1	1.07544069133748	337810|404036	rps27a|nos2a
GO_POSITIVE_REGULATION_OF_BLOOD_VESSEL_DIAMETER	2	61	0.571337	1	1.07544069133748	30750|503772	pparda|agtr2
GO_POSITIVE_REGULATION_OF_EXOCYTOSIS	2	89	0.571337	1	1.07544069133748	393945|564517	rab5ab|gab2
GO_POSITIVE_REGULATION_OF_JUN_KINASE_ACTIVITY	2	70	0.571337	1	1.07544069133748	30081|558833	ptpn1|spag9a
GO_POSITIVE_REGULATION_OF_PHAGOCYTOSIS	2	56	0.571337	1	1.07544069133748	393652|561460	lyar|zgc:172302
GO_POSITIVE_REGULATION_OF_SYNAPSE_ASSEMBLY	2	64	0.571337	1	1.07544069133748	100538061|568668	lrrtm2|ntrk3a
GO_POSTREPLICATION_REPAIR	2	48	0.571337	1	1.07544069133748	337810|564632	rps27a|usp10
GO_REGULATION_OF_CENTROSOME_CYCLE	2	52	0.571337	1	1.07544069133748	266985|323721	npm1a|rbm14a
GO_REGULATION_OF_POTASSIUM_ION_TRANSMEMBRANE_TRANSPORT	2	73	0.571337	1	1.07544069133748	568926|619412	ank2a|nedd4a
GO_SOMITOGENESIS	2	69	0.571337	1	1.07544069133748	553606|559273	nle1|ep300a
GO_NEGATIVE_REGULATION_OF_CYTOKINE_PRODUCTION	7	218	0.576812	1	0.981469173825303	334619|387293|445405|564874|567779|570279|798009	c1qbp|mmp13a|sars1|tnfrsf21|nav3|zgc:194281|errfi1a
GO_POSITIVE_REGULATION_OF_I_KAPPAB_KINASE_NF_KAPPAB_SIGNALING	5	166	0.579394	1	0.9873018677408	415224|431731|557646|570531|799650	tmed4|litaf|golt1bb|brd4|ddx21
GO_CYTOKINE_PRODUCTION	18	597	0.581583	1	0.972241186014399	30354|322404|334619|387293|393538|404036|431731|436749|445405|503772|559273|564874|567779|570279|794132|796505|798009|799650	lpl|nop53|c1qbp|mmp13a|polr1c|nos2a|litaf|polr3h|sars1|agtr2|ep300a|tnfrsf21|nav3|zgc:194281|si:dkey-17e16.9|dhx33|errfi1a|ddx21
GO_ADP_METABOLIC_PROCESS	4	122	0.582366	1	0.992419545538562	100317326|322969|386663|568298	si:ch1073-55a19.2|nup50|pfkfb4b|pom121
GO_MITOTIC_SPINDLE_ORGANIZATION	4	103	0.582366	1	0.992419545538562	30572|336823|406457|569976	ran|drg1|rcc1|tacc2
GO_POSITIVE_REGULATION_OF_PROTEIN_POLYMERIZATION	4	122	0.582366	1	0.992419545538562	334728|336823|393550|567779	mapre1b|drg1|arpc5la|nav3
GO_ADULT_BEHAVIOR	3	135	0.587742	1	1.00102918494575	561830|567595|569471	gigyf2|shank2b|chd7
GO_LYSOSOMAL_TRANSPORT	3	99	0.587742	1	1.00102918494575	557149|569585|619412	si:ch211-244b2.1|sptbn5|nedd4a
GO_MICROTUBULE_POLYMERIZATION_OR_DEPOLYMERIZATION	3	104	0.587742	1	1.00102918494575	334728|336823|567779	mapre1b|drg1|nav3
GO_POSITIVE_REGULATION_OF_CELL_CYCLE_PHASE_TRANSITION	3	83	0.587742	1	1.00102918494575	266985|570531|572435	npm1a|brd4|eif4g1a
GO_REGULATION_OF_ATPASE_ACTIVITY	3	83	0.587742	1	1.00102918494575	100037369|406814|445398	atp5if1a|dnaja2a|snrnp70
GO_MALE_GAMETE_GENERATION	10	397	0.588481	1	0.967117879724876	100332622|30445|30709|327528|393387|553498|557279|557915|564633|793635	spata5|brd2a|tyro3|usp42|ggt1a|si:dkey-251i10.3|slc22a16|tssk6|ddx6|b4galnt1b
GO_SISTER_CHROMATID_SEGREGATION	7	167	0.591051	1	0.967282673145302	30572|321119|337399|368253|393227|407084|445501	ran|mcmbp|rrs1|pinx1|usp44|riok2|cdc26
GO_CELLULAR_RESPONSE_TO_HORMONE_STIMULUS	20	647	0.591787	1	0.966556296646157	100359398|286777|30081|30354|30572|30670|30750|317678|321127|322206|406349|406588|436808|503772|559273|565869|568424|619412|793907|798009	rnf6|ddx54|ptpn1|lpl|ran|thraa|pparda|ruvbl2|ddx18|ddx5|rps6kb1b|sstr5|rwdd1|agtr2|ep300a|klf9|rangap1b|nedd4a|igfbp1b|errfi1a
GO_CELLULAR_RESPONSE_TO_OXYGEN_LEVELS	6	224	0.593059	1	0.96733723577603	30649|30750|322404|336116|337810|559273	psme3|pparda|nop53|bnip3|rps27a|ep300a
GO_REGULATION_OF_DEPHOSPHORYLATION	6	195	0.593059	1	0.96733723577603	321059|321714|323426|393936|503772|560147	rrp1|setb|mphosph10|cd2bp2|agtr2|sfi1
GO_ASTROCYTE_DIFFERENTIATION	2	73	0.598464	1	1.01864713723411	387529|568668	ldlra|ntrk3a
GO_CENTROMERE_COMPLEX_ASSEMBLY	2	36	0.598464	1	1.01864713723411	266985|282615	npm1a|smarca5
GO_FACE_DEVELOPMENT	2	50	0.598464	1	1.01864713723411	559273|569471	ep300a|chd7
GO_GLIAL_CELL_ACTIVATION	2	42	0.598464	1	1.01864713723411	387293|387529	mmp13a|ldlra
GO_GLYCOSYL_COMPOUND_BIOSYNTHETIC_PROCESS	2	43	0.598464	1	1.01864713723411	266992|393559	cad|gmps
GO_NEGATIVE_REGULATION_OF_PROTEIN_CONTAINING_COMPLEX_DISASSEMBLY	2	72	0.598464	1	1.01864713723411	567779|569585	nav3|sptbn5
GO_NEUTRAL_AMINO_ACID_TRANSPORT	2	37	0.598464	1	1.01864713723411	494490|797250	slc6a9|slc7a5
GO_POSITIVE_REGULATION_OF_DENDRITE_DEVELOPMENT	2	73	0.598464	1	1.01864713723411	406341|567595	caprin1b|shank2b
GO_POSITIVE_REGULATION_OF_ORGANELLE_ASSEMBLY	2	66	0.598464	1	1.01864713723411	556409|559710	g3bp2|tapt1b
GO_POSITIVE_REGULATION_OF_REACTIVE_OXYGEN_SPECIES_BIOSYNTHETIC_PROCESS	2	50	0.598464	1	1.01864713723411	387293|503772	mmp13a|agtr2
GO_PROTEIN_TRANSMEMBRANE_TRANSPORT	2	55	0.598464	1	1.01864713723411	378848|436772	hspa5|sec61g
GO_REGULATION_OF_LIPID_CATABOLIC_PROCESS	2	49	0.598464	1	1.01864713723411	30670|387529	thraa|ldlra
GO_REGULATION_OF_PROTEIN_TYROSINE_KINASE_ACTIVITY	2	81	0.598464	1	1.01864713723411	30081|798009	ptpn1|errfi1a
GO_REGULATION_OF_SPROUTING_ANGIOGENESIS	2	66	0.598464	1	1.01864713723411	100000775|336473	glula|glulb
GO_STEROL_TRANSPORT	2	80	0.598464	1	1.01864713723411	387529|561460	ldlra|zgc:172302
GO_TISSUE_REGENERATION	2	67	0.598464	1	1.01864713723411	30750|793907	pparda|igfbp1b
GO_EPITHELIAL_TO_MESENCHYMAL_TRANSITION	4	126	0.601014	1	0.967445813951052	321466|322206|393885|561131	hnrnpaba|ddx5|zgc:56064|nolc1
GO_DEPHOSPHORYLATION	14	445	0.608686	1	0.952944967889458	30081|321059|321714|323426|327301|368448|386663|393885|393936|493615|503772|550417|560147|799109	ptpn1|rrp1|setb|mphosph10|ppp1cab|ptpn4a|pfkfb4b|zgc:56064|cd2bp2|ptp4a1|agtr2|dusp11|sfi1|tns2a
GO_CARDIAC_SEPTUM_DEVELOPMENT	3	113	0.609119	1	0.967499831365265	100329944|568926|569471	ndst1a|ank2a|chd7
GO_CYTOSOLIC_TRANSPORT	3	148	0.609119	1	0.967499831365265	393505|393945|558833	srsf10b|rab5ab|spag9a
GO_ORGANOPHOSPHATE_ESTER_TRANSPORT	3	107	0.609119	1	0.967499831365265	387529|492798|561460	ldlra|slc37a1|zgc:172302
GO_REGULATION_OF_MUSCLE_ADAPTATION	3	83	0.609119	1	0.967499831365265	406349|492702|798009	rps6kb1b|mlip|errfi1a
GO_REGULATION_OF_NERVOUS_SYSTEM_PROCESS	3	127	0.609119	1	0.967499831365265	394053|564874|567595	eif4a3|tnfrsf21|shank2b
GO_REGULATION_OF_PEPTIDYL_SERINE_PHOSPHORYLATION	3	119	0.609119	1	0.967499831365265	568668|570404|572435	ntrk3a|il11a|eif4g1a
GO_RESPONSE_TO_ANTINEOPLASTIC_AGENT	3	92	0.609119	1	0.967499831365265	406349|503772|798009	rps6kb1b|agtr2|errfi1a
GO_POSITIVE_REGULATION_OF_CELL_PROJECTION_ORGANIZATION	11	389	0.610707	1	0.949464512405724	378848|406341|445399|550557|558718|559273|559710|561295|567595|567779|568668	hspa5|caprin1b|ddx56|palm1a|rrn3|ep300a|tapt1b|sema5a|shank2b|nav3|ntrk3a
GO_LIPID_LOCALIZATION	10	360	0.611943	1	0.947826958615697	30354|30750|387529|404036|406349|406519|503772|550432|561460|793635	lpl|pparda|ldlra|nos2a|rps6kb1b|slc10a3|agtr2|slc27a4|zgc:172302|b4galnt1b
GO_RESPONSE_TO_CYTOKINE	29	953	0.612423	1	0.959073227150292	100145909|100174951|100189608|100534720|140817|282615|30081|30477|30649|337810|368448|378848|393220|393387|402856|404036|406324|406349|553453|560828|564241|564517|564632|564874|570404|573145|767714|790940|795398	srsf3b|mt2|thpo|isg20|cebpd|smarca5|ptpn1|tcp1|psme3|rps27a|ptpn4a|hspa5|ythdf2|ggt1a|twistnb|nos2a|abce1|rps6kb1b|samhd1|rpl13a|fosl1a|gab2|usp10|tnfrsf21|il11a|khsrp|ncl|palm3|ybx1
GO_NEGATIVE_REGULATION_OF_NERVOUS_SYSTEM_DEVELOPMENT	8	290	0.615812	1	0.943312184627332	100359398|30234|387529|561295|564633|564874|568668|572261	rnf6|tnn|ldlra|sema5a|ddx6|tnfrsf21|ntrk3a|sema4ba
GO_EMBRYO_DEVELOPMENT	27	1007	0.61858	1	0.955022159415876	100000471|100329944|322251|324365|337105|387255|387293|393220|393725|394053|394081|406275|406382|550241|553606|553720|556625|558718|558996|559273|559710|561131|564241|568214|569471|573346|795398	rtf1|ndst1a|rpl7l1|eif2s2|mbd2|rbm19|mmp13a|ythdf2|rps7|eif4a3|bysl|fbl|zpr1|rrp7a|nle1|alkbh1|btf3|rrn3|wdr74|ep300a|tapt1b|nolc1|fosl1a|chd8|chd7|irx5a|ybx1
GO_GLYCOSYL_COMPOUND_METABOLIC_PROCESS	4	111	0.619153	1	0.943689239277128	266992|30572|393559|561689	cad|ran|gmps|magi3a
GO_NEGATIVE_REGULATION_OF_INFLAMMATORY_RESPONSE	4	114	0.619153	1	0.943689239277128	30709|30750|387529|570279	tyro3|pparda|ldlra|zgc:194281
GO_RESPONSE_TO_INTERFERON_GAMMA	4	146	0.619153	1	0.943689239277128	100174951|404036|406349|560828	mt2|nos2a|rps6kb1b|rpl13a
GO_OSSIFICATION	13	375	0.61931	1	0.944647044954511	100004700|140817|30234|30670|321277|322206|334050|337148|406275|559710|560815|563247|799650	cyp24a1|cebpd|tnn|thraa|mybbp1a|ddx5|gtpbp4|rps15|fbl|tapt1b|riox1|rsl1d1|ddx21
GO_PROCESS_UTILIZING_AUTOPHAGIC_MECHANISM	11	479	0.621696	1	0.940898842593208	100003790|100004382|100037369|100331179|336116|393945|445398|559273|564632|572435|619412	kat8|qsox1|atp5if1a|acer2|bnip3|rab5ab|snrnp70|ep300a|usp10|eif4g1a|nedd4a
GO_NEGATIVE_REGULATION_OF_LOCOMOTION	10	289	0.623423	1	0.938462156559084	30234|30750|334050|503772|561295|566473|567779|570279|572261|794132	tnn|pparda|gtpbp4|agtr2|sema5a|emilin1a|nav3|zgc:194281|sema4ba|si:dkey-17e16.9
GO_CENTROSOME_DUPLICATION	2	57	0.624278	1	0.967553668899928	266985|323721	npm1a|rbm14a
GO_DE_NOVO_PROTEIN_FOLDING	2	36	0.624278	1	0.967553668899928	378848|403080	hspa5|dnajc2
GO_DNA_SYNTHESIS_INVOLVED_IN_DNA_REPAIR	2	47	0.624278	1	0.967553668899928	337810|564632	rps27a|usp10
GO_ENDODERM_FORMATION	2	50	0.624278	1	0.967553668899928	100000471|387293	rtf1|mmp13a
GO_LONG_CHAIN_FATTY_ACID_TRANSPORT	2	65	0.624278	1	0.967553668899928	406349|550432	rps6kb1b|slc27a4
GO_NEUROMUSCULAR_PROCESS	2	104	0.624278	1	0.967553668899928	561830|568214	gigyf2|chd8
GO_PROTEIN_LOCALIZATION_TO_CELL_SURFACE	2	61	0.624278	1	0.967553668899928	561460|568926	zgc:172302|ank2a
GO_REGULATION_OF_DENDRITIC_SPINE_DEVELOPMENT	2	73	0.624278	1	0.967553668899928	406341|567595	caprin1b|shank2b
GO_REGULATION_OF_PHOSPHOLIPID_METABOLIC_PROCESS	2	86	0.624278	1	0.967553668899928	387529|555969	ldlra|lpcat1
GO_REGULATION_OF_POTASSIUM_ION_TRANSPORT	2	88	0.624278	1	0.967553668899928	568926|619412	ank2a|nedd4a
GO_SPERMATID_DIFFERENTIATION	2	109	0.624278	1	0.967553668899928	557915|564633	tssk6|ddx6
GO_POSITIVE_REGULATION_OF_SIGNALING	42	1641	0.626291	1	0.957875738034784	100000775|100037369|100189608|100329944|100538061|30081|30649|30750|321974|322206|325052|327301|334619|336116|336473|336812|337105|337810|387293|393725|406387|415224|431731|436808|503772|541345|553606|556409|557634|557646|558833|559273|561295|561460|567595|568668|570404|570531|619412|794132|796505|799650	glula|atp5if1a|thpo|ndst1a|lrrtm2|ptpn1|psme3|pparda|prmt1|ddx5|tardbp|ppp1cab|c1qbp|bnip3|glulb|rpl23|mbd2|rps27a|mmp13a|rps7|rpl26|tmed4|litaf|rwdd1|agtr2|tcima|nle1|g3bp2|si:ch211-147k10.5|golt1bb|spag9a|ep300a|sema5a|zgc:172302|shank2b|ntrk3a|il11a|brd4|nedd4a|si:dkey-17e16.9|dhx33|ddx21
GO_REGULATION_OF_CELL_SIZE	5	179	0.62851	1	0.929866447654481	100359398|266985|561295|568668|572261	rnf6|npm1a|sema5a|ntrk3a|sema4ba
GO_ARTERY_DEVELOPMENT	3	86	0.629744	1	0.93613183211651	100329944|387529|569471	ndst1a|ldlra|chd7
GO_FEMALE_SEX_DIFFERENTIATION	3	110	0.629744	1	0.93613183211651	30709|378848|569471	tyro3|hspa5|chd7
GO_INTRINSIC_APOPTOTIC_SIGNALING_PATHWAY_IN_RESPONSE_TO_DNA_DAMAGE	3	95	0.629744	1	0.93613183211651	30723|406387|559273	tpt1|rpl26|ep300a
GO_NEGATIVE_REGULATION_OF_DEVELOPMENTAL_GROWTH	3	99	0.629744	1	0.93613183211651	100359398|561295|572261	rnf6|sema5a|sema4ba
GO_REGULATION_OF_SISTER_CHROMATID_SEGREGATION	3	77	0.629744	1	0.93613183211651	393227|407084|445501	usp44|riok2|cdc26
GO_VACUOLAR_TRANSPORT	3	131	0.629744	1	0.93613183211651	557149|569585|619412	si:ch211-244b2.1|sptbn5|nedd4a
GO_ACTIVATION_OF_INNATE_IMMUNE_RESPONSE	7	260	0.632261	1	0.927053068902394	30649|30709|322404|323721|334619|337810|559273	psme3|tyro3|nop53|rbm14a|c1qbp|rps27a|ep300a
GO_RESPONSE_TO_GROWTH_FACTOR	19	672	0.633707	1	0.940998950648063	100329944|266992|30081|322206|324053|337810|378848|394053|406349|406382|414273|503772|559273|566473|568668|569546|619412|767714|798009	ndst1a|cad|ptpn1|ddx5|trim33|rps27a|hspa5|eif4a3|rps6kb1b|zpr1|rgmb|agtr2|ep300a|emilin1a|ntrk3a|ehd4|nedd4a|ncl|errfi1a
GO_NEGATIVE_REGULATION_OF_RESPONSE_TO_EXTERNAL_STIMULUS	10	308	0.634727	1	0.929277280036491	30709|30750|334619|387529|393220|553453|561295|568214|570279|572261	tyro3|pparda|c1qbp|ldlra|ythdf2|samhd1|sema5a|chd8|zgc:194281|sema4ba
GO_POSITIVE_REGULATION_OF_STRESS_ACTIVATED_PROTEIN_KINASE_SIGNALING_CASCADE	4	155	0.636766	1	0.921063059699678	30081|321974|387293|558833	ptpn1|prmt1|mmp13a|spag9a
GO_REGULATION_OF_EXTRINSIC_APOPTOTIC_SIGNALING_PATHWAY	4	145	0.636766	1	0.921063059699678	30649|327301|406349|503772	psme3|ppp1cab|rps6kb1b|agtr2
GO_REGULATION_OF_INFLAMMATORY_RESPONSE	9	273	0.637486	1	0.925376914820632	30354|30709|30750|387293|387529|393387|404036|570279|570531	lpl|tyro3|pparda|mmp13a|ldlra|ggt1a|nos2a|zgc:194281|brd4
GO_POSITIVE_REGULATION_OF_MAPK_CASCADE	12	471	0.641037	1	0.927520001095102	100189608|100329944|30081|321974|337810|387293|558833|561460|568668|570404|794132|796505	thpo|ndst1a|ptpn1|prmt1|rps27a|mmp13a|spag9a|zgc:172302|ntrk3a|il11a|si:dkey-17e16.9|dhx33
GO_SIGNAL_RELEASE	11	453	0.643199	1	0.924213981869686	100000775|30750|325052|336473|393945|404036|406588|494490|503772|569471|570404	glula|pparda|tardbp|glulb|rab5ab|nos2a|sstr5|slc6a9|agtr2|chd7|il11a
GO_I_KAPPAB_KINASE_NF_KAPPAB_SIGNALING	7	236	0.645464	1	0.914367468576497	337810|415224|431731|557646|564632|570531|799650	rps27a|tmed4|litaf|golt1bb|usp10|brd4|ddx21
GO_FC_EPSILON_RECEPTOR_SIGNALING_PATHWAY	2	109	0.648789	1	0.921324780939454	30649|564517	psme3|gab2
GO_INTERLEUKIN_1_BETA_PRODUCTION	2	61	0.648789	1	0.921324780939454	30354|798009	lpl|errfi1a
GO_METAPHASE_PLATE_CONGRESSION	2	50	0.648789	1	0.921324780939454	337399|368253	rrs1|pinx1
GO_MULTICELLULAR_ORGANISMAL_MOVEMENT	2	54	0.648789	1	0.921324780939454	406349|561830	rps6kb1b|gigyf2
GO_OLIGODENDROCYTE_DIFFERENTIATION	2	92	0.648789	1	0.921324780939454	336116|564874	bnip3|tnfrsf21
GO_POSITIVE_REGULATION_OF_UBIQUITIN_DEPENDENT_PROTEIN_CATABOLIC_PROCESS	2	94	0.648789	1	0.921324780939454	322404|338155	nop53|hspbp1
GO_REGULATION_OF_DENDRITE_MORPHOGENESIS	2	90	0.648789	1	0.921324780939454	406341|619412	caprin1b|nedd4a
GO_REGULATION_OF_EPITHELIAL_CELL_APOPTOTIC_PROCESS	2	70	0.648789	1	0.921324780939454	494133|561295	srsf6b|sema5a
GO_REGULATION_OF_LIPASE_ACTIVITY	2	85	0.648789	1	0.921324780939454	30354|568668	lpl|ntrk3a
GO_REGULATION_OF_MEMBRANE_PERMEABILITY	2	77	0.648789	1	0.921324780939454	100037369|336116	atp5if1a|bnip3
GO_REGULATION_OF_STEM_CELL_DIFFERENTIATION	2	113	0.648789	1	0.921324780939454	30649|393220	psme3|ythdf2
GO_REGULATION_OF_REACTIVE_OXYGEN_SPECIES_BIOSYNTHETIC_PROCESS	3	82	0.649604	1	0.906722947845789	387293|503772|573145	mmp13a|agtr2|khsrp
GO_VASCULAR_ENDOTHELIAL_GROWTH_FACTOR_RECEPTOR_SIGNALING_PATHWAY	3	93	0.649604	1	0.906722947845789	30081|566473|619412	ptpn1|emilin1a|nedd4a
GO_CELLULAR_PROCESS_INVOLVED_IN_REPRODUCTION_IN_MULTICELLULAR_ORGANISM	6	270	0.651338	1	0.90625580894931	393220|393475|406349|557915|564241|564633	ythdf2|prmt7|rps6kb1b|tssk6|fosl1a|ddx6
GO_MESENCHYMAL_CELL_DIFFERENTIATION	6	204	0.651338	1	0.90625580894931	321466|322206|393885|559710|561131|572261	hnrnpaba|ddx5|zgc:56064|tapt1b|nolc1|sema4ba
GO_MITOTIC_CELL_CYCLE_CHECKPOINT	6	152	0.651338	1	0.90625580894931	321974|322404|393227|406387|559273|561830	prmt1|nop53|usp44|rpl26|ep300a|gigyf2
GO_MITOTIC_SISTER_CHROMATID_SEGREGATION	6	138	0.651338	1	0.90625580894931	30572|337399|368253|393227|407084|445501	ran|rrs1|pinx1|usp44|riok2|cdc26
GO_POSITIVE_REGULATION_OF_SUPRAMOLECULAR_FIBER_ORGANIZATION	6	189	0.651338	1	0.90625580894931	334728|336823|393550|403001|561295|567779	mapre1b|drg1|arpc5la|cfl2|sema5a|nav3
GO_REGULATION_OF_STRESS_ACTIVATED_PROTEIN_KINASE_SIGNALING_CASCADE	6	220	0.651338	1	0.90625580894931	30081|321974|387293|394188|558833|561689	ptpn1|prmt1|mmp13a|qars1|spag9a|magi3a
GO_REGULATION_OF_LIPID_LOCALIZATION	4	126	0.653842	1	0.899488556474818	30354|30750|503772|561460	lpl|pparda|agtr2|zgc:172302
GO_POSITIVE_REGULATION_OF_DEFENSE_RESPONSE	10	393	0.656785	1	0.911426977893129	30354|30649|30709|322404|323721|334619|337810|387293|387529|559273	lpl|psme3|tyro3|nop53|rbm14a|c1qbp|rps27a|mmp13a|ldlra|ep300a
GO_REGULATION_OF_ENDOCYTOSIS	5	190	0.659254	1	0.895118907901742	100538061|30081|557149|561460|569546	lrrtm2|ptpn1|si:ch211-244b2.1|zgc:172302|ehd4
GO_SPHINGOLIPID_METABOLIC_PROCESS	5	159	0.659254	1	0.895118907901742	100037314|100331179|393885|793635|794132	zgc:162183|acer2|zgc:56064|b4galnt1b|si:dkey-17e16.9
GO_REGULATION_OF_CELLULAR_COMPONENT_SIZE	10	352	0.667528	1	0.90275186261344	100359398|266985|327301|393550|393945|403001|561295|568668|569585|572261	rnf6|npm1a|ppp1cab|arpc5la|rab5ab|cfl2|sema5a|ntrk3a|sptbn5|sema4ba
GO_ALPHA_AMINO_ACID_CATABOLIC_PROCESS	3	102	0.668695	1	0.879095381195764	100000775|336473|404036	glula|glulb|nos2a
GO_RESPONSE_TO_AMMONIUM_ION	3	156	0.668695	1	0.879095381195764	378848|393480|550557	hspa5|eftud2|palm1a
GO_REGULATION_OF_ENDOTHELIAL_CELL_MIGRATION	4	150	0.670373	1	0.878894144470278	100000775|336473|503772|561295	glula|glulb|agtr2|sema5a
GO_RESPONSE_TO_ESTRADIOL	4	130	0.670373	1	0.878894144470278	317678|321127|337105|393387	ruvbl2|ddx18|mbd2|ggt1a
GO_MAINTENANCE_OF_LOCATION	9	303	0.671754	1	0.896290135318685	30354|30750|378848|556409|559710|568424|568926|569471|793635	lpl|pparda|hspa5|g3bp2|tapt1b|rangap1b|ank2a|chd7|b4galnt1b
GO_CARBOHYDRATE_DERIVATIVE_TRANSPORT	2	67	0.672013	1	0.879295937037878	492798|794132	slc37a1|si:dkey-17e16.9
GO_LYMPHOCYTE_APOPTOTIC_PROCESS	2	55	0.672013	1	0.879295937037878	564874|58013	tnfrsf21|noc2l
GO_NEGATIVE_REGULATION_OF_PROTEIN_POLYMERIZATION	2	63	0.672013	1	0.879295937037878	334728|569585	mapre1b|sptbn5
GO_OVULATION_CYCLE	2	61	0.672013	1	0.879295937037878	30709|378848	tyro3|hspa5
GO_PHOSPHOLIPASE_C_ACTIVATING_G_PROTEIN_COUPLED_RECEPTOR_SIGNALING_PATHWAY	2	103	0.672013	1	0.879295937037878	100003539|100329657	tacr1a|ltb4r
GO_PHOSPHOLIPID_TRANSPORT	2	81	0.672013	1	0.879295937037878	387529|561460	ldlra|zgc:172302
GO_POLYSACCHARIDE_BIOSYNTHETIC_PROCESS	2	74	0.672013	1	0.879295937037878	100329944|327301	ndst1a|ppp1cab
GO_POSITIVE_REGULATION_OF_CHEMOKINE_PRODUCTION	2	51	0.672013	1	0.879295937037878	30354|794132	lpl|si:dkey-17e16.9
GO_POSITIVE_REGULATION_OF_FAT_CELL_DIFFERENTIATION	2	57	0.672013	1	0.879295937037878	30354|30750	lpl|pparda
GO_PRODUCTION_OF_MOLECULAR_MEDIATOR_INVOLVED_IN_INFLAMMATORY_RESPONSE	2	57	0.672013	1	0.879295937037878	404036|570279	nos2a|zgc:194281
GO_SMOOTH_MUSCLE_CONTRACTION	2	106	0.672013	1	0.879295937037878	100003539|555921	tacr1a|kcnb2
GO_POSITIVE_REGULATION_OF_NEURON_DIFFERENTIATION	10	368	0.678074	1	0.894237276116028	378848|406341|445399|558718|558833|559273|561295|567595|568668|572435	hspa5|caprin1b|ddx56|rrn3|spag9a|ep300a|sema5a|shank2b|ntrk3a|eif4g1a
GO_GOLGI_VESICLE_TRANSPORT	6	344	0.678483	1	0.878489613029968	100000526|327320|415224|568926|569585|641490	sec24a|f5|tmed4|ank2a|sptbn5|arfgap2
GO_DEVELOPMENTAL_PROCESS_INVOLVED_IN_REPRODUCTION	21	780	0.6791	1	0.916604925027253	100332622|30445|30709|30750|324365|327528|378848|393220|393387|406349|494033|553498|553720|557279|557915|564241|564633|569471|573346|793635|794132	spata5|brd2a|tyro3|pparda|eif2s2|usp42|hspa5|ythdf2|ggt1a|rps6kb1b|tfap2c|si:dkey-251i10.3|alkbh1|slc22a16|tssk6|fosl1a|ddx6|chd7|irx5a|b4galnt1b|si:dkey-17e16.9
GO_NERVOUS_SYSTEM_PROCESS	20	936	0.68038	1	0.914386799847207	30670|335119|387529|394053|406349|436951|503772|556528|559273|561460|561830|564241|564874|567595|568214|568668|569471|573346|678623|794132	thraa|serpinb1l3|ldlra|eif4a3|rps6kb1b|timm10|agtr2|rdh5|ep300a|zgc:172302|gigyf2|fosl1a|tnfrsf21|shank2b|chd8|ntrk3a|chd7|irx5a|slc11a2|si:dkey-17e16.9
GO_REGULATION_OF_CELL_CYCLE_G2_M_PHASE_TRANSITION	7	206	0.683363	1	0.878286310573466	266985|30649|322404|334728|368253|560147|570531	npm1a|psme3|nop53|mapre1b|pinx1|sfi1|brd4
GO_REGULATION_OF_MAPK_CASCADE	18	658	0.683467	1	0.90923414352475	100189608|100329944|30081|321974|327515|337810|387293|393885|394188|558833|561460|561689|566473|568668|570404|794132|796505|798009	thpo|ndst1a|ptpn1|prmt1|eif3s10|rps27a|mmp13a|zgc:56064|qars1|spag9a|zgc:172302|magi3a|emilin1a|ntrk3a|il11a|si:dkey-17e16.9|dhx33|errfi1a
GO_CELLULAR_RESPONSE_TO_TOPOLOGICALLY_INCORRECT_PROTEIN	4	156	0.686353	1	0.859214583179064	30081|378848|559273|793907	ptpn1|hspa5|ep300a|igfbp1b
GO_MICROTUBULE_CYTOSKELETON_ORGANIZATION_INVOLVED_IN_MITOSIS	4	126	0.686353	1	0.859214583179064	30572|336823|406457|569976	ran|drg1|rcc1|tacc2
GO_CELLULAR_RESPONSE_TO_NUTRIENT	3	68	0.687014	1	0.853092191334905	100004700|30354|324053	cyp24a1|lpl|trim33
GO_KERATINOCYTE_DIFFERENTIATION	3	115	0.687014	1	0.853092191334905	494133|794132|798009	srsf6b|si:dkey-17e16.9|errfi1a
GO_MEMORY	3	123	0.687014	1	0.853092191334905	387529|406349|561460	ldlra|rps6kb1b|zgc:172302
GO_NEGATIVE_REGULATION_OF_IMMUNE_RESPONSE	3	114	0.687014	1	0.853092191334905	30709|393220|553453	tyro3|ythdf2|samhd1
GO_POSITIVE_REGULATION_OF_INFLAMMATORY_RESPONSE	3	108	0.687014	1	0.853092191334905	30354|387293|387529	lpl|mmp13a|ldlra
GO_REGULATION_OF_REPRODUCTIVE_PROCESS	3	132	0.687014	1	0.853092191334905	100003539|334619|393220	tacr1a|c1qbp|ythdf2
GO_POSITIVE_REGULATION_OF_NEURON_PROJECTION_DEVELOPMENT	8	285	0.688408	1	0.878082311749694	378848|406341|445399|558718|559273|561295|567595|568668	hspa5|caprin1b|ddx56|rrn3|ep300a|sema5a|shank2b|ntrk3a
GO_RESPONSE_TO_RADIATION	12	433	0.690045	1	0.891067607273044	266985|317678|327301|378848|406387|557682|559273|563369|571696|58013|619412|678563	npm1a|ruvbl2|ppp1cab|hspa5|rpl26|dcun1d3|ep300a|cyp2r1|ikbip|noc2l|nedd4a|cirbpb
GO_CELLULAR_SENESCENCE	2	61	0.693976	1	0.840920117556059	448867|563247	prmt6|rsl1d1
GO_ENDODERM_DEVELOPMENT	2	75	0.693976	1	0.840920117556059	100000471|387293	rtf1|mmp13a
GO_MIDBRAIN_DEVELOPMENT	2	92	0.693976	1	0.840920117556059	100329944|378848	ndst1a|hspa5
GO_NEGATIVE_REGULATION_OF_SYNAPTIC_TRANSMISSION	2	67	0.693976	1	0.840920117556059	394053|567595	eif4a3|shank2b
GO_NEUROINFLAMMATORY_RESPONSE	2	51	0.693976	1	0.840920117556059	387293|387529	mmp13a|ldlra
GO_POSITIVE_REGULATION_OF_ANIMAL_ORGAN_MORPHOGENESIS	2	77	0.693976	1	0.840920117556059	494133|503772	srsf6b|agtr2
GO_POSITIVE_REGULATION_OF_CARBOHYDRATE_METABOLIC_PROCESS	2	76	0.693976	1	0.840920117556059	100317326|386663	si:ch1073-55a19.2|pfkfb4b
GO_RESPONSE_TO_CAMP	2	92	0.693976	1	0.840920117556059	378848|564241	hspa5|fosl1a
GO_XENOBIOTIC_METABOLIC_PROCESS	2	85	0.693976	1	0.840920117556059	393387|563369	ggt1a|cyp2r1
GO_POSITIVE_REGULATION_OF_CELL_POPULATION_PROLIFERATION	25	805	0.695632	1	0.91274208686771	100000775|100189608|100331179|114420|114426|266985|30750|321130|321974|336473|336812|368260|406349|406814|494133|503772|559945|561131|561295|564241|564517|568668|570404|678640|780841	glula|thpo|acer2|rps9|odc1|npm1a|pparda|nop2|prmt1|glulb|rpl23|nap1l1|rps6kb1b|dnaja2a|srsf6b|agtr2|dot1l|nolc1|sema5a|fosl1a|gab2|ntrk3a|il11a|egfl7|fam98b
GO_ORGANIC_ACID_TRANSPORT	10	300	0.698562	1	0.87767220919399	100003376|30750|404036|406349|406519|494490|503772|550432|791156|797250	slc7a3b|pparda|nos2a|rps6kb1b|slc10a3|slc6a9|agtr2|slc27a4|slc25a15a|slc7a5
GO_RESPONSE_TO_ANTIBIOTIC	8	299	0.699629	1	0.868065177168479	323305|335370|336116|336812|378848|406349|564241|568668	rpl10a|eef1b2|bnip3|rpl23|hspa5|rps6kb1b|fosl1a|ntrk3a
GO_TRANSMEMBRANE_RECEPTOR_PROTEIN_SERINE_THREONINE_KINASE_SIGNALING_PATHWAY	8	310	0.699629	1	0.868065177168479	322206|323721|324053|337810|378848|414273|559273|566473	ddx5|rbm14a|trim33|rps27a|hspa5|rgmb|ep300a|emilin1a
GO_NEGATIVE_REGULATION_OF_PROTEIN_SERINE_THREONINE_KINASE_ACTIVITY	4	123	0.701779	1	0.840390290021765	30081|321739|393885|569455	ptpn1|ipo7|zgc:56064|kpnb3
GO_POSTSYNAPSE_ORGANIZATION	4	164	0.701779	1	0.840390290021765	100538061|406341|567595|568668	lrrtm2|caprin1b|shank2b|ntrk3a
GO_REGULATION_OF_NUCLEAR_DIVISION	5	175	0.702194	1	0.847567120556718	336823|393227|406457|407084|445501	drg1|usp44|rcc1|riok2|cdc26
GO_CELL_CYCLE	51	1659	0.70272	1	0.930594826707373	266985|30228|30572|30649|321119|321277|321739|321974|322404|323721|325052|327301|334050|334465|334728|336812|336823|337399|368253|393220|393227|393885|406349|406382|406387|406457|406588|407084|445501|493615|541345|550458|553498|553606|555238|557682|559273|559945|560147|561131|561830|564241|569455|569976|570531|572435|692315|768201|777627|794132|797198	npm1a|pes|ran|psme3|mcmbp|mybbp1a|ipo7|prmt1|nop53|rbm14a|tardbp|ppp1cab|gtpbp4|ccnt1|mapre1b|rpl23|drg1|rrs1|pinx1|ythdf2|usp44|zgc:56064|rps6kb1b|zpr1|rpl26|rcc1|sstr5|riok2|cdc26|ptp4a1|tcima|tubb6|si:dkey-251i10.3|nle1|pcgf6|dcun1d3|ep300a|dot1l|sfi1|nolc1|gigyf2|fosl1a|kpnb3|tacc2|brd4|eif4g1a|thap1|usp37|bop1|si:dkey-17e16.9|rrp8
GO_REGULATION_OF_HORMONE_LEVELS	11	475	0.703567	1	0.877466097484063	100000775|30750|325052|336473|404036|406588|503772|556528|563369|569471|570404	glula|pparda|tardbp|glulb|nos2a|sstr5|agtr2|rdh5|cyp2r1|chd7|il11a
GO_NEURON_DEATH	9	338	0.704025	1	0.86894736505219	30709|321714|336116|378848|406382|553720|555286|564874|572435	tyro3|setb|bnip3|hspa5|zpr1|alkbh1|tox3|tnfrsf21|eif4g1a
GO_RESPONSE_TO_ENDOPLASMIC_RETICULUM_STRESS	6	274	0.704228	1	0.852355843961949	30081|325052|378848|559273|767691|793907	ptpn1|tardbp|hspa5|ep300a|manf|igfbp1b
GO_ENTRY_INTO_HOST	3	108	0.704565	1	0.828574326952579	30709|387529|394027	tyro3|ldlra|rpsa
GO_LEUKOCYTE_APOPTOTIC_PROCESS	3	89	0.704565	1	0.828574326952579	30477|564874|58013	tcp1|tnfrsf21|noc2l
GO_REGULATION_OF_DENDRITE_DEVELOPMENT	3	147	0.704565	1	0.828574326952579	406341|567595|619412	caprin1b|shank2b|nedd4a
GO_RESPONSE_TO_VITAMIN	3	91	0.704565	1	0.828574326952579	100004700|30750|324053	cyp24a1|pparda|trim33
GO_SPROUTING_ANGIOGENESIS	3	112	0.704565	1	0.828574326952579	100000775|336473|561295	glula|glulb|sema5a
GO_STRESS_ACTIVATED_PROTEIN_KINASE_SIGNALING_CASCADE	7	272	0.707152	1	0.855753739465707	30081|321974|337810|387293|394188|558833|561689	ptpn1|prmt1|rps27a|mmp13a|qars1|spag9a|magi3a
GO_AMEBOIDAL_TYPE_CELL_MIGRATION	11	383	0.712986	1	0.870121503391798	100000775|30750|326078|334619|336473|503772|557634|561295|568468|570279|572261	glula|pparda|mta2|c1qbp|glulb|agtr2|si:ch211-147k10.5|sema5a|fat2|zgc:194281|sema4ba
GO_PROTEIN_DEPHOSPHORYLATION	9	297	0.714321	1	0.860193851034271	30081|321714|327301|368448|393885|493615|503772|550417|799109	ptpn1|setb|ppp1cab|ptpn4a|zgc:56064|ptp4a1|agtr2|dusp11|tns2a
GO_AORTA_DEVELOPMENT	2	53	0.714711	1	0.805741244903803	100329944|569471	ndst1a|chd7
GO_ARTERY_MORPHOGENESIS	2	61	0.714711	1	0.805741244903803	387529|569471	ldlra|chd7
GO_CHEMICAL_SYNAPTIC_TRANSMISSION_POSTSYNAPTIC	2	112	0.714711	1	0.805741244903803	394053|567595	eif4a3|shank2b
GO_INTERLEUKIN_1_PRODUCTION	2	72	0.714711	1	0.805741244903803	30354|798009	lpl|errfi1a
GO_NEGATIVE_REGULATION_OF_OSSIFICATION	2	72	0.714711	1	0.805741244903803	30234|560815	tnn|riox1
GO_RIBONUCLEOSIDE_TRIPHOSPHATE_METABOLIC_PROCESS	2	74	0.714711	1	0.805741244903803	266992|30572	cad|ran
GO_SOMITE_DEVELOPMENT	2	89	0.714711	1	0.805741244903803	553606|559273	nle1|ep300a
GO_TOR_SIGNALING	2	106	0.714711	1	0.805741244903803	406349|557634	rps6kb1b|si:ch211-147k10.5
GO_FEMALE_PREGNANCY	5	173	0.715642	1	0.832809188451597	101448001|266992|30750|334619|564241	pappab|cad|pparda|c1qbp|fosl1a
GO_JNK_CASCADE	5	202	0.715642	1	0.832809188451597	30081|337810|387293|558833|561689	ptpn1|rps27a|mmp13a|spag9a|magi3a
GO_SPINDLE_ORGANIZATION	5	158	0.715642	1	0.832809188451597	30572|334728|336823|406457|569976	ran|mapre1b|drg1|rcc1|tacc2
GO_ERK1_AND_ERK2_CASCADE	6	265	0.716566	1	0.839856823832209	100189608|30081|327515|561460|566473|798009	thpo|ptpn1|eif3s10|zgc:172302|emilin1a|errfi1a
GO_PROTEIN_TETRAMERIZATION	4	127	0.716651	1	0.822366740817221	100037369|406457|553453|692329	atp5if1a|rcc1|samhd1|farsa
GO_MESENCHYME_DEVELOPMENT	7	254	0.718592	1	0.844909731230433	321466|322206|393885|559710|561131|572261|619412	hnrnpaba|ddx5|zgc:56064|tapt1b|nolc1|sema4ba|nedd4a
GO_POSITIVE_REGULATION_OF_JNK_CASCADE	3	128	0.721353	1	0.805418151036435	30081|387293|558833	ptpn1|mmp13a|spag9a
GO_REGULATION_OF_SIGNALING_RECEPTOR_ACTIVITY	3	143	0.721353	1	0.805418151036435	503772|567595|798009	agtr2|shank2b|errfi1a
GO_NEGATIVE_REGULATION_OF_HYDROLASE_ACTIVITY	10	356	0.727737	1	0.853923371148122	100037369|321059|321714|323426|335119|393936|406324|553606|560147|569455	atp5if1a|rrp1|setb|mphosph10|serpinb1l3|cd2bp2|abce1|nle1|sfi1|kpnb3
GO_POSITIVE_REGULATION_OF_DEVELOPMENTAL_GROWTH	5	170	0.728655	1	0.818551346942955	30750|406349|561295|568668|569471	pparda|rps6kb1b|sema5a|ntrk3a|chd7
GO_RESPONSE_TO_TRANSFORMING_GROWTH_FACTOR_BETA	5	224	0.728655	1	0.818551346942955	324053|337810|378848|559273|566473	trim33|rps27a|hspa5|ep300a|emilin1a
GO_POSITIVE_REGULATION_OF_PROTEIN_MODIFICATION_PROCESS	28	1071	0.72972	1	0.89845071879965	100000471|100189608|100329944|266985|30081|317678|321897|321974|322404|334465|337810|338155|378848|387293|393885|503772|541345|557634|557682|558833|561460|568668|569546|570404|570531|572435|794132|796505	rtf1|thpo|ndst1a|npm1a|ptpn1|ruvbl2|gnl3|prmt1|nop53|ccnt1|rps27a|hspbp1|hspa5|mmp13a|zgc:56064|agtr2|tcima|si:ch211-147k10.5|dcun1d3|spag9a|zgc:172302|ntrk3a|ehd4|il11a|brd4|eif4g1a|si:dkey-17e16.9|dhx33
GO_CELL_CYCLE_CHECKPOINT	7	205	0.729727	1	0.834333358195549	321974|322404|393227|406387|559273|559945|561830	prmt1|nop53|usp44|rpl26|ep300a|dot1l|gigyf2
GO_ENDOTHELIAL_CELL_PROLIFERATION	4	139	0.730971	1	0.805093944798895	100037369|561295|678640|692315	atp5if1a|sema5a|egfl7|thap1
GO_NEUROTRANSMITTER_METABOLIC_PROCESS	4	137	0.730971	1	0.805093944798895	387293|404036|503772|573145	mmp13a|nos2a|agtr2|khsrp
GO_AGING	8	280	0.73171	1	0.839319676074483	266985|337105|406349|431731|436808|448867|563247|793907	npm1a|mbd2|rps6kb1b|litaf|rwdd1|prmt6|rsl1d1|igfbp1b
GO_POST_TRANSLATIONAL_PROTEIN_MODIFICATION	8	333	0.73171	1	0.839319676074483	100004382|100536841|30649|327320|393945|557682|792853|793907	qsox1|agbl1|psme3|f5|rab5ab|dcun1d3|chgb|igfbp1b
GO_BODY_FLUID_SECRETION	2	85	0.734253	1	0.773376059933936	266992|794132	cad|si:dkey-17e16.9
GO_CHROMOSOME_LOCALIZATION	2	68	0.734253	1	0.773376059933936	337399|368253	rrs1|pinx1
GO_ORGANELLE_DISASSEMBLY	2	98	0.734253	1	0.773376059933936	100037369|336116	atp5if1a|bnip3
GO_POSITIVE_REGULATION_OF_INTERLEUKIN_6_PRODUCTION	2	72	0.734253	1	0.773376059933936	30354|387293	lpl|mmp13a
GO_PURINE_NUCLEOSIDE_TRIPHOSPHATE_METABOLIC_PROCESS	2	77	0.734253	1	0.773376059933936	30572|553453	ran|samhd1
GO_PYRIMIDINE_CONTAINING_COMPOUND_METABOLIC_PROCESS	2	83	0.734253	1	0.773376059933936	266992|406383	cad|cmpk
GO_REGULATION_OF_JUN_KINASE_ACTIVITY	2	83	0.734253	1	0.773376059933936	30081|558833	ptpn1|spag9a
GO_REGULATION_OF_MITOCHONDRIAL_MEMBRANE_POTENTIAL	2	67	0.734253	1	0.773376059933936	100037369|336116	atp5if1a|bnip3
GO_REGULATION_OF_PROTEASOMAL_UBIQUITIN_DEPENDENT_PROTEIN_CATABOLIC_PROCESS	2	121	0.734253	1	0.773376059933936	322404|338155	nop53|hspbp1
GO_REGULATION_OF_RELEASE_OF_SEQUESTERED_CALCIUM_ION_INTO_CYTOSOL	2	68	0.734253	1	0.773376059933936	568926|569471	ank2a|chd7
GO_RESPONSE_TO_AXON_INJURY	2	73	0.734253	1	0.773376059933936	568424|568668	rangap1b|ntrk3a
GO_RESPONSE_TO_ESTROGEN	2	71	0.734253	1	0.773376059933936	324053|559273	trim33|ep300a
GO_RESPONSE_TO_FATTY_ACID	2	80	0.734253	1	0.773376059933936	30354|387529	lpl|ldlra
GO_INTERLEUKIN_6_PRODUCTION	3	111	0.737391	1	0.783513365022014	30354|387293|404036	lpl|mmp13a|nos2a
GO_MITOCHONDRIAL_MEMBRANE_ORGANIZATION	3	122	0.737391	1	0.783513365022014	100037369|336116|436951	atp5if1a|bnip3|timm10
GO_REGULATION_OF_GLUCOSE_METABOLIC_PROCESS	3	110	0.737391	1	0.783513365022014	100317326|327301|559273	si:ch1073-55a19.2|ppp1cab|ep300a
GO_SPINDLE_ASSEMBLY	3	100	0.737391	1	0.783513365022014	334728|336823|406457	mapre1b|drg1|rcc1
GO_CELL_CYCLE_ARREST	6	222	0.740164	1	0.815914633419409	321277|321974|336812|406387|559273|797198	mybbp1a|prmt1|rpl23|rpl26|ep300a|rrp8
GO_REGULATION_OF_MICROTUBULE_BASED_PROCESS	5	208	0.741233	1	0.80476861940074	266985|323721|334728|336823|567779	npm1a|rbm14a|mapre1b|drg1|nav3
GO_STEM_CELL_DIFFERENTIATION	5	245	0.741233	1	0.80476861940074	30649|393220|559710|561131|572261	psme3|ythdf2|tapt1b|nolc1|sema4ba
GO_NEGATIVE_REGULATION_OF_CELL_MOTILITY	8	251	0.74187	1	0.830149772949724	30234|30750|334050|503772|566473|567779|570279|794132	tnn|pparda|gtpbp4|agtr2|emilin1a|nav3|zgc:194281|si:dkey-17e16.9
GO_PEPTIDE_SECRETION	14	527	0.742184	1	0.859634302324364	100000526|100000775|30354|30750|325052|336473|387293|404036|406588|503772|553692|564874|569471|794132	sec24a|glula|lpl|pparda|tardbp|glulb|mmp13a|nos2a|sstr5|agtr2|dph3|tnfrsf21|chd7|si:dkey-17e16.9
GO_PYRUVATE_METABOLIC_PROCESS	4	147	0.744741	1	0.788525983597894	100317326|322969|386663|568298	si:ch1073-55a19.2|nup50|pfkfb4b|pom121
GO_REGULATION_OF_PHOSPHORUS_METABOLIC_PROCESS	44	1580	0.747273	1	0.906896688967273	100003049|100189608|100317326|100329944|266985|30081|321059|321714|321739|321974|322404|322969|323426|325052|327515|334050|334465|337810|386663|387293|387529|393885|393936|394188|404036|503772|541345|555969|557634|558833|560147|561460|561689|566473|568298|568668|569455|569546|570404|570531|572435|794132|796505|798009	dus2|thpo|si:ch1073-55a19.2|ndst1a|npm1a|ptpn1|rrp1|setb|ipo7|prmt1|nop53|nup50|mphosph10|tardbp|eif3s10|gtpbp4|ccnt1|rps27a|pfkfb4b|mmp13a|ldlra|zgc:56064|cd2bp2|qars1|nos2a|agtr2|tcima|lpcat1|si:ch211-147k10.5|spag9a|sfi1|zgc:172302|magi3a|emilin1a|pom121|ntrk3a|kpnb3|ehd4|il11a|brd4|eif4g1a|si:dkey-17e16.9|dhx33|errfi1a
GO_POSITIVE_REGULATION_OF_TRANSPORT	23	890	0.750162	1	0.878565334752617	100000526|100000775|100037369|30354|30572|30750|325052|327355|336473|387293|393652|393945|406382|407084|503772|557149|557634|561460|564517|568926|569455|619412|794132	sec24a|glula|atp5if1a|lpl|ran|pparda|tardbp|ice1|glulb|mmp13a|lyar|rab5ab|zpr1|riok2|agtr2|si:ch211-244b2.1|si:ch211-147k10.5|zgc:172302|gab2|ank2a|kpnb3|nedd4a|si:dkey-17e16.9
GO_POSITIVE_REGULATION_OF_RESPONSE_TO_BIOTIC_STIMULUS	7	316	0.751075	1	0.813944872078281	30649|30709|322404|323721|334619|337810|559273	psme3|tyro3|nop53|rbm14a|c1qbp|rps27a|ep300a
GO_STEROID_METABOLIC_PROCESS	7	293	0.751075	1	0.813944872078281	100004700|30572|30750|387529|406270|556528|563369	cyp24a1|ran|pparda|ldlra|acbd3|rdh5|cyp2r1
GO_CELLULAR_RESPONSE_TO_ACID_CHEMICAL	6	193	0.751424	1	0.804442167996265	100007394|30354|387529|564171|568668|569455	adnp2a|lpl|ldlra|adnp2b|ntrk3a|kpnb3
GO_AMINE_TRANSPORT	2	88	0.752645	1	0.743561196577408	503772|557279	agtr2|slc22a16
GO_CELLULAR_CARBOHYDRATE_BIOSYNTHETIC_PROCESS	2	79	0.752645	1	0.743561196577408	100329944|327301	ndst1a|ppp1cab
GO_CELLULAR_RESPONSE_TO_CALCIUM_ION	2	76	0.752645	1	0.743561196577408	378848|394058	hspa5|fus
GO_CHEMOKINE_PRODUCTION	2	70	0.752645	1	0.743561196577408	30354|794132	lpl|si:dkey-17e16.9
GO_CIRCADIAN_REGULATION_OF_GENE_EXPRESSION	2	64	0.752645	1	0.743561196577408	321277|327301	mybbp1a|ppp1cab
GO_LONG_CHAIN_FATTY_ACID_METABOLIC_PROCESS	2	86	0.752645	1	0.743561196577408	550432|794132	slc27a4|si:dkey-17e16.9
GO_NEURON_PROJECTION_ORGANIZATION	2	88	0.752645	1	0.743561196577408	406341|567595	caprin1b|shank2b
GO_POSITIVE_REGULATION_OF_CELL_DIVISION	2	77	0.752645	1	0.743561196577408	406588|795398	sstr5|ybx1
GO_POSITIVE_REGULATION_OF_PLASMA_MEMBRANE_BOUNDED_CELL_PROJECTION_ASSEMBLY	2	104	0.752645	1	0.743561196577408	550557|559710	palm1a|tapt1b
GO_POST_EMBRYONIC_DEVELOPMENT	2	87	0.752645	1	0.743561196577408	559710|561830	tapt1b|gigyf2
GO_SMOOTH_MUSCLE_CELL_MIGRATION	2	66	0.752645	1	0.743561196577408	30750|406349	pparda|rps6kb1b
GO_NUCLEOBASE_CONTAINING_SMALL_MOLECULE_BIOSYNTHETIC_PROCESS	3	97	0.752689	1	0.762822294360167	266992|393559|553453	cad|gmps|samhd1
GO_REGULATION_OF_EPITHELIAL_CELL_DIFFERENTIATION	3	135	0.752689	1	0.762822294360167	494133|794132|798009	srsf6b|si:dkey-17e16.9|errfi1a
GO_SENSORY_PERCEPTION_OF_MECHANICAL_STIMULUS	3	164	0.752689	1	0.762822294360167	335119|436951|569471	serpinb1l3|timm10|chd7
GO_TRANSCRIPTION_INITIATION_FROM_RNA_POLYMERASE_II_PROMOTER	3	181	0.752689	1	0.762822294360167	30670|30750|558760	thraa|pparda|taf15
GO_PROTEASOMAL_PROTEIN_CATABOLIC_PROCESS	9	450	0.753142	1	0.826846287809685	30649|322404|327399|337810|338155|378848|393227|445501|619412	psme3|nop53|tnfaip1|rps27a|hspbp1|hspa5|usp44|cdc26|nedd4a
GO_REGULATION_OF_PROTEIN_POLYMERIZATION	5	194	0.753379	1	0.7914376635702	334728|336823|393550|567779|569585	mapre1b|drg1|arpc5la|nav3|sptbn5
GO_ORGANIC_ACID_TRANSMEMBRANE_TRANSPORT	4	130	0.757969	1	0.772681640449084	100003376|494490|791156|797250	slc7a3b|slc6a9|slc25a15a|slc7a5
GO_POSITIVE_REGULATION_OF_CELL_MORPHOGENESIS_INVOLVED_IN_DIFFERENTIATION	4	156	0.757969	1	0.772681640449084	334619|406341|561295|568668	c1qbp|caprin1b|sema5a|ntrk3a
GO_CYTOKINE_MEDIATED_SIGNALING_PATHWAY	15	578	0.760584	1	0.850100566777379	100174951|100189608|100534720|140817|30081|30477|30649|337810|393220|404036|406324|553453|564517|570404|790940	mt2|thpo|isg20|cebpd|ptpn1|tcp1|psme3|rps27a|ythdf2|nos2a|abce1|samhd1|gab2|il11a|palm3
GO_REGULATION_OF_CELL_MORPHOGENESIS_INVOLVED_IN_DIFFERENTIATION	7	305	0.761289	1	0.804114583683941	100359398|334619|406341|561295|568668|572261|619412	rnf6|c1qbp|caprin1b|sema5a|ntrk3a|sema4ba|nedd4a
GO_RESPONSE_TO_METAL_ION	9	335	0.762252	1	0.81890247008754	100174951|327301|336116|378848|393885|394058|563369|619412|678623	mt2|ppp1cab|bnip3|hspa5|zgc:56064|fus|cyp2r1|nedd4a|slc11a2
GO_REGULATION_OF_MUSCLE_SYSTEM_PROCESS	6	227	0.762325	1	0.793283927119803	100003539|406349|492702|555921|568926|798009	tacr1a|rps6kb1b|mlip|kcnb2|ank2a|errfi1a
GO_REGULATION_OF_PEPTIDYL_TYROSINE_PHOSPHORYLATION	5	220	0.765094	1	0.778597675347703	30081|393885|569546|570404|798009	ptpn1|zgc:56064|ehd4|il11a|errfi1a
GO_RESPONSE_TO_CARBOHYDRATE	5	220	0.765094	1	0.778597675347703	100000775|30354|30750|336473|406349	glula|lpl|pparda|glulb|rps6kb1b
GO_CELLULAR_AMINO_ACID_CATABOLIC_PROCESS	3	119	0.767263	1	0.743134266340542	100000775|336473|404036	glula|glulb|nos2a
GO_CELLULAR_RESPONSE_TO_ANTIBIOTIC	3	130	0.767263	1	0.743134266340542	336116|336812|378848	bnip3|rpl23|hspa5
GO_NEGATIVE_REGULATION_OF_EPITHELIAL_CELL_PROLIFERATION	3	119	0.767263	1	0.743134266340542	100037369|30750|565869	atp5if1a|pparda|klf9
GO_REGULATION_OF_CHROMOSOME_SEGREGATION	3	98	0.767263	1	0.743134266340542	393227|407084|445501	usp44|riok2|cdc26
GO_REGULATION_OF_ANATOMICAL_STRUCTURE_SIZE	12	483	0.767518	1	0.832057334525404	100359398|266985|30750|327301|393550|393945|403001|503772|561295|568668|569585|572261	rnf6|npm1a|pparda|ppp1cab|arpc5la|rab5ab|cfl2|agtr2|sema5a|ntrk3a|sptbn5|sema4ba
GO_RESPONSE_TO_DRUG	25	935	0.769467	1	0.871178591894282	100003376|100174951|100317326|100331179|266992|30354|323305|335370|336116|378848|393480|404036|406349|407989|494490|503772|550557|563369|564241|565869|568668|570437|791156|797250|798009	slc7a3b|mt2|si:ch1073-55a19.2|acer2|cad|lpl|rpl10a|eef1b2|bnip3|hspa5|eftud2|nos2a|rps6kb1b|adss1|slc6a9|agtr2|palm1a|cyp2r1|fosl1a|klf9|ntrk3a|pfas|slc25a15a|slc7a5|errfi1a
GO_AMINE_METABOLIC_PROCESS	2	131	0.769929	1	0.715898170518085	114426|30649	odc1|psme3
GO_CELLULAR_RESPONSE_TO_IONIZING_RADIATION	2	64	0.769929	1	0.715898170518085	378848|406387	hspa5|rpl26
GO_NEGATIVE_REGULATION_OF_CELLULAR_PROTEIN_LOCALIZATION	2	103	0.769929	1	0.715898170518085	327078|568424	polr1a|rangap1b
GO_NEGATIVE_REGULATION_OF_EXTRINSIC_APOPTOTIC_SIGNALING_PATHWAY	2	97	0.769929	1	0.715898170518085	30649|406349	psme3|rps6kb1b
GO_NUCLEOSIDE_TRIPHOSPHATE_BIOSYNTHETIC_PROCESS	2	72	0.769929	1	0.715898170518085	266992|406383	cad|cmpk
GO_POSITIVE_REGULATION_OF_ENDOCYTOSIS	2	99	0.769929	1	0.715898170518085	557149|561460	si:ch211-244b2.1|zgc:172302
GO_POSITIVE_REGULATION_OF_LEUKOCYTE_MEDIATED_IMMUNITY	2	92	0.769929	1	0.715898170518085	564517|799650	gab2|ddx21
GO_MITOTIC_NUCLEAR_DIVISION	8	244	0.77074	1	0.803785859505839	30572|336823|337399|368253|393227|406457|407084|445501	ran|drg1|rrs1|pinx1|usp44|rcc1|riok2|cdc26
GO_REGULATION_OF_SUPRAMOLECULAR_FIBER_ORGANIZATION	9	324	0.771123	1	0.811107076289198	334728|336823|387529|393550|403001|561295|566473|567779|569585	mapre1b|drg1|ldlra|arpc5la|cfl2|sema5a|emilin1a|nav3|sptbn5
GO_ENDOMEMBRANE_SYSTEM_ORGANIZATION	7	385	0.771196	1	0.794576561211265	325052|393885|415224|550239|561460|568926|569585	tardbp|zgc:56064|tmed4|hikeshi|zgc:172302|ank2a|sptbn5
GO_RESPONSE_TO_INSULIN	7	259	0.771196	1	0.794576561211265	266992|30081|30354|406349|494133|793907|798009	cad|ptpn1|lpl|rps6kb1b|srsf6b|igfbp1b|errfi1a
GO_CARBOHYDRATE_CATABOLIC_PROCESS	5	193	0.776384	1	0.766106129232549	100317326|322969|327301|386663|568298	si:ch1073-55a19.2|nup50|ppp1cab|pfkfb4b|pom121
GO_REGULATION_OF_SYNAPSE_STRUCTURE_OR_ACTIVITY	5	230	0.776384	1	0.766106129232549	100538061|406341|568668|572435|619412	lrrtm2|caprin1b|ntrk3a|eif4g1a|nedd4a
GO_REGULATION_OF_TRANSMEMBRANE_RECEPTOR_PROTEIN_SERINE_THREONINE_KINASE_SIGNALING_PATHWAY	5	220	0.776384	1	0.766106129232549	324053|337810|378848|559273|566473	trim33|rps27a|hspa5|ep300a|emilin1a
GO_REGULATION_OF_NERVOUS_SYSTEM_DEVELOPMENT	22	890	0.776516	1	0.860304896436528	100359398|100538061|30234|368260|378848|387529|393220|406341|406382|445399|558718|558833|559273|561295|564633|564874|567595|568668|569471|572261|572435|619412	rnf6|lrrtm2|tnn|nap1l1|hspa5|ldlra|ythdf2|caprin1b|zpr1|ddx56|rrn3|spag9a|ep300a|sema5a|ddx6|tnfrsf21|shank2b|ntrk3a|chd7|sema4ba|eif4g1a|nedd4a
GO_MUSCLE_ADAPTATION	3	105	0.78113	1	0.724430560855933	406349|492702|798009	rps6kb1b|mlip|errfi1a
GO_REGULATION_OF_HEART_RATE	3	94	0.78113	1	0.724430560855933	503772|568926|573346	agtr2|ank2a|irx5a
GO_VESICLE_LOCALIZATION	3	206	0.78113	1	0.724430560855933	100000526|327320|641490	sec24a|f5|arfgap2
GO_GLIAL_CELL_DIFFERENTIATION	4	202	0.782825	1	0.742705847880797	336116|387529|564874|568668	bnip3|ldlra|tnfrsf21|ntrk3a
GO_ORGANIC_HYDROXY_COMPOUND_TRANSPORT	4	214	0.782825	1	0.742705847880797	387529|406519|503772|561460	ldlra|slc10a3|agtr2|zgc:172302
GO_SEX_DIFFERENTIATION	6	246	0.783064	1	0.771920926429663	30709|324365|378848|494033|569471|573346	tyro3|eif2s2|hspa5|tfap2c|chd7|irx5a
GO_ORGANIC_ANION_TRANSPORT	13	440	0.78443	1	0.823814998245838	100003376|30750|387529|404036|406349|406519|492798|494490|503772|550432|561460|791156|797250	slc7a3b|pparda|ldlra|nos2a|rps6kb1b|slc10a3|slc37a1|slc6a9|agtr2|slc27a4|zgc:172302|slc25a15a|slc7a5
GO_CELLULAR_TRANSITION_METAL_ION_HOMEOSTASIS	2	88	0.786152	1	0.690211040628731	100174951|678623	mt2|slc11a2
GO_METENCEPHALON_DEVELOPMENT	2	109	0.786152	1	0.690211040628731	378848|503772	hspa5|agtr2
GO_POSITIVE_REGULATION_OF_MYELOID_CELL_DIFFERENTIATION	2	86	0.786152	1	0.690211040628731	100189608|321974	thpo|prmt1
GO_SEGMENTATION	2	97	0.786152	1	0.690211040628731	553606|559273	nle1|ep300a
GO_TRIGLYCERIDE_METABOLIC_PROCESS	2	84	0.786152	1	0.690211040628731	30354|387529	lpl|ldlra
GO_REGULATION_OF_RESPONSE_TO_EXTERNAL_STIMULUS	24	895	0.788317	1	0.857690633487728	30081|30354|30649|30709|30750|322404|323721|324053|334619|337810|387293|387529|393220|393387|404036|406324|553453|559273|561295|568214|568668|570279|570531|572261	ptpn1|lpl|psme3|tyro3|pparda|nop53|rbm14a|trim33|c1qbp|rps27a|mmp13a|ldlra|ythdf2|ggt1a|nos2a|abce1|samhd1|ep300a|sema5a|chd8|ntrk3a|zgc:194281|brd4|sema4ba
GO_RIBOSE_PHOSPHATE_METABOLIC_PROCESS	12	394	0.790126	1	0.814109615282279	100317326|266992|30572|322969|386663|393559|406383|407673|407989|561689|568298|570437	si:ch1073-55a19.2|cad|ran|nup50|pfkfb4b|gmps|cmpk|rpia|adss1|magi3a|pom121|pfas
GO_POSITIVE_REGULATION_OF_CHEMOTAXIS	3	123	0.794309	1	0.706639193370108	334619|561295|568668	c1qbp|sema5a|ntrk3a
GO_REGULATION_OF_PROTEASOMAL_PROTEIN_CATABOLIC_PROCESS	3	176	0.794309	1	0.706639193370108	30649|322404|338155	psme3|nop53|hspbp1
GO_RETINA_DEVELOPMENT_IN_CAMERA_TYPE_EYE	3	149	0.794309	1	0.706639193370108	555969|569471|573346	lpcat1|chd7|irx5a
GO_NEURON_PROJECTION_EXTENSION	4	168	0.794472	1	0.728566236956346	100359398|561295|568668|572261	rnf6|sema5a|ntrk3a|sema4ba
GO_EPITHELIAL_CELL_PROLIFERATION	10	367	0.796142	1	0.796408683511718	100000775|100037369|30750|336473|494133|561295|565869|678640|692315|798009	glula|atp5if1a|pparda|glulb|srsf6b|sema5a|klf9|egfl7|thap1|errfi1a
GO_IMPORT_INTO_CELL	16	640	0.796777	1	0.827899319579347	100000775|100003376|100538061|30081|336473|387529|393945|406349|494490|550432|557149|561460|568926|569546|619412|678623	glula|slc7a3b|lrrtm2|ptpn1|glulb|ldlra|rab5ab|rps6kb1b|slc6a9|slc27a4|si:ch211-244b2.1|zgc:172302|ank2a|ehd4|nedd4a|slc11a2
GO_REGULATION_OF_NEUROTRANSMITTER_LEVELS	8	337	0.797209	1	0.779080286700333	100000775|336473|387293|393945|404036|494490|503772|573145	glula|glulb|mmp13a|rab5ab|nos2a|slc6a9|agtr2|khsrp
GO_CELLULAR_RESPONSE_TO_INORGANIC_SUBSTANCE	5	190	0.797709	1	0.742275931387134	100174951|336116|378848|394053|394058	mt2|bnip3|hspa5|eif4a3|fus
GO_PHOSPHOLIPID_BIOSYNTHETIC_PROCESS	5	242	0.797709	1	0.742275931387134	100037314|30750|393945|555969|563589	zgc:162183|pparda|rab5ab|lpcat1|chkb
GO_POSITIVE_REGULATION_OF_EPITHELIAL_CELL_PROLIFERATION	5	184	0.797709	1	0.742275931387134	100000775|336473|494133|561295|678640	glula|glulb|srsf6b|sema5a|egfl7
GO_ACTIN_CYTOSKELETON_REORGANIZATION	2	97	0.801361	1	0.666295482217418	30081|568668	ptpn1|ntrk3a
GO_DENDRITIC_SPINE_DEVELOPMENT	2	97	0.801361	1	0.666295482217418	406341|567595	caprin1b|shank2b
GO_EPITHELIAL_CELL_APOPTOTIC_PROCESS	2	92	0.801361	1	0.666295482217418	494133|561295	srsf6b|sema5a
GO_MACROPHAGE_ACTIVATION	2	74	0.801361	1	0.666295482217418	387293|387529	mmp13a|ldlra
GO_MYOBLAST_DIFFERENTIATION	2	85	0.801361	1	0.666295482217418	30750|322206	pparda|ddx5
GO_POSITIVE_REGULATION_OF_LIPID_LOCALIZATION	2	70	0.801361	1	0.666295482217418	30354|561460	lpl|zgc:172302
GO_POSITIVE_REGULATION_OF_TUMOR_NECROSIS_FACTOR_SUPERFAMILY_CYTOKINE_PRODUCTION	2	74	0.801361	1	0.666295482217418	30354|387293	lpl|mmp13a
GO_REGULATION_OF_LEUKOCYTE_APOPTOTIC_PROCESS	2	73	0.801361	1	0.666295482217418	30477|58013	tcp1|noc2l
GO_REGULATION_OF_PHAGOCYTOSIS	2	78	0.801361	1	0.666295482217418	393652|561460	lyar|zgc:172302
GO_REGULATION_OF_RECEPTOR_MEDIATED_ENDOCYTOSIS	2	97	0.801361	1	0.666295482217418	100538061|557149	lrrtm2|si:ch211-244b2.1
GO_IMMUNE_SYSTEM_DEVELOPMENT	23	833	0.8016	1	0.846962582535217	100003790|100037369|100189608|140817|30649|30670|30709|321035|321974|337399|393220|393652|407633|448867|492472|541345|553453|559273|564517|569471|570404|678623|799930	kat8|atp5if1a|thpo|cebpd|psme3|thraa|tyro3|pabpc4|prmt1|rrs1|ythdf2|lyar|prrc2c|prmt6|slc7a6os|tcima|samhd1|ep300a|gab2|chd7|il11a|slc11a2|p4htm
GO_RESPONSE_TO_ACID_CHEMICAL	9	325	0.804237	1	0.78139063724431	100007394|100331179|30354|387529|406349|406519|564171|568668|569455	adnp2a|acer2|lpl|ldlra|rps6kb1b|slc10a3|adnp2b|ntrk3a|kpnb3
GO_REGULATION_OF_AXONOGENESIS	4	187	0.805611	1	0.714950283892972	100359398|561295|568668|572261	rnf6|sema5a|ntrk3a|sema4ba
GO_REGULATION_OF_REACTIVE_OXYGEN_SPECIES_METABOLIC_PROCESS	4	165	0.805611	1	0.714950283892972	336116|387293|503772|573145	bnip3|mmp13a|agtr2|khsrp
GO_ALCOHOL_BIOSYNTHETIC_PROCESS	3	161	0.80682	1	0.68969502694274	100331179|30572|563369	acer2|ran|cyp2r1
GO_CHROMOSOME_SEPARATION	3	84	0.80682	1	0.68969502694274	393227|407084|445501	usp44|riok2|cdc26
GO_NEGATIVE_REGULATION_OF_ESTABLISHMENT_OF_PROTEIN_LOCALIZATION	3	154	0.80682	1	0.68969502694274	553692|564874|568424	dph3|tnfrsf21|rangap1b
GO_NEURON_MIGRATION	3	164	0.80682	1	0.68969502694274	30234|553720|568668	tnn|alkbh1|ntrk3a
GO_REGULATION_OF_MYELOID_CELL_DIFFERENTIATION	5	209	0.807756	1	0.730902367771716	100189608|321974|448867|559273|799930	thpo|prmt1|prmt6|ep300a|p4htm
GO_RESPONSE_TO_TOPOLOGICALLY_INCORRECT_PROTEIN	5	193	0.807756	1	0.730902367771716	30081|378848|559273|767691|793907	ptpn1|hspa5|ep300a|manf|igfbp1b
GO_RESPONSE_TO_NUTRIENT	6	212	0.811561	1	0.741844506962403	100004700|30354|30750|324053|406349|550432	cyp24a1|lpl|pparda|trim33|rps6kb1b|slc27a4
GO_ANTIGEN_PROCESSING_AND_PRESENTATION_OF_PEPTIDE_ANTIGEN	2	159	0.815602	1	0.643974389580087	100000526|30649	sec24a|psme3
GO_CEREBRAL_CORTEX_DEVELOPMENT	2	116	0.815602	1	0.643974389580087	336116|569976	bnip3|tacc2
GO_ICOSANOID_METABOLIC_PROCESS	2	78	0.815602	1	0.643974389580087	393387|794132	ggt1a|si:dkey-17e16.9
GO_MUSCLE_CELL_MIGRATION	2	79	0.815602	1	0.643974389580087	30750|406349	pparda|rps6kb1b
GO_POSITIVE_REGULATION_OF_ENDOTHELIAL_CELL_PROLIFERATION	2	93	0.815602	1	0.643974389580087	561295|678640	sema5a|egfl7
GO_POSITIVE_REGULATION_OF_RESPONSE_TO_WOUNDING	2	66	0.815602	1	0.643974389580087	30750|568668	pparda|ntrk3a
GO_PROTEOGLYCAN_METABOLIC_PROCESS	2	91	0.815602	1	0.643974389580087	100329944|30750	ndst1a|pparda
GO_ROOF_OF_MOUTH_DEVELOPMENT	2	94	0.815602	1	0.643974389580087	336470|569471	pak1ip1|chd7
GO_STEM_CELL_PROLIFERATION	2	116	0.815602	1	0.643974389580087	100189608|393220	thpo|ythdf2
GO_NUCLEAR_CHROMOSOME_SEGREGATION	7	228	0.816225	1	0.749780217548917	30572|321119|337399|368253|393227|407084|445501	ran|mcmbp|rrs1|pinx1|usp44|riok2|cdc26
GO_NUCLEOSIDE_PHOSPHATE_BIOSYNTHETIC_PROCESS	7	261	0.816225	1	0.749780217548917	266992|393559|404036|406383|407989|436652|570437	cad|gmps|nos2a|cmpk|adss1|entpd8|pfas
GO_AMINO_ACID_TRANSPORT	4	138	0.816255	1	0.701829440250954	100003376|494490|791156|797250	slc7a3b|slc6a9|slc25a15a|slc7a5
GO_REGULATION_OF_LIPID_BIOSYNTHETIC_PROCESS	4	177	0.816255	1	0.701829440250954	100037314|30572|387529|555969	zgc:162183|ran|ldlra|lpcat1
GO_GLYCEROLIPID_BIOSYNTHETIC_PROCESS	5	228	0.817403	1	0.719868287513901	30354|387529|393945|555969|563589	lpl|ldlra|rab5ab|lpcat1|chkb
GO_PROTEIN_POLYUBIQUITINATION	5	291	0.817403	1	0.719868287513901	100359398|30649|337810|445501|619412	rnf6|psme3|rps27a|cdc26|nedd4a
GO_TUMOR_NECROSIS_FACTOR_SUPERFAMILY_CYTOKINE_PRODUCTION	3	123	0.818685	1	0.673538977525524	30354|387293|798009	lpl|mmp13a|errfi1a
GO_POSITIVE_REGULATION_OF_RESPONSE_TO_EXTERNAL_STIMULUS	12	511	0.824237	1	0.7857277685663	30354|30649|30709|322404|323721|334619|337810|387293|387529|559273|561295|568668	lpl|psme3|tyro3|nop53|rbm14a|c1qbp|rps27a|mmp13a|ldlra|ep300a|sema5a|ntrk3a
GO_NEGATIVE_REGULATION_OF_CELL_DEVELOPMENT	7	315	0.824351	1	0.741411564622389	100359398|30234|387529|561295|564633|568668|572261	rnf6|tnn|ldlra|sema5a|ddx6|ntrk3a|sema4ba
GO_REPRODUCTIVE_SYSTEM_DEVELOPMENT	10	405	0.825239	1	0.770383450325934	30709|30750|324365|378848|494033|553720|564241|569471|573346|794132	tyro3|pparda|eif2s2|hspa5|tfap2c|alkbh1|fosl1a|chd7|irx5a|si:dkey-17e16.9
GO_NEGATIVE_REGULATION_OF_CELL_ACTIVATION	4	156	0.826417	1	0.689177194414378	30709|387529|564874|566473	tyro3|ldlra|tnfrsf21|emilin1a
GO_DEVELOPMENTAL_GROWTH	16	628	0.826463	1	0.80551269807925	100000471|100359398|30750|406349|406382|503772|553720|559273|561295|561830|567595|568668|569471|572261|793907|799109	rtf1|rnf6|pparda|rps6kb1b|zpr1|agtr2|alkbh1|ep300a|sema5a|gigyf2|shank2b|ntrk3a|chd7|sema4ba|igfbp1b|tns2a
GO_CELLULAR_RESPONSE_TO_INSULIN_STIMULUS	5	207	0.826659	1	0.709158721773706	30081|30354|406349|793907|798009	ptpn1|lpl|rps6kb1b|igfbp1b|errfi1a
GO_MEMBRANE_LIPID_METABOLIC_PROCESS	5	201	0.826659	1	0.709158721773706	100037314|100331179|393885|793635|794132	zgc:162183|acer2|zgc:56064|b4galnt1b|si:dkey-17e16.9
GO_MULTI_MULTICELLULAR_ORGANISM_PROCESS	5	199	0.826659	1	0.709158721773706	101448001|266992|30750|334619|564241	pappab|cad|pparda|c1qbp|fosl1a
GO_REGULATION_OF_RESPONSE_TO_DNA_DAMAGE_STIMULUS	5	206	0.826659	1	0.709158721773706	266985|30723|322206|394058|406387	npm1a|tpt1|ddx5|fus|rpl26
GO_RIBOSE_PHOSPHATE_BIOSYNTHETIC_PROCESS	5	178	0.826659	1	0.709158721773706	266992|393559|406383|407989|570437	cad|gmps|cmpk|adss1|pfas
GO_RESPONSE_TO_ENDOGENOUS_STIMULUS	43	1545	0.827558	1	0.866542773217409	100329944|100359398|101448001|266992|286777|30081|30354|30572|30670|30750|317678|321127|322206|323721|324053|336812|337105|337810|378848|387529|393387|394053|402966|404036|406349|406382|406588|414273|436808|494133|503772|550557|559273|564241|565869|566473|568424|568668|569455|619412|767714|793907|798009	ndst1a|rnf6|pappab|cad|ddx54|ptpn1|lpl|ran|thraa|pparda|ruvbl2|ddx18|ddx5|rbm14a|trim33|rpl23|mbd2|rps27a|hspa5|ldlra|ggt1a|eif4a3|snrpb|nos2a|rps6kb1b|zpr1|sstr5|rgmb|rwdd1|srsf6b|agtr2|palm1a|ep300a|fosl1a|klf9|emilin1a|rangap1b|ntrk3a|kpnb3|nedd4a|ncl|igfbp1b|errfi1a
GO_AEROBIC_RESPIRATION	2	86	0.828923	1	0.623093492347064	322404|336116	nop53|bnip3
GO_CELL_KILLING	2	92	0.828923	1	0.623093492347064	336713|404036	rpl30|nos2a
GO_POLYSACCHARIDE_METABOLIC_PROCESS	2	106	0.828923	1	0.623093492347064	100329944|327301	ndst1a|ppp1cab
GO_POSITIVE_REGULATION_OF_REACTIVE_OXYGEN_SPECIES_METABOLIC_PROCESS	2	92	0.828923	1	0.623093492347064	387293|503772	mmp13a|agtr2
GO_REGULATION_OF_CALCIUM_ION_TRANSPORT_INTO_CYTOSOL	2	84	0.828923	1	0.623093492347064	568926|569471	ank2a|chd7
GO_REGULATION_OF_STEROID_METABOLIC_PROCESS	2	115	0.828923	1	0.623093492347064	30572|387529	ran|ldlra
GO_GERM_CELL_DEVELOPMENT	3	197	0.829924	1	0.658117327332358	393220|406349|557915	ythdf2|rps6kb1b|tssk6
GO_LEARNING	3	153	0.829924	1	0.658117327332358	394053|564241|567595	eif4a3|fosl1a|shank2b
GO_NEGATIVE_REGULATION_OF_NEURON_PROJECTION_DEVELOPMENT	3	147	0.829924	1	0.658117327332358	100359398|561295|572261	rnf6|sema5a|sema4ba
GO_PALLIUM_DEVELOPMENT	3	169	0.829924	1	0.658117327332358	336116|569976|664754	bnip3|tacc2|ezh1
GO_PLATELET_DEGRANULATION	3	126	0.829924	1	0.658117327332358	100004382|327320|767691	qsox1|f5|manf
GO_POSITIVE_REGULATION_OF_PROTEIN_KINASE_B_SIGNALING	3	155	0.829924	1	0.658117327332358	100189608|334619|561295	thpo|c1qbp|sema5a
GO_RESPONSE_TO_CALCIUM_ION	3	136	0.829924	1	0.658117327332358	378848|394058|619412	hspa5|fus|nedd4a
GO_RESPONSE_TO_INTERLEUKIN_1	3	169	0.829924	1	0.658117327332358	30649|337810|564632	psme3|rps27a|usp10
GO_STEROL_METABOLIC_PROCESS	3	153	0.829924	1	0.658117327332358	30572|30750|387529	ran|pparda|ldlra
GO_SIGNAL_TRANSDUCTION_BY_PROTEIN_PHOSPHORYLATION	20	848	0.831523	1	0.817558813002357	100189608|100329944|30081|30649|321974|327515|337810|387293|393885|394188|558833|561460|561689|566473|568668|569585|570404|794132|796505|798009	thpo|ndst1a|ptpn1|psme3|prmt1|eif3s10|rps27a|mmp13a|zgc:56064|qars1|spag9a|zgc:172302|magi3a|emilin1a|ntrk3a|sptbn5|il11a|si:dkey-17e16.9|dhx33|errfi1a
GO_REGULATION_OF_SECRETION	17	711	0.832918	1	0.804923984117204	100000526|100000775|30354|30750|325052|336473|387293|393945|404036|406588|503772|553692|564517|564874|569471|570404|794132	sec24a|glula|lpl|pparda|tardbp|glulb|mmp13a|rab5ab|nos2a|sstr5|agtr2|dph3|gab2|tnfrsf21|chd7|il11a|si:dkey-17e16.9
GO_SKELETAL_MUSCLE_ORGAN_DEVELOPMENT	4	164	0.836108	1	0.676968893263581	322206|403001|406349|559273	ddx5|cfl2|rps6kb1b|ep300a
GO_POSITIVE_REGULATION_OF_PROTEIN_SERINE_THREONINE_KINASE_ACTIVITY	7	327	0.839756	1	0.725214106406288	30081|334465|337810|393885|541345|558833|568668	ptpn1|ccnt1|rps27a|zgc:56064|tcima|spag9a|ntrk3a
GO_EPIDERMAL_CELL_DIFFERENTIATION	3	171	0.840561	1	0.643381129531624	494133|794132|798009	srsf6b|si:dkey-17e16.9|errfi1a
GO_LIPID_HOMEOSTASIS	3	120	0.840561	1	0.643381129531624	100000526|30354|387529	sec24a|lpl|ldlra
GO_PLACENTA_DEVELOPMENT	3	145	0.840561	1	0.643381129531624	30750|553720|564241	pparda|alkbh1|fosl1a
GO_POSITIVE_REGULATION_OF_NF_KAPPAB_TRANSCRIPTION_FACTOR_ACTIVITY	3	132	0.840561	1	0.643381129531624	266985|337810|796505	npm1a|rps27a|dhx33
GO_POSITIVE_REGULATION_OF_PEPTIDYL_TYROSINE_PHOSPHORYLATION	3	162	0.840561	1	0.643381129531624	30081|569546|570404	ptpn1|ehd4|il11a
GO_VITAMIN_METABOLIC_PROCESS	3	126	0.840561	1	0.643381129531624	100004700|30750|563369	cyp24a1|pparda|cyp2r1
GO_NEGATIVE_REGULATION_OF_VASCULATURE_DEVELOPMENT	2	109	0.841372	1	0.603517792030027	445405|566473	sars1|emilin1a
GO_PEPTIDYL_THREONINE_MODIFICATION	2	118	0.841372	1	0.603517792030027	266992|572435	cad|eif4g1a
GO_POLYOL_METABOLIC_PROCESS	2	115	0.841372	1	0.603517792030027	100331179|563369	acer2|cyp2r1
GO_POSITIVE_REGULATION_OF_AUTOPHAGY	2	117	0.841372	1	0.603517792030027	100037369|336116	atp5if1a|bnip3
GO_POSITIVE_REGULATION_OF_AXONOGENESIS	2	91	0.841372	1	0.603517792030027	561295|568668	sema5a|ntrk3a
GO_REGULATION_OF_POSTSYNAPTIC_MEMBRANE_POTENTIAL	2	148	0.841372	1	0.603517792030027	394053|567595	eif4a3|shank2b
GO_SUBSTRATE_ADHESION_DEPENDENT_CELL_SPREADING	2	98	0.841372	1	0.603517792030027	30709|334619	tyro3|c1qbp
GO_T_CELL_RECEPTOR_SIGNALING_PATHWAY	2	154	0.841372	1	0.603517792030027	30649|564874	psme3|tnfrsf21
GO_REACTIVE_OXYGEN_SPECIES_METABOLIC_PROCESS	6	238	0.844897	1	0.705165583430672	100037369|336116|387293|404036|503772|573145	atp5if1a|bnip3|mmp13a|nos2a|agtr2|khsrp
GO_NEGATIVE_REGULATION_OF_SECRETION	4	186	0.845344	1	0.665181582244724	503772|553692|564874|570404	agtr2|dph3|tnfrsf21|il11a
GO_CELL_CYCLE_G2_M_PHASE_TRANSITION	7	258	0.847045	1	0.717373822450012	266985|30649|322404|334728|368253|560147|570531	npm1a|psme3|nop53|mapre1b|pinx1|sfi1|brd4
GO_HEAD_DEVELOPMENT	18	774	0.848935	1	0.79666446804855	100329944|100332622|30670|30709|336116|378848|394188|402966|447856|503772|559273|561295|567595|568214|569471|569976|570437|664754	ndst1a|spata5|thraa|tyro3|bnip3|hspa5|qars1|snrpb|utp3|agtr2|ep300a|sema5a|shank2b|chd8|chd7|tacc2|pfas|ezh1
GO_INSULIN_RECEPTOR_SIGNALING_PATHWAY	3	134	0.850618	1	0.629285690409265	30081|406349|793907	ptpn1|rps6kb1b|igfbp1b
GO_NEGATIVE_REGULATION_OF_CELL_CELL_ADHESION	3	142	0.850618	1	0.629285690409265	334050|393220|564874	gtpbp4|ythdf2|tnfrsf21
GO_REGULATION_OF_CELLULAR_CARBOHYDRATE_METABOLIC_PROCESS	3	133	0.850618	1	0.629285690409265	100317326|327301|559273	si:ch1073-55a19.2|ppp1cab|ep300a
GO_PROTEIN_AUTOPHOSPHORYLATION	5	232	0.85216	1	0.678840058136492	266992|30709|324053|407084|798009	cad|tyro3|trim33|riok2|errfi1a
GO_REGENERATION	5	178	0.85216	1	0.678840058136492	266992|30750|336713|568668|793907	cad|pparda|rpl30|ntrk3a|igfbp1b
GO_MITOTIC_CELL_CYCLE	28	929	0.85273	1	0.82565002772712	30572|30649|321974|322404|334728|336823|337399|368253|393227|393885|406349|406382|406387|406457|407084|445501|550458|553606|557682|559273|560147|561131|561830|569976|570531|572435|692315|768201	ran|psme3|prmt1|nop53|mapre1b|drg1|rrs1|pinx1|usp44|zgc:56064|rps6kb1b|zpr1|rpl26|rcc1|riok2|cdc26|tubb6|nle1|dcun1d3|ep300a|sfi1|nolc1|gigyf2|tacc2|brd4|eif4g1a|thap1|usp37
GO_ANIMAL_ORGAN_REGENERATION	2	69	0.852994	1	0.585128645265728	266992|336713	cad|rpl30
GO_NEGATIVE_REGULATION_OF_MAP_KINASE_ACTIVITY	2	68	0.852994	1	0.585128645265728	30081|393885	ptpn1|zgc:56064
GO_NEUTRAL_LIPID_METABOLIC_PROCESS	2	102	0.852994	1	0.585128645265728	30354|387529	lpl|ldlra
GO_PLASMA_MEMBRANE_ORGANIZATION	2	96	0.852994	1	0.585128645265728	561460|568926	zgc:172302|ank2a
GO_POSITIVE_REGULATION_OF_NERVOUS_SYSTEM_DEVELOPMENT	12	528	0.854022	1	0.759212498257128	100538061|368260|378848|406341|445399|558718|558833|559273|561295|567595|568668|572435	lrrtm2|nap1l1|hspa5|caprin1b|ddx56|rrn3|spag9a|ep300a|sema5a|shank2b|ntrk3a|eif4g1a
GO_SKELETAL_SYSTEM_MORPHOGENESIS	5	233	0.859938	1	0.669295299894682	100329944|30670|394053|553606|573346	ndst1a|thraa|eif4a3|nle1|irx5a
GO_CARBOHYDRATE_TRANSPORT	3	140	0.860118	1	0.615790117499448	30750|406349|492798	pparda|rps6kb1b|slc37a1
GO_ENDOSOMAL_TRANSPORT	3	209	0.860118	1	0.615790117499448	337810|558833|569546	rps27a|spag9a|ehd4
GO_LOCOMOTORY_BEHAVIOR	3	198	0.860118	1	0.615790117499448	561830|569471|664752	gigyf2|chd7|myg1
GO_POSITIVE_REGULATION_OF_MITOTIC_CELL_CYCLE	3	143	0.860118	1	0.615790117499448	406349|570531|572435	rps6kb1b|brd4|eif4g1a
GO_REGULATION_OF_CELL_PROJECTION_ASSEMBLY	3	174	0.860118	1	0.615790117499448	393945|550557|559710	rab5ab|palm1a|tapt1b
GO_RESPONSE_TO_PURINE_CONTAINING_COMPOUND	3	144	0.860118	1	0.615790117499448	266992|378848|564241	cad|hspa5|fosl1a
GO_PEPTIDYL_TYROSINE_MODIFICATION	7	334	0.860824	1	0.702183239291879	30081|30709|393885|568668|569546|570404|798009	ptpn1|tyro3|zgc:56064|ntrk3a|ehd4|il11a|errfi1a
GO_CELLULAR_RESPONSE_TO_BIOTIC_STIMULUS	4	175	0.862502	1	0.642785757304013	30750|378848|404036|431731	pparda|hspa5|nos2a|litaf
GO_DRUG_TRANSPORT	4	178	0.862502	1	0.642785757304013	100003376|494490|791156|797250	slc7a3b|slc6a9|slc25a15a|slc7a5
GO_NEGATIVE_REGULATION_OF_NEURON_DIFFERENTIATION	4	218	0.862502	1	0.642785757304013	100359398|561295|564633|572261	rnf6|sema5a|ddx6|sema4ba
GO_FATTY_ACID_CATABOLIC_PROCESS	2	106	0.863835	1	0.567823186807946	30750|550432	pparda|slc27a4
GO_NEGATIVE_REGULATION_OF_PEPTIDE_SECRETION	2	108	0.863835	1	0.567823186807946	553692|564874	dph3|tnfrsf21
GO_POSITIVE_REGULATION_OF_MITOCHONDRION_ORGANIZATION	2	110	0.863835	1	0.567823186807946	100037369|336116	atp5if1a|bnip3
GO_CELLULAR_LIPID_CATABOLIC_PROCESS	5	202	0.86737	1	0.660012051828446	100331179|30354|30750|387529|550432	acer2|lpl|pparda|ldlra|slc27a4
GO_DEVELOPMENTAL_CELL_GROWTH	5	219	0.86737	1	0.660012051828446	100359398|503772|561295|568668|572261	rnf6|agtr2|sema5a|ntrk3a|sema4ba
GO_RESPONSE_TO_BMP	3	151	0.869085	1	0.602857947170689	322206|324053|414273	ddx5|trim33|rgmb
GO_ENDOTHELIAL_CELL_MIGRATION	4	193	0.870455	1	0.632138603771386	100000775|336473|503772|561295	glula|glulb|agtr2|sema5a
GO_PATTERN_RECOGNITION_RECEPTOR_SIGNALING_PATHWAY	4	169	0.870455	1	0.632138603771386	30709|322404|334619|337810	tyro3|nop53|c1qbp|rps27a
GO_REGULATION_OF_CHEMOTAXIS	4	191	0.870455	1	0.632138603771386	334619|561295|568668|572261	c1qbp|sema5a|ntrk3a|sema4ba
GO_CELLULAR_RESPONSE_TO_PEPTIDE_HORMONE_STIMULUS	7	299	0.873575	1	0.687612654305226	30081|30354|406349|503772|568424|793907|798009	ptpn1|lpl|rps6kb1b|agtr2|rangap1b|igfbp1b|errfi1a
GO_B_CELL_DIFFERENTIATION	2	104	0.87394	1	0.551506587209697	559273|570404	ep300a|il11a
GO_GLIAL_CELL_DEVELOPMENT	2	106	0.87394	1	0.551506587209697	387529|568668	ldlra|ntrk3a
GO_PROTEIN_HOMOTETRAMERIZATION	2	85	0.87394	1	0.551506587209697	100037369|553453	atp5if1a|samhd1
GO_PROTEIN_TARGETING_TO_MITOCHONDRION	2	99	0.87394	1	0.551506587209697	100037369|436951	atp5if1a|timm10
GO_REGULATION_OF_LIPID_TRANSPORT	2	99	0.87394	1	0.551506587209697	503772|561460	agtr2|zgc:172302
GO_RECEPTOR_MEDIATED_ENDOCYTOSIS	5	238	0.874468	1	0.650979715404754	100538061|387529|393945|557149|619412	lrrtm2|ldlra|rab5ab|si:ch211-244b2.1|nedd4a
GO_REGULATION_OF_CELL_PROJECTION_ORGANIZATION	15	666	0.876497	1	0.757983459235077	100359398|378848|393945|406341|445399|550557|558718|559273|559710|561295|567595|567779|568668|572261|619412	rnf6|hspa5|rab5ab|caprin1b|ddx56|palm1a|rrn3|ep300a|tapt1b|sema5a|shank2b|nav3|ntrk3a|sema4ba|nedd4a
GO_INFLAMMATORY_RESPONSE	14	543	0.877233	1	0.751111374029856	100003539|100329657|100329944|30354|30709|30750|387293|387529|393387|404036|406467|503772|570279|570531	tacr1a|ltb4r|ndst1a|lpl|tyro3|pparda|mmp13a|ldlra|ggt1a|nos2a|abcf1|agtr2|zgc:194281|brd4
GO_STEROID_BIOSYNTHETIC_PROCESS	3	185	0.877541	1	0.590454426969833	30572|406270|563369	ran|acbd3|cyp2r1
GO_ORGANIC_HYDROXY_COMPOUND_BIOSYNTHETIC_PROCESS	4	248	0.878008	1	0.621836289515817	100331179|30572|503772|563369	acer2|ran|agtr2|cyp2r1
GO_REGULATION_OF_OSSIFICATION	4	186	0.878008	1	0.621836289515817	140817|30234|322206|560815	cebpd|tnn|ddx5|riox1
GO_REGULATION_OF_DEVELOPMENTAL_GROWTH	7	314	0.87958	1	0.680548124335816	100359398|30750|406349|561295|568668|569471|572261	rnf6|pparda|rps6kb1b|sema5a|ntrk3a|chd7|sema4ba
GO_NEGATIVE_REGULATION_OF_IMMUNE_SYSTEM_PROCESS	8	354	0.880485	1	0.693398847652239	30709|321974|334619|387529|393220|553453|564874|566473	tyro3|prmt1|c1qbp|ldlra|ythdf2|samhd1|tnfrsf21|emilin1a
GO_PROTEIN_POLYMERIZATION	5	245	0.881241	1	0.642189033538052	334728|336823|393550|567779|569585	mapre1b|drg1|arpc5la|nav3|sptbn5
GO_POSITIVE_REGULATION_OF_PHOSPHORUS_METABOLIC_PROCESS	23	980	0.881327	1	0.789757964362482	100189608|100317326|100329944|266985|30081|321974|334465|337810|386663|387293|393885|404036|503772|541345|557634|558833|561460|568668|569546|570404|572435|794132|796505	thpo|si:ch1073-55a19.2|ndst1a|npm1a|ptpn1|prmt1|ccnt1|rps27a|pfkfb4b|mmp13a|zgc:56064|nos2a|agtr2|tcima|si:ch211-147k10.5|spag9a|zgc:172302|ntrk3a|ehd4|il11a|eif4g1a|si:dkey-17e16.9|dhx33
GO_REGULATION_OF_NEURON_PROJECTION_DEVELOPMENT	11	492	0.881624	1	0.724083081185703	100359398|378848|406341|445399|558718|559273|561295|567595|568668|572261|619412	rnf6|hspa5|caprin1b|ddx56|rrn3|ep300a|sema5a|shank2b|ntrk3a|sema4ba|nedd4a
GO_CELL_CYCLE_PROCESS	34	1237	0.881875	1	0.818566757930999	266985|30572|30649|321119|321277|321974|322404|323721|334728|336812|336823|337399|368253|393220|393227|393885|406349|406382|406387|406457|406588|407084|445501|541345|555238|557682|559273|560147|561830|569976|570531|572435|768201|797198	npm1a|ran|psme3|mcmbp|mybbp1a|prmt1|nop53|rbm14a|mapre1b|rpl23|drg1|rrs1|pinx1|ythdf2|usp44|zgc:56064|rps6kb1b|zpr1|rpl26|rcc1|sstr5|riok2|cdc26|tcima|pcgf6|dcun1d3|ep300a|sfi1|gigyf2|tacc2|brd4|eif4g1a|usp37|rrp8
GO_BRANCHING_MORPHOGENESIS_OF_AN_EPITHELIAL_TUBE	2	150	0.883349	1	0.536096387012255	327301|503772	ppp1cab|agtr2
GO_FORMATION_OF_PRIMARY_GERM_LAYER	2	113	0.883349	1	0.536096387012255	100000471|387293	rtf1|mmp13a
GO_REGULATION_OF_PHOSPHOPROTEIN_PHOSPHATASE_ACTIVITY	2	108	0.883349	1	0.536096387012255	321714|503772	setb|agtr2
GO_REGULATION_OF_TUBE_SIZE	2	141	0.883349	1	0.536096387012255	30750|503772	pparda|agtr2
GO_REGULATION_OF_CELL_DEVELOPMENT	21	908	0.884109	1	0.780033245651941	100359398|30234|334619|368260|378848|387529|393220|406341|445399|558718|558833|559273|561295|564633|564874|567595|568668|569471|572261|572435|619412	rnf6|tnn|c1qbp|nap1l1|hspa5|ldlra|ythdf2|caprin1b|ddx56|rrn3|spag9a|ep300a|sema5a|ddx6|tnfrsf21|shank2b|ntrk3a|chd7|sema4ba|eif4g1a|nedd4a
GO_POSITIVE_REGULATION_OF_CELL_DEVELOPMENT	12	539	0.884406	1	0.729608792324989	334619|368260|378848|406341|445399|558718|558833|559273|561295|567595|568668|572435	c1qbp|nap1l1|hspa5|caprin1b|ddx56|rrn3|spag9a|ep300a|sema5a|shank2b|ntrk3a|eif4g1a
GO_ACTIN_POLYMERIZATION_OR_DEPOLYMERIZATION	4	186	0.885177	1	0.611861431570253	393550|403001|561295|569585	arpc5la|cfl2|sema5a|sptbn5
GO_LIPID_CATABOLIC_PROCESS	7	289	0.885346	1	0.67362488492667	100004700|100331179|30354|30670|30750|387529|550432	cyp24a1|acer2|lpl|thraa|pparda|ldlra|slc27a4
GO_HOMEOSTATIC_PROCESS	47	1699	0.8855	1	0.837508811554229	100000526|100003539|100004382|100007463|100034410|100037369|100174951|116994|192324|192327|266985|30354|30477|30670|30709|30723|321897|321974|322258|324053|336116|368253|387529|393555|393617|393652|393950|394037|394113|403001|404036|406588|442932|445391|503772|553606|555969|558718|561830|568926|569471|572435|613144|678623|794132|799109|799930	sec24a|tacr1a|qsox1|tle3b|rmdn3|atp5if1a|mt2|cct6a|cct7|cct3|npm1a|lpl|tcp1|thraa|tyro3|tpt1|gnl3|prmt1|cct5|trim33|bnip3|pinx1|ldlra|cct4|nat10|lyar|gar1|cct8|txnl1|cfl2|nos2a|sstr5|gnl3l|nop10|agtr2|nle1|lpcat1|rrn3|gigyf2|ank2a|chd7|eif4g1a|dkc1|slc11a2|si:dkey-17e16.9|tns2a|p4htm
GO_NEGATIVE_REGULATION_OF_CELL_PROJECTION_ORGANIZATION	3	171	0.885509	1	0.578547001902167	100359398|561295|572261	rnf6|sema5a|sema4ba
GO_POTASSIUM_ION_TRANSPORT	3	207	0.885509	1	0.578547001902167	555921|568926|619412	kcnb2|ank2a|nedd4a
GO_REGULATION_OF_SYNAPTIC_PLASTICITY	3	183	0.885509	1	0.578547001902167	100538061|393945|567595	lrrtm2|rab5ab|shank2b
GO_CHROMOSOME_SEGREGATION	8	284	0.885931	1	0.687087416324823	30572|321119|337399|368253|393227|406457|407084|445501	ran|mcmbp|rrs1|pinx1|usp44|rcc1|riok2|cdc26
GO_RESPONSE_TO_OXYGEN_LEVELS	8	380	0.885931	1	0.687087416324823	30649|30750|322404|336116|337810|404036|559273|678623	psme3|pparda|nop53|bnip3|rps27a|nos2a|ep300a|slc11a2
GO_NEGATIVE_REGULATION_OF_CELL_ADHESION	5	235	0.8877	1	0.633630621859707	100331179|334050|393220|561295|564874	acer2|gtpbp4|ythdf2|sema5a|tnfrsf21
GO_CENTRAL_NERVOUS_SYSTEM_DEVELOPMENT	22	977	0.888015	1	0.780519605250906	100329944|100332622|30670|30709|336116|378848|387529|394188|402966|406382|447856|503772|553568|561295|561830|564874|567595|568214|568668|569471|569976|664754	ndst1a|spata5|thraa|tyro3|bnip3|hspa5|ldlra|qars1|snrpb|zpr1|utp3|agtr2|abt1|sema5a|gigyf2|tnfrsf21|shank2b|chd8|ntrk3a|chd7|tacc2|ezh1
GO_REGULATION_OF_HEMOPOIESIS	8	400	0.89117	1	0.680888564422941	100189608|30649|321974|393220|448867|541345|559273|799930	thpo|psme3|prmt1|ythdf2|prmt6|tcima|ep300a|p4htm
GO_DENDRITE_DEVELOPMENT	4	237	0.891977	1	0.602198258295269	406341|567595|619412|678623	caprin1b|shank2b|nedd4a|slc11a2
GO_DEVELOPMENT_OF_PRIMARY_SEXUAL_CHARACTERISTICS	4	204	0.891977	1	0.602198258295269	324365|378848|494033|573346	eif2s2|hspa5|tfap2c|irx5a
GO_EXTRINSIC_APOPTOTIC_SIGNALING_PATHWAY	4	209	0.891977	1	0.602198258295269	30649|327301|406349|503772	psme3|ppp1cab|rps6kb1b|agtr2
GO_REGULATION_OF_EPITHELIAL_CELL_MIGRATION	4	213	0.891977	1	0.602198258295269	100000775|336473|503772|561295	glula|glulb|agtr2|sema5a
GO_ANTIGEN_PROCESSING_AND_PRESENTATION	2	191	0.892106	1	0.521519100185407	100000526|30649	sec24a|psme3
GO_APOPTOTIC_MITOCHONDRIAL_CHANGES	2	114	0.892106	1	0.521519100185407	100037369|336116	atp5if1a|bnip3
GO_MEMBRANE_DEPOLARIZATION	2	85	0.892106	1	0.521519100185407	100037369|568926	atp5if1a|ank2a
GO_POSITIVE_REGULATION_OF_CELL_SUBSTRATE_ADHESION	2	114	0.892106	1	0.521519100185407	334619|566473	c1qbp|emilin1a
GO_REGULATION_OF_ANION_TRANSPORT	2	86	0.892106	1	0.521519100185407	503772|561460	agtr2|zgc:172302
GO_REGULATION_OF_CIRCADIAN_RHYTHM	2	111	0.892106	1	0.521519100185407	325052|327301	tardbp|ppp1cab
GO_RESPONSE_TO_AMINO_ACID	2	115	0.892106	1	0.521519100185407	406349|569455	rps6kb1b|kpnb3
GO_TRANSITION_METAL_ION_HOMEOSTASIS	2	109	0.892106	1	0.521519100185407	100174951|678623	mt2|slc11a2
GO_NEGATIVE_REGULATION_OF_PROTEOLYSIS	5	262	0.893856	1	0.625294484826839	322404|335119|336812|393725|553606	nop53|serpinb1l3|rpl23|rps7|nle1
GO_ORGANONITROGEN_COMPOUND_CATABOLIC_PROCESS	28	1177	0.897461	1	0.792025011191171	100000775|100037369|100331179|100359398|114426|30649|322404|324053|327399|327528|336116|336473|336812|337810|338155|378848|387529|393227|393387|393725|404036|445398|445501|553453|555969|564632|619412|768201	glula|atp5if1a|acer2|rnf6|odc1|psme3|nop53|trim33|tnfaip1|usp42|bnip3|glulb|rpl23|rps27a|hspbp1|hspa5|ldlra|usp44|ggt1a|rps7|nos2a|snrnp70|cdc26|samhd1|lpcat1|usp10|nedd4a|usp37
GO_REGULATION_OF_NEURON_DIFFERENTIATION	14	641	0.89832	1	0.730055177910257	100359398|378848|406341|445399|558718|558833|559273|561295|564633|567595|568668|572261|572435|619412	rnf6|hspa5|caprin1b|ddx56|rrn3|spag9a|ep300a|sema5a|ddx6|shank2b|ntrk3a|sema4ba|eif4g1a|nedd4a
GO_RESPONSE_TO_TUMOR_NECROSIS_FACTOR	4	251	0.898421	1	0.592832385491008	30649|393387|406349|564874	psme3|ggt1a|rps6kb1b|tnfrsf21
GO_CARDIAC_CHAMBER_DEVELOPMENT	3	172	0.90007	1	0.556105963124769	100329944|568926|569471	ndst1a|ank2a|chd7
GO_HINDBRAIN_DEVELOPMENT	2	149	0.900249	1	0.507708975515687	378848|503772	hspa5|agtr2
GO_RESPONSE_TO_ORGANOPHOSPHORUS	2	126	0.900249	1	0.507708975515687	378848|564241	hspa5|fosl1a
GO_REGULATION_OF_TRANSFERASE_ACTIVITY	23	901	0.901511	1	0.772301151624835	100003049|100317326|266985|30081|30477|321739|334050|334465|336812|337810|368253|393227|393555|393725|393885|394188|541345|557682|558833|568668|569455|613144|798009	dus2|si:ch1073-55a19.2|npm1a|ptpn1|tcp1|ipo7|gtpbp4|ccnt1|rpl23|rps27a|pinx1|usp44|cct4|rps7|zgc:56064|qars1|tcima|dcun1d3|spag9a|ntrk3a|kpnb3|dkc1|errfi1a
GO_CELLULAR_RESPONSE_TO_ENDOGENOUS_STIMULUS	34	1320	0.901909	1	0.803355803840113	100329944|100359398|266992|286777|30081|30354|30572|30670|30750|317678|321127|322206|324053|336812|337810|378848|394053|406349|406382|406588|414273|436808|503772|550557|559273|565869|566473|568424|568668|569455|619412|767714|793907|798009	ndst1a|rnf6|cad|ddx54|ptpn1|lpl|ran|thraa|pparda|ruvbl2|ddx18|ddx5|trim33|rpl23|rps27a|hspa5|eif4a3|rps6kb1b|zpr1|sstr5|rgmb|rwdd1|agtr2|palm1a|ep300a|klf9|emilin1a|rangap1b|ntrk3a|kpnb3|nedd4a|ncl|igfbp1b|errfi1a
GO_TISSUE_MIGRATION	6	281	0.902535	1	0.634433101744578	100000775|30750|336473|503772|561295|568468	glula|pparda|glulb|agtr2|sema5a|fat2
GO_PROTEIN_PHOSPHORYLATION	45	1742	0.902882	1	0.82263955805214	100003049|100189608|100329944|266985|266992|30081|30649|30709|321739|321868|321974|322404|324053|325052|327515|334050|334465|337810|387293|393885|394188|406268|406349|407084|541345|557149|557634|557915|558833|560275|561460|561689|564235|564382|566473|568668|569455|569546|569585|570404|570531|572435|794132|796505|798009	dus2|thpo|ndst1a|npm1a|cad|ptpn1|psme3|tyro3|ipo7|ilf3b|prmt1|nop53|trim33|tardbp|eif3s10|gtpbp4|ccnt1|rps27a|mmp13a|zgc:56064|qars1|riok1|rps6kb1b|riok2|tcima|si:ch211-244b2.1|si:ch211-147k10.5|tssk6|spag9a|nuak2|zgc:172302|magi3a|hunk|fastkd2|emilin1a|ntrk3a|kpnb3|ehd4|sptbn5|il11a|brd4|eif4g1a|si:dkey-17e16.9|dhx33|errfi1a
GO_MACROAUTOPHAGY	4	290	0.904525	1	0.583750300658995	100004382|336116|393945|619412	qsox1|bnip3|rab5ab|nedd4a
GO_CELLULAR_RESPONSE_TO_DNA_DAMAGE_STIMULUS	21	784	0.904594	1	0.761489975951686	100331179|266985|30723|317678|321974|322206|322404|337810|394050|394058|406387|448867|550373|553453|553720|559273|559945|561830|564632|570531|619412	acer2|npm1a|tpt1|ruvbl2|prmt1|ddx5|nop53|rps27a|epc2|fus|rpl26|prmt6|ppie|samhd1|alkbh1|ep300a|dot1l|gigyf2|usp10|brd4|nedd4a
GO_REGULATION_OF_PHOSPHORYLATION	35	1406	0.905336	1	0.802767038576682	100003049|100189608|100317326|100329944|266985|30081|321739|321974|322404|322969|325052|327515|334050|334465|337810|386663|387293|393885|394188|541345|557634|558833|561460|561689|566473|568298|568668|569455|569546|570404|570531|572435|794132|796505|798009	dus2|thpo|si:ch1073-55a19.2|ndst1a|npm1a|ptpn1|ipo7|prmt1|nop53|nup50|tardbp|eif3s10|gtpbp4|ccnt1|rps27a|pfkfb4b|mmp13a|zgc:56064|qars1|tcima|si:ch211-147k10.5|spag9a|zgc:172302|magi3a|emilin1a|pom121|ntrk3a|kpnb3|ehd4|il11a|brd4|eif4g1a|si:dkey-17e16.9|dhx33|errfi1a
GO_REGULATION_OF_SYSTEM_PROCESS	12	560	0.905635	1	0.706608339278854	100003539|30670|394053|406349|492702|503772|555921|564874|567595|568926|573346|798009	tacr1a|thraa|eif4a3|rps6kb1b|mlip|agtr2|kcnb2|tnfrsf21|shank2b|ank2a|irx5a|errfi1a
GO_ACTION_POTENTIAL	2	119	0.907816	1	0.494607005027382	568668|568926	ntrk3a|ank2a
GO_CALCIUM_ION_TRANSMEMBRANE_IMPORT_INTO_CYTOSOL	2	131	0.907816	1	0.494607005027382	568926|569471	ank2a|chd7
GO_CELL_MATURATION	2	149	0.907816	1	0.494607005027382	393220|573346	ythdf2|irx5a
GO_NEGATIVE_REGULATION_OF_LYMPHOCYTE_ACTIVATION	2	111	0.907816	1	0.494607005027382	30709|564874	tyro3|tnfrsf21
GO_RESPONSE_TO_HYDROGEN_PEROXIDE	2	126	0.907816	1	0.494607005027382	336116|564241	bnip3|fosl1a
GO_MYELOID_LEUKOCYTE_MEDIATED_IMMUNITY	11	456	0.90799	1	0.694771024095289	100004382|323462|335119|387293|393373|394037|403004|550373|555969|564517|799650	qsox1|pa2g4b|serpinb1l3|mmp13a|zgc:63882|cct8|atad3|ppie|lpcat1|gab2|ddx21
GO_DNA_REPAIR	12	500	0.909469	1	0.702177089109629	266985|317678|322404|337810|394050|394058|448867|550373|553453|553720|559273|564632	npm1a|ruvbl2|nop53|rps27a|epc2|fus|prmt6|ppie|samhd1|alkbh1|ep300a|usp10
GO_REGULATION_OF_CELL_POPULATION_PROLIFERATION	40	1431	0.909595	1	0.809219787915621	100000775|100037369|100189608|100331179|114420|114426|266985|30234|30750|321130|321897|321974|324053|334050|336473|336812|337105|368253|368260|404036|406349|406588|406814|494133|503772|557849|559945|561131|561295|564241|564517|564874|565869|568668|570404|678640|780841|794132|798009|799109	glula|atp5if1a|thpo|acer2|rps9|odc1|npm1a|tnn|pparda|nop2|gnl3|prmt1|trim33|gtpbp4|glulb|rpl23|mbd2|pinx1|nap1l1|nos2a|rps6kb1b|sstr5|dnaja2a|srsf6b|agtr2|utp20|dot1l|nolc1|sema5a|fosl1a|gab2|tnfrsf21|klf9|ntrk3a|il11a|egfl7|fam98b|si:dkey-17e16.9|errfi1a|tns2a
GO_REGULATION_OF_DNA_BINDING_TRANSCRIPTION_FACTOR_ACTIVITY	8	378	0.910159	1	0.657155572690853	100002463|266985|337810|436808|556409|559273|564241|796505	pprc1|npm1a|rps27a|rwdd1|g3bp2|ep300a|fosl1a|dhx33
GO_CELLULAR_RESPIRATION	4	181	0.910302	1	0.574939297954428	321277|322404|336116|404036	mybbp1a|nop53|bnip3|nos2a
GO_TELENCEPHALON_DEVELOPMENT	4	255	0.910302	1	0.574939297954428	336116|569471|569976|664754	bnip3|chd7|tacc2|ezh1
GO_NUCLEOBASE_CONTAINING_SMALL_MOLECULE_METABOLIC_PROCESS	15	575	0.911581	1	0.72255353373248	100317326|266992|30572|322969|386663|393461|393559|404036|406383|407989|436652|553453|561689|568298|570437	si:ch1073-55a19.2|cad|ran|nup50|pfkfb4b|gmds|gmps|nos2a|cmpk|adss1|entpd8|samhd1|magi3a|pom121|pfas
GO_ALCOHOL_METABOLIC_PROCESS	6	331	0.912502	1	0.620575776226769	100331179|30572|30750|387529|556528|563369	acer2|ran|pparda|ldlra|rdh5|cyp2r1
GO_REGULATION_OF_MUSCLE_CONTRACTION	3	162	0.912941	1	0.535327080092756	100003539|555921|568926	tacr1a|kcnb2|ank2a
GO_FEMALE_GAMETE_GENERATION	2	119	0.914844	1	0.482160081131684	393220|564241	ythdf2|fosl1a
GO_REGULATION_OF_REGULATED_SECRETORY_PATHWAY	2	156	0.914844	1	0.482160081131684	393945|564517	rab5ab|gab2
GO_FOREBRAIN_DEVELOPMENT	7	395	0.915283	1	0.634837666053512	100329944|30709|336116|561295|569471|569976|664754	ndst1a|tyro3|bnip3|sema5a|chd7|tacc2|ezh1
GO_SYNAPSE_ORGANIZATION	7	401	0.915283	1	0.634837666053512	100538061|406341|550557|567595|568668|572435|619412	lrrtm2|caprin1b|palm1a|shank2b|ntrk3a|eif4g1a|nedd4a
GO_PHAGOCYTOSIS	5	229	0.91565	1	0.594008049411784	30709|387529|393652|393945|561460	tyro3|ldlra|lyar|rab5ab|zgc:172302
GO_CARBOHYDRATE_BIOSYNTHETIC_PROCESS	4	196	0.915767	1	0.566387418877591	100317326|100329944|327301|559273	si:ch1073-55a19.2|ndst1a|ppp1cab|ep300a
GO_GLIOGENESIS	4	265	0.915767	1	0.566387418877591	336116|387529|564874|568668	bnip3|ldlra|tnfrsf21|ntrk3a
GO_REGULATION_OF_GTPASE_ACTIVITY	8	417	0.918547	1	0.645887327807174	100317326|100535556|321059|568424|568668|569455|641490|798009	si:ch1073-55a19.2|sgsm1b|rrp1|rangap1b|ntrk3a|kpnb3|arfgap2|errfi1a
GO_DEVELOPMENTAL_GROWTH_INVOLVED_IN_MORPHOGENESIS	4	229	0.920932	1	0.5580833981222	100359398|561295|568668|572261	rnf6|sema5a|ntrk3a|sema4ba
GO_SKIN_DEVELOPMENT	4	225	0.920932	1	0.5580833981222	494133|550432|794132|798009	srsf6b|slc27a4|si:dkey-17e16.9|errfi1a
GO_ANATOMICAL_STRUCTURE_MATURATION	2	154	0.921366	1	0.470319919115053	393220|573346	ythdf2|irx5a
GO_CARBOHYDRATE_TRANSMEMBRANE_TRANSPORT	2	108	0.921366	1	0.470319919115053	30750|406349	pparda|rps6kb1b
GO_MONOSACCHARIDE_BIOSYNTHETIC_PROCESS	2	92	0.921366	1	0.470319919115053	100317326|559273	si:ch1073-55a19.2|ep300a
GO_POSITIVE_REGULATION_OF_ERK1_AND_ERK2_CASCADE	2	171	0.921366	1	0.470319919115053	100189608|561460	thpo|zgc:172302
GO_RESPONSE_TO_MOLECULE_OF_BACTERIAL_ORIGIN	6	264	0.921572	1	0.607301861277708	30750|393387|404036|406349|431731|790940	pparda|ggt1a|nos2a|rps6kb1b|litaf|palm3
GO_RESPONSE_TO_PEPTIDE_HORMONE	9	404	0.922055	1	0.654673406285503	266992|30081|30354|406349|494133|503772|568424|793907|798009	cad|ptpn1|lpl|rps6kb1b|srsf6b|agtr2|rangap1b|igfbp1b|errfi1a
GO_PURINE_CONTAINING_COMPOUND_METABOLIC_PROCESS	11	427	0.922696	1	0.676484423573242	100317326|30572|322969|386663|393559|404036|407989|553453|561689|568298|570437	si:ch1073-55a19.2|ran|nup50|pfkfb4b|gmps|nos2a|adss1|samhd1|magi3a|pom121|pfas
GO_POSITIVE_REGULATION_OF_MOLECULAR_FUNCTION	40	1588	0.922777	1	0.798153483333814	100002463|100317326|100331179|100535556|266985|30081|30477|30572|30649|325102|334234|334465|334728|336498|337105|337810|368253|387293|393555|393885|404036|406814|436808|442932|503772|541345|541444|553692|557682|558833|559273|564241|568424|568668|568926|572435|613144|641490|796505|798009	pprc1|si:ch1073-55a19.2|acer2|sgsm1b|npm1a|ptpn1|tcp1|ran|psme3|eif3ea|eif3c|ccnt1|mapre1b|eif3d|mbd2|rps27a|pinx1|mmp13a|cct4|zgc:56064|nos2a|dnaja2a|rwdd1|gnl3l|agtr2|tcima|nmd3|dph3|dcun1d3|spag9a|ep300a|fosl1a|rangap1b|ntrk3a|ank2a|eif4g1a|dkc1|arfgap2|dhx33|errfi1a
GO_EMBRYONIC_ORGAN_MORPHOGENESIS	4	290	0.925812	1	0.550016614065016	100329944|394053|569471|573346	ndst1a|eif4a3|chd7|irx5a
GO_POSITIVE_REGULATION_OF_MAP_KINASE_ACTIVITY	4	253	0.925812	1	0.550016614065016	30081|337810|558833|568668	ptpn1|rps27a|spag9a|ntrk3a
GO_CELL_MORPHOGENESIS_INVOLVED_IN_NEURON_DIFFERENTIATION	11	591	0.926045	1	0.672058352466554	100359398|30234|406341|561295|564517|567595|568668|569585|572261|619412|678623	rnf6|tnn|caprin1b|sema5a|gab2|shank2b|ntrk3a|sptbn5|sema4ba|nedd4a|slc11a2
GO_MICROTUBULE_CYTOSKELETON_ORGANIZATION	11	507	0.926045	1	0.672058352466554	266985|30572|323721|334728|336823|406382|406457|550458|564953|567779|569976	npm1a|ran|rbm14a|mapre1b|drg1|zpr1|rcc1|tubb6|spag1a|nav3|tacc2
GO_ORGANIC_ACID_METABOLIC_PROCESS	26	1039	0.926168	1	0.759082631864418	100000775|100317326|100329944|114426|266992|30354|30649|30750|322969|336473|337070|368235|386663|393387|393559|394188|404036|407989|445405|447847|550432|563369|568298|570437|692329|794132	glula|si:ch1073-55a19.2|ndst1a|odc1|cad|lpl|psme3|pparda|nup50|glulb|rars1|yars1|pfkfb4b|ggt1a|gmps|qars1|nos2a|adss1|sars1|hars|slc27a4|cyp2r1|pom121|pfas|farsa|si:dkey-17e16.9
GO_CELLULAR_RESPONSE_TO_PEPTIDE	8	357	0.926254	1	0.634991550090715	30081|30354|336812|406349|503772|568424|793907|798009	ptpn1|lpl|rpl23|rps6kb1b|agtr2|rangap1b|igfbp1b|errfi1a
GO_REGULATION_OF_FAT_CELL_DIFFERENTIATION	2	114	0.927416	1	0.459043878699476	30354|30750	lpl|pparda
GO_REGULATION_OF_PROTEIN_DEPHOSPHORYLATION	2	129	0.927416	1	0.459043878699476	321714|503772	setb|agtr2
GO_ANION_TRANSPORT	13	564	0.927682	1	0.688350499328562	100003376|30750|387529|404036|406349|406519|492798|494490|503772|550432|561460|791156|797250	slc7a3b|pparda|ldlra|nos2a|rps6kb1b|slc10a3|slc37a1|slc6a9|agtr2|slc27a4|zgc:172302|slc25a15a|slc7a5
GO_RESPONSE_TO_OXYGEN_CONTAINING_COMPOUND	38	1474	0.929648	1	0.78783138265572	100000775|100004700|100007394|100331179|266992|30081|30354|30750|317678|321127|323305|324053|335370|336116|336473|336812|337105|378848|387529|393387|393480|404036|406349|406519|431731|436808|494133|503772|550557|564171|564241|565869|568424|568668|569455|790940|793907|798009	glula|cyp24a1|adnp2a|acer2|cad|ptpn1|lpl|pparda|ruvbl2|ddx18|rpl10a|trim33|eef1b2|bnip3|glulb|rpl23|mbd2|hspa5|ldlra|ggt1a|eftud2|nos2a|rps6kb1b|slc10a3|litaf|rwdd1|srsf6b|agtr2|palm1a|adnp2b|fosl1a|klf9|rangap1b|ntrk3a|kpnb3|palm3|igfbp1b|errfi1a
GO_DIVALENT_INORGANIC_CATION_HOMEOSTASIS	8	444	0.929866	1	0.629677612540546	100003539|100034410|100174951|30723|324053|336116|568926|569471	tacr1a|rmdn3|mt2|tpt1|trim33|bnip3|ank2a|chd7
GO_NEGATIVE_REGULATION_OF_CELL_POPULATION_PROLIFERATION	15	617	0.930061	1	0.700665351115889	100037369|266985|30234|30750|324053|334050|368253|406588|503772|557849|564241|564874|565869|794132|799109	atp5if1a|npm1a|tnn|pparda|trim33|gtpbp4|pinx1|sstr5|agtr2|utp20|fosl1a|tnfrsf21|klf9|si:dkey-17e16.9|tns2a
GO_NEUROTRANSMITTER_TRANSPORT	4	263	0.93042	1	0.542177043439169	100000775|336473|393945|494490	glula|glulb|rab5ab|slc6a9
GO_CELLULAR_RESPONSE_TO_CHEMICAL_STRESS	7	311	0.931274	1	0.611330142491186	100007394|335119|336116|436808|557634|564171|798009	adnp2a|serpinb1l3|bnip3|rwdd1|si:ch211-147k10.5|adnp2b|errfi1a
GO_ORGANOPHOSPHATE_CATABOLIC_PROCESS	2	121	0.933026	1	0.44829226681633	387529|553453	ldlra|samhd1
GO_POSITIVE_REGULATION_OF_SMALL_MOLECULE_METABOLIC_PROCESS	2	131	0.933026	1	0.44829226681633	386663|404036	pfkfb4b|nos2a
GO_REGULATION_OF_MORPHOGENESIS_OF_AN_EPITHELIUM	2	184	0.933026	1	0.44829226681633	30649|503772	psme3|agtr2
GO_CELLULAR_CARBOHYDRATE_METABOLIC_PROCESS	5	259	0.933408	1	0.565665954688072	100317326|100329944|327301|386663|559273	si:ch1073-55a19.2|ndst1a|ppp1cab|pfkfb4b|ep300a
GO_POSITIVE_REGULATION_OF_GTPASE_ACTIVITY	6	345	0.933636	1	0.588406755009114	100317326|100535556|568424|568668|641490|798009	si:ch1073-55a19.2|sgsm1b|rangap1b|ntrk3a|arfgap2|errfi1a
GO_PHOSPHOLIPID_METABOLIC_PROCESS	7	403	0.934834	1	0.605717960699169	100037314|30354|30750|387529|393945|555969|563589	zgc:162183|lpl|pparda|ldlra|rab5ab|lpcat1|chkb
GO_ANION_TRANSMEMBRANE_TRANSPORT	5	274	0.937291	1	0.558992343113284	100003376|492798|494490|791156|797250	slc7a3b|slc37a1|slc6a9|slc25a15a|slc7a5
GO_PEPTIDYL_SERINE_MODIFICATION	5	286	0.937291	1	0.558992343113284	406349|557915|568668|570404|572435	rps6kb1b|tssk6|ntrk3a|il11a|eif4g1a
GO_DEFENSE_RESPONSE_TO_BACTERIUM	2	127	0.938223	1	0.43802932939483	336713|404036	rpl30|nos2a
GO_FC_RECEPTOR_SIGNALING_PATHWAY	2	172	0.938223	1	0.43802932939483	30649|564517	psme3|gab2
GO_GASTRULATION	2	174	0.938223	1	0.43802932939483	100000471|387293	rtf1|mmp13a
GO_MONOCARBOXYLIC_ACID_CATABOLIC_PROCESS	2	129	0.938223	1	0.43802932939483	30750|550432	pparda|slc27a4
GO_NEUROTRANSMITTER_SECRETION	2	167	0.938223	1	0.43802932939483	393945|494490	rab5ab|slc6a9
GO_SMOOTHENED_SIGNALING_PATHWAY	2	135	0.938223	1	0.43802932939483	100329944|405793	ndst1a|disp2
GO_VASCULAR_PROCESS_IN_CIRCULATORY_SYSTEM	2	167	0.938223	1	0.43802932939483	30750|503772	pparda|agtr2
GO_CELL_SUBSTRATE_ADHESION	7	322	0.93823	1	0.600205986916836	100331179|30234|30709|30750|334619|566473|568468	acer2|tnn|tyro3|pparda|c1qbp|emilin1a|fat2
GO_RESPONSE_TO_INORGANIC_SUBSTANCE	11	505	0.938232	1	0.654903835270573	100174951|327301|336116|378848|393885|394053|394058|563369|564241|619412|678623	mt2|ppp1cab|bnip3|hspa5|zgc:56064|eif4a3|fus|cyp2r1|fosl1a|nedd4a|slc11a2
GO_REGULATION_OF_CELL_SUBSTRATE_ADHESION	3	196	0.938789	1	0.489542608826312	100331179|334619|566473	acer2|c1qbp|emilin1a
GO_DNA_DEPENDENT_DNA_REPLICATION	4	141	0.938868	1	0.527142195312533	321119|334173|406382|553453	mcmbp|baz1a|zpr1|samhd1
GO_NEURON_PROJECTION_GUIDANCE	4	284	0.938868	1	0.527142195312533	561295|564517|569585|572261	sema5a|gab2|sptbn5|sema4ba
GO_ORGANIC_HYDROXY_COMPOUND_METABOLIC_PROCESS	8	490	0.939794	1	0.614245888734808	100004700|100331179|30572|30750|387529|503772|556528|563369	cyp24a1|acer2|ran|pparda|ldlra|agtr2|rdh5|cyp2r1
GO_UROGENITAL_SYSTEM_DEVELOPMENT	5	317	0.94097	1	0.552472134226199	114426|503772|553606|794132|799109	odc1|agtr2|nle1|si:dkey-17e16.9|tns2a
GO_GENERATION_OF_PRECURSOR_METABOLITES_AND_ENERGY	12	507	0.941138	1	0.660665671473311	100037369|100317326|30750|321277|322404|322969|327301|336116|386663|404036|407673|568298	atp5if1a|si:ch1073-55a19.2|pparda|mybbp1a|nop53|nup50|ppp1cab|bnip3|pfkfb4b|nos2a|rpia|pom121
GO_POSITIVE_REGULATION_OF_TRANSFERASE_ACTIVITY	13	610	0.941532	1	0.669259300879276	100317326|266985|30081|30477|334465|337810|393555|393885|541345|557682|558833|568668|613144	si:ch1073-55a19.2|npm1a|ptpn1|tcp1|ccnt1|rps27a|cct4|zgc:56064|tcima|dcun1d3|spag9a|ntrk3a|dkc1
GO_CELL_MORPHOGENESIS_INVOLVED_IN_DIFFERENTIATION	15	743	0.942868	1	0.683380537732267	100359398|30234|30709|334619|393220|406341|559273|561295|564517|567595|568668|569585|572261|619412|678623	rnf6|tnn|tyro3|c1qbp|ythdf2|caprin1b|ep300a|sema5a|gab2|shank2b|ntrk3a|sptbn5|sema4ba|nedd4a|slc11a2
GO_EAR_DEVELOPMENT	3	222	0.943022	1	0.481301331561146	140817|568668|569471	cebpd|ntrk3a|chd7
GO_G_PROTEIN_COUPLED_RECEPTOR_SIGNALING_PATHWAY_COUPLED_TO_CYCLIC_NUCLEOTIDE_SECOND_MESSENGER	3	225	0.943022	1	0.481301331561146	406588|503772|550557	sstr5|agtr2|palm1a
GO_GLYCOSYLATION	3	223	0.943022	1	0.481301331561146	100331179|393598|793635	acer2|alg9|b4galnt1b
GO_REGULATION_OF_CELLULAR_COMPONENT_MOVEMENT	23	930	0.946078	1	0.724084139113365	100000775|100003539|30234|30750|326078|334050|334619|334728|336473|378848|406349|493615|503772|557634|558833|561295|566473|567779|568668|568926|570279|572261|794132	glula|tacr1a|tnn|pparda|mta2|gtpbp4|c1qbp|mapre1b|glulb|hspa5|rps6kb1b|ptp4a1|agtr2|si:ch211-147k10.5|spag9a|sema5a|emilin1a|nav3|ntrk3a|ank2a|zgc:194281|sema4ba|si:dkey-17e16.9
GO_REGULATION_OF_RESPONSE_TO_WOUNDING	3	155	0.946982	1	0.473330238941914	30750|494133|568668	pparda|srsf6b|ntrk3a
GO_ANTIGEN_RECEPTOR_MEDIATED_SIGNALING_PATHWAY	2	186	0.947492	1	0.418842005952277	30649|564874	psme3|tnfrsf21
GO_MICROTUBULE_ORGANIZING_CENTER_ORGANIZATION	2	122	0.947492	1	0.418842005952277	266985|323721	npm1a|rbm14a
GO_PROTEIN_LOCALIZATION_TO_MITOCHONDRION	2	136	0.947492	1	0.418842005952277	100037369|436951	atp5if1a|timm10
GO_REGULATION_OF_LEUKOCYTE_MEDIATED_IMMUNITY	2	141	0.947492	1	0.418842005952277	564517|799650	gab2|ddx21
GO_REGULATION_OF_MUSCLE_CELL_DIFFERENTIATION	2	147	0.947492	1	0.418842005952277	558833|795398	spag9a|ybx1
GO_SENSORY_PERCEPTION_OF_LIGHT_STIMULUS	2	222	0.947492	1	0.418842005952277	556528|573346	rdh5|irx5a
GO_LIPID_BIOSYNTHETIC_PROCESS	13	646	0.948695	1	0.658289388959415	100037314|100331179|30354|30572|30750|387529|393945|406270|555969|563369|563589|793635|794132	zgc:162183|acer2|lpl|ran|pparda|ldlra|rab5ab|acbd3|lpcat1|cyp2r1|chkb|b4galnt1b|si:dkey-17e16.9
GO_EPIDERMIS_DEVELOPMENT	4	275	0.949802	1	0.506073502647704	30750|494133|794132|798009	pparda|srsf6b|si:dkey-17e16.9|errfi1a
GO_ORGANIC_ACID_BIOSYNTHETIC_PROCESS	6	295	0.950123	1	0.559360661071749	100000775|266992|30354|336473|393387|794132	glula|cad|lpl|glulb|ggt1a|si:dkey-17e16.9
GO_REGULATION_OF_LIPID_METABOLIC_PROCESS	7	377	0.950305	1	0.579108344545968	100037314|30572|30670|30750|387529|555969|564874	zgc:162183|ran|thraa|pparda|ldlra|lpcat1|tnfrsf21
GO_REGULATION_OF_MEMBRANE_POTENTIAL	7	407	0.950305	1	0.579108344545968	100037369|336116|394053|567595|568668|568926|619412	atp5if1a|bnip3|eif4a3|shank2b|ntrk3a|ank2a|nedd4a
GO_VESICLE_ORGANIZATION	3	314	0.950685	1	0.465615849870042	100000526|327320|641490	sec24a|f5|arfgap2
GO_ORGANOPHOSPHATE_BIOSYNTHETIC_PROCESS	12	548	0.95083	1	0.645366952524236	100037314|266992|30750|393559|393945|404036|406383|407989|436652|555969|563589|570437	zgc:162183|cad|pparda|gmps|rab5ab|nos2a|cmpk|adss1|entpd8|lpcat1|chkb|pfas
GO_ORGANIC_ACID_CATABOLIC_PROCESS	5	266	0.950869	1	0.53378079357628	100000775|30750|336473|404036|550432	glula|pparda|glulb|nos2a|slc27a4
GO_CELL_CELL_SIGNALING	31	1533	0.951043	1	0.746487732829906	100000471|100000775|100007463|100538061|30234|30649|30750|317678|325052|327301|336473|337105|337810|393885|393945|394053|404036|406588|494033|494490|503772|553606|557149|561295|567595|568214|568926|569471|570404|767747|793907	rtf1|glula|tle3b|lrrtm2|tnn|psme3|pparda|ruvbl2|tardbp|ppp1cab|glulb|mbd2|rps27a|zgc:56064|rab5ab|eif4a3|nos2a|sstr5|tfap2c|slc6a9|agtr2|nle1|si:ch211-244b2.1|sema5a|shank2b|chd8|ank2a|chd7|il11a|rbms3|igfbp1b
GO_CELLULAR_COMPONENT_ASSEMBLY_INVOLVED_IN_MORPHOGENESIS	2	106	0.951614	1	0.409860663955097	403001|568926	cfl2|ank2a
GO_CILIARY_BASAL_BODY_PLASMA_MEMBRANE_DOCKING	2	93	0.951614	1	0.409860663955097	334728|560147	mapre1b|sfi1
GO_CYTOSOLIC_CALCIUM_ION_TRANSPORT	2	164	0.951614	1	0.409860663955097	568926|569471	ank2a|chd7
GO_FATTY_ACID_BIOSYNTHETIC_PROCESS	2	126	0.951614	1	0.409860663955097	30354|794132	lpl|si:dkey-17e16.9
GO_TOLL_LIKE_RECEPTOR_SIGNALING_PATHWAY	2	126	0.951614	1	0.409860663955097	30709|337810	tyro3|rps27a
GO_ORGANELLE_FISSION	9	403	0.952306	1	0.607512866076479	30572|336116|336823|337399|368253|393227|406457|407084|445501	ran|bnip3|drg1|rrs1|pinx1|usp44|rcc1|riok2|cdc26
GO_IMMUNE_RESPONSE_REGULATING_CELL_SURFACE_RECEPTOR_SIGNALING_PATHWAY	4	295	0.953028	1	0.499415401041268	30649|559273|564517|564874	psme3|ep300a|gab2|tnfrsf21
GO_PURINE_CONTAINING_COMPOUND_BIOSYNTHETIC_PROCESS	4	191	0.953028	1	0.499415401041268	393559|404036|407989|570437	gmps|nos2a|adss1|pfas
GO_RENAL_SYSTEM_DEVELOPMENT	4	281	0.953028	1	0.499415401041268	114426|503772|553606|799109	odc1|agtr2|nle1|tns2a
GO_RESPONSE_TO_MECHANICAL_STIMULUS	4	209	0.953028	1	0.499415401041268	336116|337105|406349|564241	bnip3|mbd2|rps6kb1b|fosl1a
GO_RESPONSE_TO_BACTERIUM	10	417	0.953777	1	0.618029392641952	30354|30750|336116|336713|393387|404036|406349|431731|569471|790940	lpl|pparda|bnip3|rpl30|ggt1a|nos2a|rps6kb1b|litaf|chd7|palm3
GO_COAGULATION	5	287	0.953818	1	0.527824188981252	30709|321035|327320|334619|393945	tyro3|pabpc4|f5|c1qbp|rab5ab
GO_NEGATIVE_REGULATION_OF_CELL_DIFFERENTIATION	13	632	0.955085	1	0.647662252722724	100359398|30234|30750|321974|387529|393885|494133|560815|561295|564633|568668|572261|795398	rnf6|tnn|pparda|prmt1|ldlra|zgc:56064|srsf6b|riox1|sema5a|ddx6|ntrk3a|sema4ba|ybx1
GO_TRANSMEMBRANE_RECEPTOR_PROTEIN_TYROSINE_KINASE_SIGNALING_PATHWAY	13	671	0.955085	1	0.647662252722724	100329944|30081|30709|406349|503772|561830|564517|566473|568668|619412|792693|793907|798009	ndst1a|ptpn1|tyro3|rps6kb1b|agtr2|gigyf2|gab2|emilin1a|ntrk3a|nedd4a|cd3eap|igfbp1b|errfi1a
GO_CENTRAL_NERVOUS_SYSTEM_NEURON_DIFFERENTIATION	2	190	0.955426	1	0.401253519497487	553568|561830	abt1|gigyf2
GO_REGULATION_OF_CALCIUM_ION_TRANSMEMBRANE_TRANSPORT	2	132	0.955426	1	0.401253519497487	568926|569471	ank2a|chd7
GO_REGULATION_OF_MITOCHONDRION_ORGANIZATION	2	172	0.955426	1	0.401253519497487	100037369|336116	atp5if1a|bnip3
GO_REGULATION_OF_PROTEIN_SERINE_THREONINE_KINASE_ACTIVITY	10	488	0.955992	1	0.613960538181451	30081|321739|334050|334465|337810|393885|541345|558833|568668|569455	ptpn1|ipo7|gtpbp4|ccnt1|rps27a|zgc:56064|tcima|spag9a|ntrk3a|kpnb3
GO_GLUCOSE_METABOLIC_PROCESS	4	202	0.956062	1	0.492928006123929	100317326|30750|327301|559273	si:ch1073-55a19.2|pparda|ppp1cab|ep300a
GO_NEURON_DIFFERENTIATION	28	1334	0.956064	1	0.729861132129521	100007394|100359398|30234|321974|378848|406341|406382|445399|553568|553720|558718|558833|559273|561295|561830|564171|564517|564633|564874|567595|568668|569585|572261|572435|573346|619412|678623|767691	adnp2a|rnf6|tnn|prmt1|hspa5|caprin1b|zpr1|ddx56|abt1|alkbh1|rrn3|spag9a|ep300a|sema5a|gigyf2|adnp2b|gab2|ddx6|tnfrsf21|shank2b|ntrk3a|sptbn5|sema4ba|eif4g1a|irx5a|nedd4a|slc11a2|manf
GO_REGULATION_OF_ANIMAL_ORGAN_MORPHOGENESIS	3	240	0.957379	1	0.45091102848532	30649|494133|503772	psme3|srsf6b|agtr2
GO_POSITIVE_REGULATION_OF_CELL_DEATH	15	618	0.957389	1	0.660519844588969	100037369|100331179|321059|321277|327301|334619|336116|337810|393725|406387|503772|557682|564241|568668|572435	atp5if1a|acer2|rrp1|mybbp1a|ppp1cab|c1qbp|bnip3|rps27a|rps7|rpl26|agtr2|dcun1d3|fosl1a|ntrk3a|eif4g1a
GO_IMMUNE_EFFECTOR_PROCESS	21	909	0.957783	1	0.697595404313555	100004382|100534720|321868|322404|323462|334619|335119|336116|387293|393112|393373|394037|403004|406324|436749|541345|550373|553453|555969|564517|799650	qsox1|isg20|ilf3b|nop53|pa2g4b|c1qbp|serpinb1l3|bnip3|mmp13a|ncbp3|zgc:63882|cct8|atad3|abce1|polr3h|tcima|ppie|samhd1|lpcat1|gab2|ddx21
GO_REGULATION_OF_ACTIN_FILAMENT_ORGANIZATION	4	239	0.958915	1	0.486604835854531	393550|403001|561295|569585	arpc5la|cfl2|sema5a|sptbn5
GO_ANTERIOR_POSTERIOR_PATTERN_SPECIFICATION	2	210	0.95895	1	0.39299766395474	553606|559273	nle1|ep300a
GO_MYELOID_LEUKOCYTE_MIGRATION	2	144	0.95895	1	0.39299766395474	334619|566473	c1qbp|emilin1a
GO_NEGATIVE_REGULATION_OF_ION_TRANSPORT	2	130	0.95895	1	0.39299766395474	503772|619412	agtr2|nedd4a
GO_REGULATION_OF_CELLULAR_KETONE_METABOLIC_PROCESS	2	160	0.95895	1	0.39299766395474	114426|30649	odc1|psme3
GO_REGULATION_OF_MUSCLE_ORGAN_DEVELOPMENT	2	137	0.95895	1	0.39299766395474	322206|406349	ddx5|rps6kb1b
GO_SMOOTH_MUSCLE_CELL_PROLIFERATION	2	132	0.95895	1	0.39299766395474	30750|406349	pparda|rps6kb1b
GO_ESTABLISHMENT_OF_LOCALIZATION_IN_CELL	8	510	0.960483	1	0.576497802573786	100000526|327320|337399|368253|568926|569471|641490|678623	sec24a|f5|rrs1|pinx1|ank2a|chd7|arfgap2|slc11a2
GO_SENSORY_PERCEPTION	6	497	0.960555	1	0.53807811981991	335119|436951|556528|569471|573346|794132	serpinb1l3|timm10|rdh5|chd7|irx5a|si:dkey-17e16.9
GO_NEUROGENESIS	34	1567	0.960678	1	0.74187701835949	100007394|100359398|30234|321974|336116|368260|378848|387529|393220|406341|406382|445399|553568|553720|558718|558833|559273|561295|561830|564171|564517|564633|564874|567595|567779|568668|569471|569585|572261|572435|573346|619412|678623|767691	adnp2a|rnf6|tnn|prmt1|bnip3|nap1l1|hspa5|ldlra|ythdf2|caprin1b|zpr1|ddx56|abt1|alkbh1|rrn3|spag9a|ep300a|sema5a|gigyf2|adnp2b|gab2|ddx6|tnfrsf21|shank2b|nav3|ntrk3a|chd7|sptbn5|sema4ba|eif4g1a|irx5a|nedd4a|slc11a2|manf
GO_ACTIVATION_OF_PROTEIN_KINASE_ACTIVITY	4	312	0.961596	1	0.480439732271293	30081|337810|558833|568668	ptpn1|rps27a|spag9a|ntrk3a
GO_GLYCOPROTEIN_BIOSYNTHETIC_PROCESS	4	297	0.961596	1	0.480439732271293	100329944|100331179|393598|561460	ndst1a|acer2|alg9|zgc:172302
GO_ACTIN_FILAMENT_POLYMERIZATION	2	158	0.962207	1	0.38507202128594	393550|569585	arpc5la|sptbn5
GO_FATTY_ACID_DERIVATIVE_METABOLIC_PROCESS	2	127	0.962207	1	0.38507202128594	393387|794132	ggt1a|si:dkey-17e16.9
GO_HEPATICOBILIARY_SYSTEM_DEVELOPMENT	2	135	0.962207	1	0.38507202128594	266992|336713	cad|rpl30
GO_MALE_SEX_DIFFERENTIATION	2	151	0.962207	1	0.38507202128594	324365|494033	eif2s2|tfap2c
GO_REGULATION_OF_CELL_DIVISION	2	149	0.962207	1	0.38507202128594	406588|795398	sstr5|ybx1
GO_REGULATION_OF_WOUND_HEALING	2	128	0.962207	1	0.38507202128594	30750|494133	pparda|srsf6b
GO_MEMBRANE_ORGANIZATION	13	753	0.962514	1	0.633998742357273	100000526|100037369|325052|327320|336116|337810|387529|393885|393945|436951|561460|568926|641490	sec24a|atp5if1a|tardbp|f5|bnip3|rps27a|ldlra|zgc:56064|rab5ab|timm10|zgc:172302|ank2a|arfgap2
GO_MONOSACCHARIDE_METABOLIC_PROCESS	6	269	0.962833	1	0.533003788891176	100317326|30750|327301|386663|407673|559273	si:ch1073-55a19.2|pparda|ppp1cab|pfkfb4b|rpia|ep300a
GO_REGULATION_OF_TRANSPORT	38	1661	0.964167	1	0.747050719807256	100000526|100000775|100037369|100329390|100538061|30081|30354|30572|30750|325052|327355|336473|387293|393652|393945|404036|406349|406382|406588|407084|503772|553692|555921|557149|557634|561131|561460|564517|564874|567595|568424|568926|569455|569471|569546|570404|619412|794132	sec24a|glula|atp5if1a|iws1|lrrtm2|ptpn1|lpl|ran|pparda|tardbp|ice1|glulb|mmp13a|lyar|rab5ab|nos2a|rps6kb1b|zpr1|sstr5|riok2|agtr2|dph3|kcnb2|si:ch211-244b2.1|si:ch211-147k10.5|nolc1|zgc:172302|gab2|tnfrsf21|shank2b|rangap1b|ank2a|kpnb3|chd7|ehd4|il11a|nedd4a|si:dkey-17e16.9
GO_RESPONSE_TO_TOXIC_SUBSTANCE	8	474	0.964539	1	0.567759756298893	100174951|100317326|323305|335370|336116|406349|564241|568668	mt2|si:ch1073-55a19.2|rpl10a|eef1b2|bnip3|rps6kb1b|fosl1a|ntrk3a
GO_AXON_DEVELOPMENT	9	518	0.964988	1	0.582275323154581	100359398|30234|406382|561295|564517|564874|568668|569585|572261	rnf6|tnn|zpr1|sema5a|gab2|tnfrsf21|ntrk3a|sptbn5|sema4ba
GO_ENDOCYTOSIS	9	499	0.964988	1	0.582275323154581	100538061|30081|387529|393945|557149|561460|568926|569546|619412	lrrtm2|ptpn1|ldlra|rab5ab|si:ch211-244b2.1|zgc:172302|ank2a|ehd4|nedd4a
GO_MORPHOGENESIS_OF_A_BRANCHING_STRUCTURE	2	196	0.965215	1	0.377457168378553	327301|503772	ppp1cab|agtr2
GO_REGULATION_OF_EXOCYTOSIS	2	211	0.965215	1	0.377457168378553	393945|564517	rab5ab|gab2
GO_RESPONSE_TO_PEPTIDE	10	478	0.965716	1	0.594374366399631	266992|30081|30354|336812|406349|494133|503772|568424|793907|798009	cad|ptpn1|lpl|rpl23|rps6kb1b|srsf6b|agtr2|rangap1b|igfbp1b|errfi1a
GO_MEIOTIC_CELL_CYCLE	3	205	0.965842	1	0.430499742018567	393220|393885|553498	ythdf2|zgc:56064|si:dkey-251i10.3
GO_ENERGY_DERIVATION_BY_OXIDATION_OF_ORGANIC_COMPOUNDS	5	270	0.966284	1	0.49990245253252	321277|322404|327301|336116|404036	mybbp1a|nop53|ppp1cab|bnip3|nos2a
GO_MITOCHONDRIAL_TRANSPORT	4	240	0.966478	1	0.468560125379479	100037369|336116|436951|791156	atp5if1a|bnip3|timm10|slc25a15a
GO_REGULATION_OF_TRANS_SYNAPTIC_SIGNALING	6	433	0.967033	1	0.523131885090992	100000775|100538061|336473|393945|394053|567595	glula|lrrtm2|glulb|rab5ab|eif4a3|shank2b
GO_ADAPTIVE_THERMOGENESIS	2	145	0.967992	1	0.370135176121446	100007463|30670	tle3b|thraa
GO_TISSUE_REMODELING	2	152	0.967992	1	0.370135176121446	503772|569471	agtr2|chd7
GO_IMMUNE_RESPONSE_REGULATING_SIGNALING_PATHWAY	8	441	0.968216	1	0.559276812510279	30649|30709|322404|334619|337810|559273|564517|564874	psme3|tyro3|nop53|c1qbp|rps27a|ep300a|gab2|tnfrsf21
GO_DEVELOPMENTAL_MATURATION	3	253	0.968292	1	0.424096173113427	393220|550557|573346	ythdf2|palm1a|irx5a
GO_ENZYME_LINKED_RECEPTOR_PROTEIN_SIGNALING_PATHWAY	20	962	0.968514	1	0.673102552539597	100329944|30081|30709|322206|323721|324053|337810|378848|406349|414273|503772|559273|561830|564517|566473|568668|619412|792693|793907|798009	ndst1a|ptpn1|tyro3|ddx5|rbm14a|trim33|rps27a|hspa5|rps6kb1b|rgmb|agtr2|ep300a|gigyf2|gab2|emilin1a|ntrk3a|nedd4a|cd3eap|igfbp1b|errfi1a
GO_REGULATION_OF_BLOOD_CIRCULATION	4	276	0.968697	1	0.462835226044799	30670|503772|568926|573346	thraa|agtr2|ank2a|irx5a
GO_SECRETION	32	1452	0.969973	1	0.720799296098399	100000526|100000775|100004382|266992|30354|30709|30750|323462|325052|327320|335119|336473|387293|393373|393945|394037|403004|404036|406588|494490|503772|550373|553692|555969|557279|558324|564517|564874|569471|570404|767691|794132	sec24a|glula|qsox1|cad|lpl|tyro3|pparda|pa2g4b|tardbp|f5|serpinb1l3|glulb|mmp13a|zgc:63882|rab5ab|cct8|atad3|nos2a|sstr5|slc6a9|agtr2|ppie|dph3|lpcat1|slc22a16|sytl5|gab2|tnfrsf21|chd7|il11a|manf|si:dkey-17e16.9
GO_CELLULAR_RESPONSE_TO_OXYGEN_CONTAINING_COMPOUND	25	1042	0.970088	1	0.694793849411004	100004700|100007394|30081|30354|30750|317678|321127|324053|336116|336812|378848|387529|404036|406349|431731|436808|503772|550557|564171|565869|568424|568668|569455|793907|798009	cyp24a1|adnp2a|ptpn1|lpl|pparda|ruvbl2|ddx18|trim33|bnip3|rpl23|hspa5|ldlra|nos2a|rps6kb1b|litaf|rwdd1|agtr2|palm1a|adnp2b|klf9|rangap1b|ntrk3a|kpnb3|igfbp1b|errfi1a
GO_MULTICELLULAR_ORGANISMAL_SIGNALING	2	186	0.970555	1	0.363089468468748	568668|568926	ntrk3a|ank2a
GO_POSITIVE_REGULATION_OF_IMMUNE_EFFECTOR_PROCESS	2	158	0.970555	1	0.363089468468748	564517|799650	gab2|ddx21
GO_B_CELL_ACTIVATION	3	193	0.970576	1	0.41787820202611	559273|564874|570404	ep300a|tnfrsf21|il11a
GO_REGULATION_OF_CYTOSKELETON_ORGANIZATION	10	497	0.970581	1	0.583195864103855	266985|323721|334728|336823|393550|403001|561295|567779|568668|569585	npm1a|rbm14a|mapre1b|drg1|arpc5la|cfl2|sema5a|nav3|ntrk3a|sptbn5
GO_ORGANOPHOSPHATE_METABOLIC_PROCESS	22	960	0.970647	1	0.679585659462578	100037314|100317326|266992|30354|30572|30750|322969|386663|387529|393559|393945|404036|406383|407673|407989|436652|553453|555969|561689|563589|568298|570437	zgc:162183|si:ch1073-55a19.2|cad|lpl|ran|pparda|nup50|pfkfb4b|ldlra|gmps|rab5ab|nos2a|cmpk|rpia|adss1|entpd8|samhd1|lpcat1|magi3a|chkb|pom121|pfas
GO_MYELOID_LEUKOCYTE_ACTIVATION	11	528	0.971242	1	0.594038503835799	100004382|323462|335119|387293|387529|393373|394037|403004|550373|555969|564517	qsox1|pa2g4b|serpinb1l3|mmp13a|ldlra|zgc:63882|cct8|atad3|ppie|lpcat1|gab2
GO_METAL_ION_HOMEOSTASIS	10	572	0.972059	1	0.579560019659053	100003539|100034410|100174951|30723|324053|336116|503772|568926|569471|678623	tacr1a|rmdn3|mt2|tpt1|trim33|bnip3|agtr2|ank2a|chd7|slc11a2
GO_POSITIVE_REGULATION_OF_PROTEOLYSIS	5	317	0.972192	1	0.484503083724149	100037369|100331179|30649|322404|338155	atp5if1a|acer2|psme3|nop53|hspbp1
GO_CELL_MATRIX_ADHESION	3	206	0.972704	1	0.411837875079776	100331179|30234|566473	acer2|tnn|emilin1a
GO_NEGATIVE_REGULATION_OF_MULTICELLULAR_ORGANISMAL_PROCESS	24	1059	0.972734	1	0.684967866681547	100007463|100359398|30234|321974|334619|387293|387529|393885|394053|445405|492702|494133|503772|560815|561295|564633|564874|566473|567779|568668|570279|572261|573145|798009	tle3b|rnf6|tnn|prmt1|c1qbp|mmp13a|ldlra|zgc:56064|eif4a3|sars1|mlip|srsf6b|agtr2|riox1|sema5a|ddx6|tnfrsf21|emilin1a|nav3|ntrk3a|zgc:194281|sema4ba|khsrp|errfi1a
GO_HORMONE_METABOLIC_PROCESS	2	190	0.97292	1	0.356304697162518	556528|563369	rdh5|cyp2r1
GO_NEGATIVE_REGULATION_OF_PEPTIDASE_ACTIVITY	2	176	0.97292	1	0.356304697162518	335119|553606	serpinb1l3|nle1
GO_REGULATION_OF_CATION_CHANNEL_ACTIVITY	2	169	0.97292	1	0.356304697162518	567595|568926	shank2b|ank2a
GO_REGULATION_OF_VESICLE_MEDIATED_TRANSPORT	8	508	0.973086	1	0.547006800084535	100538061|30081|393652|393945|557149|561460|564517|569546	lrrtm2|ptpn1|lyar|rab5ab|si:ch211-244b2.1|zgc:172302|gab2|ehd4
GO_GLYCOPROTEIN_METABOLIC_PROCESS	5	365	0.973938	1	0.479575269384871	100329944|100331179|30750|393598|561460	ndst1a|acer2|pparda|alg9|zgc:172302
GO_NEGATIVE_REGULATION_OF_TRANSPORT	8	421	0.974552	1	0.543032814215748	100538061|503772|553692|561460|564874|568424|570404|619412	lrrtm2|agtr2|dph3|zgc:172302|tnfrsf21|rangap1b|il11a|nedd4a
GO_PRODUCTION_OF_MOLECULAR_MEDIATOR_OF_IMMUNE_RESPONSE	2	156	0.975101	1	0.349766630121373	553453|799650	samhd1|ddx21
GO_REGULATION_OF_BLOOD_PRESSURE	2	174	0.975101	1	0.349766630121373	404036|503772	nos2a|agtr2
GO_REGULATION_OF_LEUKOCYTE_MIGRATION	2	165	0.975101	1	0.349766630121373	334619|566473	c1qbp|emilin1a
GO_NEURON_DEVELOPMENT	21	1092	0.975575	1	0.663483381959091	100359398|30234|321974|378848|406341|406382|445399|553720|558718|559273|561295|564517|564874|567595|568668|569585|572261|573346|619412|678623|767691	rnf6|tnn|prmt1|hspa5|caprin1b|zpr1|ddx56|alkbh1|rrn3|ep300a|sema5a|gab2|tnfrsf21|shank2b|ntrk3a|sptbn5|sema4ba|irx5a|nedd4a|slc11a2|manf
GO_POSITIVE_REGULATION_OF_KINASE_ACTIVITY	9	537	0.975895	1	0.555300783729663	100317326|266985|30081|334465|337810|393885|541345|558833|568668	si:ch1073-55a19.2|npm1a|ptpn1|ccnt1|rps27a|zgc:56064|tcima|spag9a|ntrk3a
GO_ACTIVATION_OF_IMMUNE_RESPONSE	8	472	0.975944	1	0.539114795074277	30649|30709|322404|323721|334619|337810|559273|564874	psme3|tyro3|nop53|rbm14a|c1qbp|rps27a|ep300a|tnfrsf21
GO_REGULATION_OF_HYDROLASE_ACTIVITY	23	1085	0.976234	1	0.672404695800834	100037369|100317326|100331179|100535556|266985|30354|30649|321059|321714|323426|335119|393936|406324|406814|445398|503772|553606|560147|568424|568668|569455|641490|798009	atp5if1a|si:ch1073-55a19.2|acer2|sgsm1b|npm1a|lpl|psme3|rrp1|setb|mphosph10|serpinb1l3|cd2bp2|abce1|dnaja2a|snrnp70|agtr2|nle1|sfi1|rangap1b|ntrk3a|kpnb3|arfgap2|errfi1a
GO_GLYCEROPHOSPHOLIPID_METABOLIC_PROCESS	4	303	0.976271	1	0.441251602362183	387529|393945|555969|563589	ldlra|rab5ab|lpcat1|chkb
GO_COFACTOR_BIOSYNTHETIC_PROCESS	3	217	0.976529	1	0.400260548125826	100037369|393387|678623	atp5if1a|ggt1a|slc11a2
GO_MUSCLE_CELL_DEVELOPMENT	3	172	0.976529	1	0.400260548125826	403001|503772|568926	cfl2|agtr2|ank2a
GO_PROTEIN_LOCALIZATION_TO_PLASMA_MEMBRANE	3	267	0.976529	1	0.400260548125826	550557|555921|568926	palm1a|kcnb2|ank2a
GO_PROTEIN_MATURATION	3	252	0.976529	1	0.400260548125826	393387|559273|568789	ggt1a|ep300a|naa25
GO_RECOMBINATIONAL_REPAIR	2	126	0.977111	1	0.343462051786904	394058|553453	fus|samhd1
GO_POSITIVE_REGULATION_OF_LOCOMOTION	10	528	0.977322	1	0.565446880372527	100003539|334619|334728|378848|406349|493615|558833|561295|568668|572261	tacr1a|c1qbp|mapre1b|hspa5|rps6kb1b|ptp4a1|spag9a|sema5a|ntrk3a|sema4ba
GO_BONE_DEVELOPMENT	3	210	0.978246	1	0.394709759202711	100189608|559273|559710	thpo|ep300a|tapt1b
GO_REGULATION_OF_IMMUNE_RESPONSE	14	735	0.978348	1	0.606734592151508	30081|30649|30709|322404|323721|334619|337810|393220|406324|553453|559273|564517|564874|799650	ptpn1|psme3|tyro3|nop53|rbm14a|c1qbp|rps27a|ythdf2|abce1|samhd1|ep300a|gab2|tnfrsf21|ddx21
GO_REGULATION_OF_CELL_MORPHOGENESIS	8	475	0.978522	1	0.531441993454592	100359398|334619|406341|550557|561295|568668|572261|619412	rnf6|c1qbp|caprin1b|palm1a|sema5a|ntrk3a|sema4ba|nedd4a
GO_REGULATION_OF_MAP_KINASE_ACTIVITY	5	324	0.978583	1	0.46536536049071	30081|337810|393885|558833|568668	ptpn1|rps27a|zgc:56064|spag9a|ntrk3a
GO_REGULATION_OF_CELL_DIFFERENTIATION	37	1671	0.978631	1	0.717994312790369	100189608|100359398|140817|30234|30354|30649|30750|321974|322206|323462|334619|368260|378848|387529|393220|393885|406341|445399|448867|494133|558718|558833|559273|560815|561295|564633|564874|567595|568668|569471|572261|572435|619412|794132|795398|798009|799930	thpo|rnf6|cebpd|tnn|lpl|psme3|pparda|prmt1|ddx5|pa2g4b|c1qbp|nap1l1|hspa5|ldlra|ythdf2|zgc:56064|caprin1b|ddx56|prmt6|srsf6b|rrn3|spag9a|ep300a|riox1|sema5a|ddx6|tnfrsf21|shank2b|ntrk3a|chd7|sema4ba|eif4g1a|nedd4a|si:dkey-17e16.9|ybx1|errfi1a|p4htm
GO_CELL_PART_MORPHOGENESIS	12	684	0.979193	1	0.584249426835545	100359398|30234|406341|561295|564517|567595|568668|569585|570852|572261|619412|678623	rnf6|tnn|caprin1b|sema5a|gab2|shank2b|ntrk3a|sptbn5|supv3l1|sema4ba|nedd4a|slc11a2
GO_NEGATIVE_REGULATION_OF_DEVELOPMENTAL_PROCESS	17	840	0.979791	1	0.62718215884645	100359398|30234|30750|321974|336116|387529|393885|445405|494133|560815|561295|564633|564874|566473|568668|572261|795398	rnf6|tnn|pparda|prmt1|bnip3|ldlra|zgc:56064|sars1|srsf6b|riox1|sema5a|ddx6|tnfrsf21|emilin1a|ntrk3a|sema4ba|ybx1
GO_CELLULAR_HOMEOSTASIS	16	851	0.979875	1	0.619358117989218	100003539|100004382|100034410|100174951|266985|30709|30723|336116|394113|403001|404036|503772|568926|569471|678623|799109	tacr1a|qsox1|rmdn3|mt2|npm1a|tyro3|tpt1|bnip3|txnl1|cfl2|nos2a|agtr2|ank2a|chd7|slc11a2|tns2a
GO_CARDIOVASCULAR_SYSTEM_DEVELOPMENT	14	665	0.980307	1	0.601056058095909	100000775|100037369|100329944|336473|387529|445405|561295|564241|566473|569471|619412|678640|767714|798009	glula|atp5if1a|ndst1a|glulb|ldlra|sars1|sema5a|fosl1a|emilin1a|chd7|nedd4a|egfl7|ncl|errfi1a
GO_HEART_DEVELOPMENT	11	554	0.980854	1	0.567553505506969	100329944|266992|30750|337105|503772|559273|566473|568668|568926|569471|619412	ndst1a|cad|pparda|mbd2|agtr2|ep300a|emilin1a|ntrk3a|ank2a|chd7|nedd4a
GO_CILIUM_ORGANIZATION	5	350	0.981238	1	0.456343505428937	334728|559710|560147|564953|570279	mapre1b|tapt1b|sfi1|spag1a|zgc:194281
GO_REGULATION_OF_VASCULATURE_DEVELOPMENT	5	295	0.981238	1	0.456343505428937	100000775|336473|445405|561295|566473	glula|glulb|sars1|sema5a|emilin1a
GO_POSITIVE_REGULATION_OF_HEMOPOIESIS	2	163	0.982246	1	0.325830532305171	100189608|321974	thpo|prmt1
GO_POSITIVE_REGULATION_OF_PEPTIDASE_ACTIVITY	2	163	0.982246	1	0.325830532305171	100331179|30649	acer2|psme3
GO_CELL_ACTIVATION_INVOLVED_IN_IMMUNE_RESPONSE	11	571	0.982746	1	0.561286301628504	100004382|323462|335119|387293|393373|394037|403004|541345|550373|555969|564517	qsox1|pa2g4b|serpinb1l3|mmp13a|zgc:63882|cct8|atad3|tcima|ppie|lpcat1|gab2
GO_MULTICELLULAR_ORGANISMAL_HOMEOSTASIS	8	434	0.982933	1	0.516718456684619	100007463|30670|555969|561830|572435|678623|794132|799109	tle3b|thraa|lpcat1|gigyf2|eif4g1a|slc11a2|si:dkey-17e16.9|tns2a
GO_TISSUE_HOMEOSTASIS	2	196	0.983694	1	0.320345149103401	555969|561830	lpcat1|gigyf2
GO_LEUKOCYTE_MEDIATED_IMMUNITY	12	608	0.983837	1	0.569214813652811	100004382|323462|334619|335119|387293|393373|394037|403004|550373|555969|564517|799650	qsox1|pa2g4b|c1qbp|serpinb1l3|mmp13a|zgc:63882|cct8|atad3|ppie|lpcat1|gab2|ddx21
GO_POSITIVE_REGULATION_OF_IMMUNE_RESPONSE	10	596	0.984411	1	0.542292376306104	30649|30709|322404|323721|334619|337810|559273|564517|564874|799650	psme3|tyro3|nop53|rbm14a|c1qbp|rps27a|ep300a|gab2|tnfrsf21|ddx21
GO_RESPONSE_TO_WOUNDING	11	585	0.984466	1	0.555151725132987	30709|30750|321035|327320|334619|393945|406349|494133|568424|568668|793907	tyro3|pparda|pabpc4|f5|c1qbp|rab5ab|rps6kb1b|srsf6b|rangap1b|ntrk3a|igfbp1b
GO_HEART_PROCESS	4	269	0.984478	1	0.412357159291304	30670|503772|568926|573346	thraa|agtr2|ank2a|irx5a
GO_TAXIS	9	565	0.984511	1	0.527309433183488	334619|553720|559273|561295|564241|564517|568668|569585|572261	c1qbp|alkbh1|ep300a|sema5a|fosl1a|gab2|ntrk3a|sptbn5|sema4ba
GO_CELL_FATE_COMMITMENT	2	246	0.985028	1	0.315039604754062	100000471|568668	rtf1|ntrk3a
GO_SULFUR_COMPOUND_BIOSYNTHETIC_PROCESS	2	175	0.985028	1	0.315039604754062	100329944|393387	ndst1a|ggt1a
GO_REGULATION_OF_ACTIN_FILAMENT_BASED_PROCESS	6	361	0.985308	1	0.46678858591694	393550|403001|561295|568668|568926|569585	arpc5la|cfl2|sema5a|ntrk3a|ank2a|sptbn5
GO_EMBRYONIC_MORPHOGENESIS	8	578	0.985674	1	0.506187672573355	100000471|100329944|387293|393220|393725|394053|569471|573346	rtf1|ndst1a|mmp13a|ythdf2|rps7|eif4a3|chd7|irx5a
GO_CELLULAR_RESPONSE_TO_NITROGEN_COMPOUND	12	640	0.986147	1	0.560547769616604	266985|30081|30354|336812|378848|406349|503772|550557|568424|569455|793907|798009	npm1a|ptpn1|lpl|rpl23|hspa5|rps6kb1b|agtr2|palm1a|rangap1b|kpnb3|igfbp1b|errfi1a
GO_CELLULAR_ION_HOMEOSTASIS	9	587	0.986166	1	0.520735670873073	100003539|100034410|100174951|30723|336116|503772|568926|569471|678623	tacr1a|rmdn3|mt2|tpt1|bnip3|agtr2|ank2a|chd7|slc11a2
GO_SENSORY_ORGAN_MORPHOGENESIS	2	254	0.986255	1	0.309905197826201	569471|573346	chd7|irx5a
GO_GLYCEROLIPID_METABOLIC_PROCESS	5	374	0.986587	1	0.435224060279584	30354|387529|393945|555969|563589	lpl|ldlra|rab5ab|lpcat1|chkb
GO_REGULATION_OF_BODY_FLUID_LEVELS	7	439	0.987049	1	0.481359153771907	266992|30709|321035|327320|334619|393945|794132	cad|tyro3|pabpc4|f5|c1qbp|rab5ab|si:dkey-17e16.9
GO_REGULATION_OF_IMMUNE_SYSTEM_PROCESS	23	1162	0.987053	1	0.641002860471105	100189608|30081|30649|30709|321974|322404|323721|334619|337810|387293|387529|393220|393387|406324|448867|541345|553453|559273|564517|564874|566473|799650|799930	thpo|ptpn1|psme3|tyro3|prmt1|nop53|rbm14a|c1qbp|rps27a|mmp13a|ldlra|ythdf2|ggt1a|abce1|prmt6|tcima|samhd1|ep300a|gab2|tnfrsf21|emilin1a|ddx21|p4htm
GO_DETECTION_OF_STIMULUS	2	231	0.987384	1	0.304933779333694	100003539|337810	tacr1a|rps27a
GO_BLOOD_VESSEL_MORPHOGENESIS	11	548	0.987443	1	0.543263963102723	100000775|100037369|336473|387529|445405|561295|566473|569471|619412|678640|767714	glula|atp5if1a|glulb|ldlra|sars1|sema5a|emilin1a|chd7|nedd4a|egfl7|ncl
GO_FATTY_ACID_METABOLIC_PROCESS	5	323	0.987468	1	0.431228473327011	30354|30750|393387|550432|794132	lpl|pparda|ggt1a|slc27a4|si:dkey-17e16.9
GO_REGULATION_OF_CATION_TRANSMEMBRANE_TRANSPORT	4	311	0.987492	1	0.399264274654161	567595|568926|569471|619412	shank2b|ank2a|chd7|nedd4a
GO_REGULATION_OF_TRANSPORTER_ACTIVITY	3	258	0.988263	1	0.355237186399877	567595|568926|619412	shank2b|ank2a|nedd4a
GO_TEMPERATURE_HOMEOSTASIS	2	166	0.988423	1	0.300117709577489	100007463|30670	tle3b|thraa
GO_POSITIVE_REGULATION_OF_CELL_DIFFERENTIATION	19	922	0.988606	1	0.61108098140787	100189608|140817|30354|30750|321974|323462|334619|368260|378848|406341|445399|558718|558833|559273|561295|567595|568668|572435|794132	thpo|cebpd|lpl|pparda|prmt1|pa2g4b|c1qbp|nap1l1|hspa5|caprin1b|ddx56|rrn3|spag9a|ep300a|sema5a|shank2b|ntrk3a|eif4g1a|si:dkey-17e16.9
GO_DNA_RECOMBINATION	4	253	0.989182	1	0.390980991895935	317678|394058|553453|570852	ruvbl2|fus|samhd1|supv3l1
GO_LYMPHOCYTE_DIFFERENTIATION	4	290	0.989182	1	0.390980991895935	30709|559273|569471|570404	tyro3|ep300a|chd7|il11a
GO_REGULATION_OF_IMMUNE_EFFECTOR_PROCESS	4	295	0.989182	1	0.390980991895935	322404|334619|564517|799650	nop53|c1qbp|gab2|ddx21
GO_STRIATED_MUSCLE_CELL_DIFFERENTIATION	4	266	0.989182	1	0.390980991895935	403001|503772|558833|795398	cfl2|agtr2|spag9a|ybx1
GO_CELL_DIVISION	12	550	0.989334	1	0.54665556904147	30572|321119|321897|327301|334465|334728|393227|406457|406588|445501|768201|795398	ran|mcmbp|gnl3|ppp1cab|ccnt1|mapre1b|usp44|rcc1|sstr5|cdc26|usp37|ybx1
GO_WOUND_HEALING	8	478	0.989352	1	0.489536359898925	30709|30750|321035|327320|334619|393945|494133|793907	tyro3|pparda|pabpc4|f5|c1qbp|rab5ab|srsf6b|igfbp1b
GO_REGULATION_OF_CYSTEINE_TYPE_ENDOPEPTIDASE_ACTIVITY	2	201	0.989378	1	0.295449818971452	100331179|553606	acer2|nle1
GO_EMBRYONIC_ORGAN_DEVELOPMENT	5	428	0.990474	1	0.415940962221376	100329944|337105|394053|569471|573346	ndst1a|mbd2|eif4a3|chd7|irx5a
GO_REGULATION_OF_KINASE_ACTIVITY	15	804	0.990754	1	0.569989981105376	100003049|100317326|266985|30081|321739|334050|334465|337810|393885|394188|541345|558833|568668|569455|798009	dus2|si:ch1073-55a19.2|npm1a|ptpn1|ipo7|gtpbp4|ccnt1|rps27a|zgc:56064|qars1|tcima|spag9a|ntrk3a|kpnb3|errfi1a
GO_G_PROTEIN_COUPLED_RECEPTOR_SIGNALING_PATHWAY	10	758	0.991053	1	0.512237506641672	100003539|100329657|101885196|30709|323641|406588|503772|550557|559710|565192	tacr1a|ltb4r|gpr156|tyro3|gpr182|sstr5|agtr2|palm1a|tapt1b|gpr146
GO_CELLULAR_KETONE_METABOLIC_PROCESS	2	218	0.991064	1	0.286532036941015	114426|30649	odc1|psme3
GO_MUSCLE_CELL_PROLIFERATION	2	188	0.991064	1	0.286532036941015	30750|406349	pparda|rps6kb1b
GO_MUSCLE_SYSTEM_PROCESS	8	419	0.991114	1	0.480048213341549	100003539|100329657|406349|492702|503772|555921|568926|798009	tacr1a|ltb4r|rps6kb1b|mlip|agtr2|kcnb2|ank2a|errfi1a
GO_SMALL_MOLECULE_BIOSYNTHETIC_PROCESS	13	646	0.991409	1	0.546937880072335	100000775|100317326|100331179|266992|30354|30572|336473|393387|393559|553453|559273|563369|794132	glula|si:ch1073-55a19.2|acer2|cad|lpl|ran|glulb|ggt1a|gmps|samhd1|ep300a|cyp2r1|si:dkey-17e16.9
GO_TUBE_DEVELOPMENT	20	980	0.991639	1	0.603287704428569	100000775|100037369|30670|327301|336473|387529|393725|445405|494133|503772|550239|559273|561295|566473|568214|569471|619412|678640|767714|798009	glula|atp5if1a|thraa|ppp1cab|glulb|ldlra|rps7|sars1|srsf6b|agtr2|hikeshi|ep300a|sema5a|emilin1a|chd8|chd7|nedd4a|egfl7|ncl|errfi1a
GO_SKELETAL_SYSTEM_DEVELOPMENT	9	504	0.991777	1	0.493023710602561	100189608|100329944|30670|394053|553606|559273|559710|569471|573346	thpo|ndst1a|thraa|eif4a3|nle1|ep300a|tapt1b|chd7|irx5a
GO_LIPID_MODIFICATION	2	234	0.991805	1	0.282269852009052	30750|793635	pparda|b4galnt1b
GO_MONOCARBOXYLIC_ACID_BIOSYNTHETIC_PROCESS	2	191	0.991805	1	0.282269852009052	30354|794132	lpl|si:dkey-17e16.9
GO_SENSORY_SYSTEM_DEVELOPMENT	4	363	0.991933	1	0.375388868531004	555969|568668|569471|573346	lpcat1|ntrk3a|chd7|irx5a
GO_CIRCULATORY_SYSTEM_PROCESS	8	507	0.992132	1	0.473919208729509	30670|30750|327320|404036|503772|568926|569471|573346	thraa|pparda|f5|nos2a|agtr2|ank2a|chd7|irx5a
GO_SMALL_MOLECULE_CATABOLIC_PROCESS	7	409	0.992149	1	0.45452821080673	100000775|100004700|30750|336473|404036|436652|550432	glula|cyp24a1|pparda|glulb|nos2a|entpd8|slc27a4
GO_REGULATION_OF_PROTEOLYSIS	9	600	0.992248	1	0.490120538583766	100037369|100331179|30649|322404|335119|336812|338155|393725|553606	atp5if1a|acer2|psme3|nop53|serpinb1l3|rpl23|hspbp1|rps7|nle1
GO_ATP_METABOLIC_PROCESS	5	293	0.992265	1	0.405155447631055	100037369|100317326|322969|386663|568298	atp5if1a|si:ch1073-55a19.2|nup50|pfkfb4b|pom121
GO_MUSCLE_ORGAN_DEVELOPMENT	6	371	0.992347	1	0.430942509211609	322206|403001|406349|559273|563589|569471	ddx5|cfl2|rps6kb1b|ep300a|chkb|chd7
GO_MICROTUBULE_BASED_PROCESS	11	685	0.992735	1	0.515594000078394	266985|30572|323721|334728|336823|406382|406457|550458|564953|567779|569976	npm1a|ran|rbm14a|mapre1b|drg1|zpr1|rcc1|tubb6|spag1a|nav3|tacc2
GO_RESPONSE_TO_REACTIVE_OXYGEN_SPECIES	2	207	0.993113	1	0.274110794747867	336116|564241	bnip3|fosl1a
GO_RESPONSE_TO_NITROGEN_COMPOUND	19	1014	0.993135	1	0.587952898036654	100317326|266985|266992|30081|30354|336812|378848|387529|393480|406349|494133|503772|550557|564241|568424|569455|793907|798009|799650	si:ch1073-55a19.2|npm1a|cad|ptpn1|lpl|rpl23|hspa5|ldlra|eftud2|rps6kb1b|srsf6b|agtr2|palm1a|fosl1a|rangap1b|kpnb3|igfbp1b|errfi1a|ddx21
GO_PROTEIN_LOCALIZATION_TO_CELL_PERIPHERY	3	326	0.993246	1	0.326585601697282	550557|555921|568926	palm1a|kcnb2|ank2a
GO_OXIDATION_REDUCTION_PROCESS	18	893	0.993259	1	0.580007386161507	100003049|100004382|100004700|30750|321277|322404|327301|336116|394113|404036|407673|553720|556528|560815|563369|794132|794311|799930	dus2|qsox1|cyp24a1|pparda|mybbp1a|nop53|ppp1cab|bnip3|txnl1|nos2a|rpia|alkbh1|rdh5|riox1|cyp2r1|si:dkey-17e16.9|fmo5|p4htm
GO_ACTIN_FILAMENT_ORGANIZATION	6	369	0.993302	1	0.424410512790617	327399|393550|403001|553350|561295|569585	tnfaip1|arpc5la|cfl2|cgnl1|sema5a|sptbn5
GO_MUSCLE_CELL_DIFFERENTIATION	5	346	0.993732	1	0.394904716546177	403001|503772|558833|568926|795398	cfl2|agtr2|spag9a|ank2a|ybx1
GO_RESPONSE_TO_OXIDATIVE_STRESS	6	404	0.993736	1	0.42121655361593	100007394|336116|436808|557634|564171|564241	adnp2a|bnip3|rwdd1|si:ch211-147k10.5|adnp2b|fosl1a
GO_SMALL_MOLECULE_METABOLIC_PROCESS	40	1768	0.994017	1	0.673382665490952	100000775|100004700|100317326|100329944|100331179|114426|266992|30354|30572|30649|30750|322969|327301|336473|337070|368235|386663|387529|393387|393461|393559|394188|404036|406383|407673|407989|436652|445405|447847|550432|553453|556528|559273|561689|563369|568298|570437|692329|791156|794132	glula|cyp24a1|si:ch1073-55a19.2|ndst1a|acer2|odc1|cad|lpl|ran|psme3|pparda|nup50|ppp1cab|glulb|rars1|yars1|pfkfb4b|ldlra|ggt1a|gmds|gmps|qars1|nos2a|cmpk|rpia|adss1|entpd8|sars1|hars|slc27a4|samhd1|rdh5|ep300a|magi3a|cyp2r1|pom121|pfas|farsa|slc25a15a|si:dkey-17e16.9
GO_MUSCLE_STRUCTURE_DEVELOPMENT	11	610	0.994197	1	0.505274512221189	30750|322206|403001|406349|503772|558833|559273|563589|568926|569471|795398	pparda|ddx5|cfl2|rps6kb1b|agtr2|spag9a|ep300a|chkb|ank2a|chd7|ybx1
GO_CARBOHYDRATE_DERIVATIVE_BIOSYNTHETIC_PROCESS	11	607	0.994517	1	0.502756651268947	100329944|100331179|266992|393461|393559|393598|406383|407989|561460|570437|793635	ndst1a|acer2|cad|gmds|gmps|alg9|cmpk|adss1|zgc:172302|pfas|b4galnt1b
GO_REGULATION_OF_CYTOSOLIC_CALCIUM_ION_CONCENTRATION	3	321	0.994687	1	0.315655645917389	100003539|568926|569471	tacr1a|ank2a|chd7
GO_STRIATED_MUSCLE_CONTRACTION	2	165	0.9947	1	0.262710429485902	406349|568926	rps6kb1b|ank2a
GO_CARBOHYDRATE_METABOLIC_PROCESS	10	565	0.994975	1	0.485249215085488	100317326|100329944|30750|322969|327301|386663|407673|559273|568298|793635	si:ch1073-55a19.2|ndst1a|pparda|nup50|ppp1cab|pfkfb4b|rpia|ep300a|pom121|b4galnt1b
GO_EPITHELIAL_TUBE_MORPHOGENESIS	3	327	0.995098	1	0.312170723915962	327301|393725|503772	ppp1cab|rps7|agtr2
GO_MEMBRANE_DOCKING	2	178	0.995145	1	0.259115710345905	334728|560147	mapre1b|sfi1
GO_REGULATION_OF_PEPTIDASE_ACTIVITY	4	340	0.995215	1	0.350856143317407	100331179|30649|335119|553606	acer2|psme3|serpinb1l3|nle1
GO_POSITIVE_REGULATION_OF_HYDROLASE_ACTIVITY	10	665	0.995262	1	0.482701069891356	100317326|100331179|100535556|30649|406814|503772|568424|568668|641490|798009	si:ch1073-55a19.2|acer2|sgsm1b|psme3|dnaja2a|agtr2|rangap1b|ntrk3a|arfgap2|errfi1a
GO_POSITIVE_REGULATION_OF_DEVELOPMENTAL_PROCESS	27	1286	0.995399	1	0.617123411795003	100189608|100538061|140817|30354|30750|321974|323462|334619|336116|368260|378848|387255|406341|406349|445399|494133|503772|558718|558833|559273|559710|561295|567595|568668|569471|572435|794132	thpo|lrrtm2|cebpd|lpl|pparda|prmt1|pa2g4b|c1qbp|bnip3|nap1l1|hspa5|rbm19|caprin1b|rps6kb1b|ddx56|srsf6b|agtr2|rrn3|spag9a|ep300a|tapt1b|sema5a|shank2b|ntrk3a|chd7|eif4g1a|si:dkey-17e16.9
GO_PROTEOLYSIS	26	1449	0.995594	1	0.610746266470415	100037369|100331179|100359398|100536841|101448001|30649|322404|327399|327528|335119|336812|337810|338155|378848|387293|393227|393387|393725|445501|553606|557270|559273|563912|564632|619412|768201	atp5if1a|acer2|rnf6|agbl1|pappab|psme3|nop53|tnfaip1|usp42|serpinb1l3|rpl23|rps27a|hspbp1|hspa5|mmp13a|usp44|ggt1a|rps7|cdc26|nle1|eif3f|ep300a|usp54a|usp10|nedd4a|usp37
GO_CELL_PROJECTION_ORGANIZATION	28	1482	0.995603	1	0.619995247028545	100359398|30234|321974|334728|378848|393945|406341|406382|445399|550557|553720|558718|559273|559710|560147|561295|564517|564874|564953|567595|567779|568668|569585|570279|572261|619412|678623|767691	rnf6|tnn|prmt1|mapre1b|hspa5|rab5ab|caprin1b|zpr1|ddx56|palm1a|alkbh1|rrn3|ep300a|tapt1b|sfi1|sema5a|gab2|tnfrsf21|spag1a|shank2b|nav3|ntrk3a|sptbn5|zgc:194281|sema4ba|nedd4a|slc11a2|manf
GO_EXOCYTOSIS	14	812	0.995694	1	0.526693395540924	100004382|323462|327320|335119|387293|393373|393945|394037|403004|550373|555969|558324|564517|767691	qsox1|pa2g4b|f5|serpinb1l3|mmp13a|zgc:63882|rab5ab|cct8|atad3|ppie|lpcat1|sytl5|gab2|manf
GO_REGULATION_OF_CALCIUM_ION_TRANSPORT	2	219	0.995928	1	0.252210053044842	568926|569471	ank2a|chd7
GO_LOCOMOTION	33	1618	0.996095	1	0.635912750394193	100000775|100003539|30234|30709|30750|326078|327399|334050|334619|334728|336473|378848|393550|406349|493615|503772|553720|557279|557634|558833|559273|561295|564241|564517|566473|567779|568468|568668|569585|570279|572261|794132|797250	glula|tacr1a|tnn|tyro3|pparda|mta2|tnfaip1|gtpbp4|c1qbp|mapre1b|glulb|hspa5|arpc5la|rps6kb1b|ptp4a1|agtr2|alkbh1|slc22a16|si:ch211-147k10.5|spag9a|ep300a|sema5a|fosl1a|gab2|emilin1a|nav3|fat2|ntrk3a|sptbn5|zgc:194281|sema4ba|si:dkey-17e16.9|slc7a5
GO_MUSCLE_TISSUE_DEVELOPMENT	6	376	0.996105	1	0.400109537015887	322206|403001|406349|503772|559273|569471	ddx5|cfl2|rps6kb1b|agtr2|ep300a|chd7
GO_CELL_PROJECTION_ASSEMBLY	7	539	0.996148	1	0.422072643863959	334728|393945|550557|559710|560147|564953|570279	mapre1b|rab5ab|palm1a|tapt1b|sfi1|spag1a|zgc:194281
GO_ACTOMYOSIN_STRUCTURE_ORGANIZATION	2	187	0.996271	1	0.248891744264732	327399|403001	tnfaip1|cfl2
GO_MITOCHONDRION_ORGANIZATION	7	499	0.996394	1	0.419344802000577	100002463|100037369|336116|403004|436951|570852|768285	pprc1|atp5if1a|bnip3|atad3|timm10|supv3l1|gabpb1
GO_CARTILAGE_DEVELOPMENT	2	200	0.996586	1	0.245658516622994	30670|559710	thraa|tapt1b
GO_SYNAPTIC_SIGNALING	7	677	0.996625	1	0.416651055792778	100000775|100538061|336473|393945|394053|494490|567595	glula|lrrtm2|glulb|rab5ab|eif4a3|slc6a9|shank2b
GO_ADAPTIVE_IMMUNE_RESPONSE	3	275	0.99673	1	0.295823869373321	334619|564874|619412	c1qbp|tnfrsf21|nedd4a
GO_CARDIAC_MUSCLE_TISSUE_DEVELOPMENT	2	206	0.996875	1	0.242507139325619	503772|569471	agtr2|chd7
GO_CELL_MOTILITY	29	1412	0.997023	1	0.61059785082326	100000775|100003539|30234|30709|30750|326078|327399|334050|334619|334728|336473|378848|393550|406349|493615|503772|553720|557279|557634|558833|561295|566473|567779|568468|568668|570279|572261|794132|797250	glula|tacr1a|tnn|tyro3|pparda|mta2|tnfaip1|gtpbp4|c1qbp|mapre1b|glulb|hspa5|arpc5la|rps6kb1b|ptp4a1|agtr2|alkbh1|slc22a16|si:ch211-147k10.5|spag9a|sema5a|emilin1a|nav3|fat2|ntrk3a|zgc:194281|sema4ba|si:dkey-17e16.9|slc7a5
GO_REGULATION_OF_CELL_ACTIVATION	6	423	0.997045	1	0.388950860934266	30709|387293|387529|564517|564874|566473	tyro3|mmp13a|ldlra|gab2|tnfrsf21|emilin1a
GO_CIRCULATORY_SYSTEM_DEVELOPMENT	21	1015	0.997115	1	0.56730331082887	100000775|100037369|100329944|266992|30750|336473|337105|387529|445405|503772|559273|561295|564241|566473|568668|568926|569471|619412|678640|767714|798009	glula|atp5if1a|ndst1a|cad|pparda|glulb|mbd2|ldlra|sars1|agtr2|ep300a|sema5a|fosl1a|emilin1a|ntrk3a|ank2a|chd7|nedd4a|egfl7|ncl|errfi1a
GO_CELL_CHEMOTAXIS	2	226	0.997139	1	0.2394345431118	334619|561295	c1qbp|sema5a
GO_MUSCLE_CONTRACTION	5	341	0.99715	1	0.361304854427908	100003539|100329657|406349|555921|568926	tacr1a|ltb4r|rps6kb1b|kcnb2|ank2a
GO_TUBE_MORPHOGENESIS	14	794	0.99721	1	0.509761350735023	100000775|100037369|327301|336473|387529|393725|445405|503772|561295|566473|569471|619412|678640|767714	glula|atp5if1a|ppp1cab|glulb|ldlra|rps7|sars1|agtr2|sema5a|emilin1a|chd7|nedd4a|egfl7|ncl
GO_CONNECTIVE_TISSUE_DEVELOPMENT	3	261	0.997223	1	0.289747439457034	30670|30750|559710	thraa|pparda|tapt1b
GO_ANATOMICAL_STRUCTURE_FORMATION_INVOLVED_IN_MORPHOGENESIS	20	1021	0.997323	1	0.558031904220563	100000471|100000775|100037369|322251|336473|387293|393725|394081|403001|445405|550241|553606|558996|559273|561131|561295|566473|568926|678640|767714	rtf1|glula|atp5if1a|rpl7l1|glulb|mmp13a|rps7|bysl|cfl2|sars1|rrp7a|nle1|wdr74|ep300a|nolc1|sema5a|emilin1a|ank2a|egfl7|ncl
GO_REGULATION_OF_ION_TRANSMEMBRANE_TRANSPORT	5	432	0.997351	1	0.358525901652794	555921|567595|568926|569471|619412	kcnb2|shank2b|ank2a|chd7|nedd4a
GO_POSITIVE_REGULATION_OF_ION_TRANSPORT	2	258	0.997382	1	0.236437810283132	561460|568926	zgc:172302|ank2a
GO_POSITIVE_REGULATION_OF_IMMUNE_SYSTEM_PROCESS	13	827	0.997404	1	0.496478953968229	100189608|30649|30709|321974|322404|323721|334619|337810|387293|559273|564517|564874|799650	thpo|psme3|tyro3|prmt1|nop53|rbm14a|c1qbp|rps27a|mmp13a|ep300a|gab2|tnfrsf21|ddx21
GO_MONOCARBOXYLIC_ACID_METABOLIC_PROCESS	9	570	0.99741	1	0.443006641798042	100317326|30354|30750|322969|386663|393387|550432|568298|794132	si:ch1073-55a19.2|lpl|pparda|nup50|pfkfb4b|ggt1a|slc27a4|pom121|si:dkey-17e16.9
GO_SUPRAMOLECULAR_FIBER_ORGANIZATION	11	623	0.99757	1	0.469888172258916	327399|334728|336823|387529|393550|403001|553350|561295|566473|567779|569585	tnfaip1|mapre1b|drg1|ldlra|arpc5la|cfl2|cgnl1|sema5a|emilin1a|nav3|sptbn5
GO_DRUG_METABOLIC_PROCESS	8	506	0.997777	1	0.420077468820829	266992|387293|393387|404036|407989|503772|563369|573145	cad|mmp13a|ggt1a|nos2a|adss1|agtr2|cyp2r1|khsrp
GO_POSITIVE_REGULATION_OF_MULTICELLULAR_ORGANISMAL_PROCESS	32	1581	0.997905	1	0.611461155116878	100189608|100538061|140817|30354|30670|321974|322404|334619|368260|378848|387255|387293|393538|406341|406349|436749|445399|494133|503772|558718|558833|559273|559710|561295|561460|567595|568668|569471|572435|794132|796505|799650	thpo|lrrtm2|cebpd|lpl|thraa|prmt1|nop53|c1qbp|nap1l1|hspa5|rbm19|mmp13a|polr1c|caprin1b|rps6kb1b|polr3h|ddx56|srsf6b|agtr2|rrn3|spag9a|ep300a|tapt1b|sema5a|zgc:172302|shank2b|ntrk3a|chd7|eif4g1a|si:dkey-17e16.9|dhx33|ddx21
GO_CALCIUM_ION_TRANSMEMBRANE_TRANSPORT	2	293	0.997995	1	0.22787569911407	568926|569471	ank2a|chd7
GO_ION_HOMEOSTASIS	10	724	0.998084	1	0.44736234767813	100003539|100034410|100174951|30723|324053|336116|503772|568926|569471|678623	tacr1a|rmdn3|mt2|tpt1|trim33|bnip3|agtr2|ank2a|chd7|slc11a2
GO_GLAND_DEVELOPMENT	4	434	0.99809	1	0.315403535533796	266992|30670|336713|794132	cad|thraa|rpl30|si:dkey-17e16.9
GO_SECOND_MESSENGER_MEDIATED_SIGNALING	4	401	0.99809	1	0.315403535533796	393885|404036|503772|568926	zgc:56064|nos2a|agtr2|ank2a
GO_CARBOHYDRATE_DERIVATIVE_METABOLIC_PROCESS	20	1015	0.998111	1	0.546018247627169	100317326|100329944|100331179|266992|30572|30750|322969|386663|393461|393559|393598|406383|407673|407989|553453|561460|561689|568298|570437|793635	si:ch1073-55a19.2|ndst1a|acer2|cad|ran|pparda|nup50|pfkfb4b|gmds|gmps|alg9|cmpk|rpia|adss1|samhd1|zgc:172302|magi3a|pom121|pfas|b4galnt1b
GO_DOUBLE_STRAND_BREAK_REPAIR	2	218	0.998166	1	0.225155964289949	394058|553453	fus|samhd1
GO_EPITHELIAL_CELL_DIFFERENTIATION	6	560	0.998191	1	0.370817924772826	30670|323501|494133|568668|794132|798009	thraa|seta|srsf6b|ntrk3a|si:dkey-17e16.9|errfi1a
GO_REGIONALIZATION	2	344	0.998466	1	0.219904055188661	553606|559273	nle1|ep300a
GO_DIVALENT_INORGANIC_CATION_TRANSPORT	4	433	0.998489	1	0.307612481905921	30723|568926|569471|678623	tpt1|ank2a|chd7|slc11a2
GO_HEART_MORPHOGENESIS	2	252	0.998598	1	0.217367618333792	569471|619412	chd7|nedd4a
GO_CELLULAR_LIPID_METABOLIC_PROCESS	15	937	0.998697	1	0.49324172729555	100037314|100331179|30354|30750|387529|393387|393598|393885|393945|550432|555969|556528|563589|793635|794132	zgc:162183|acer2|lpl|pparda|ldlra|ggt1a|alg9|zgc:56064|rab5ab|slc27a4|lpcat1|rdh5|chkb|b4galnt1b|si:dkey-17e16.9
GO_LEUKOCYTE_DIFFERENTIATION	5	429	0.998826	1	0.330504649838169	30709|559273|564517|569471|570404	tyro3|ep300a|gab2|chd7|il11a
GO_SENSORY_ORGAN_DEVELOPMENT	5	543	0.998911	1	0.328168069566832	140817|555969|568668|569471|573346	cebpd|lpcat1|ntrk3a|chd7|irx5a
GO_CYTOSKELETON_ORGANIZATION	24	1213	0.998988	1	0.551487877046169	266985|286746|30081|30572|323721|327399|334728|336823|393550|399690|403001|406382|406457|550458|550557|553350|560275|561295|564953|567779|568668|568926|569585|569976	npm1a|sdad1|ptpn1|ran|rbm14a|tnfaip1|mapre1b|drg1|arpc5la|smtnl|cfl2|zpr1|rcc1|tubb6|palm1a|cgnl1|nuak2|sema5a|spag1a|nav3|ntrk3a|ank2a|sptbn5|tacc2
GO_REGULATION_OF_ANATOMICAL_STRUCTURE_MORPHOGENESIS	16	1009	0.998996	1	0.494313118584521	100000775|100359398|30649|334619|336116|336473|406341|445405|494133|503772|550557|561295|566473|568668|572261|619412	glula|rnf6|psme3|c1qbp|bnip3|glulb|caprin1b|sars1|srsf6b|agtr2|palm1a|sema5a|emilin1a|ntrk3a|sema4ba|nedd4a
GO_REGULATION_OF_METAL_ION_TRANSPORT	3	345	0.999054	1	0.255540156327722	568926|569471|619412	ank2a|chd7|nedd4a
GO_LIPID_METABOLIC_PROCESS	21	1237	0.999087	1	0.53001235399797	100004700|100037314|100331179|30354|30572|30670|30750|387529|393387|393598|393885|393945|406270|550432|555969|556528|563369|563589|564874|793635|794132	cyp24a1|zgc:162183|acer2|lpl|ran|thraa|pparda|ldlra|ggt1a|alg9|zgc:56064|rab5ab|acbd3|slc27a4|lpcat1|rdh5|cyp2r1|chkb|tnfrsf21|b4galnt1b|si:dkey-17e16.9
GO_LEUKOCYTE_MIGRATION	3	340	0.99913	1	0.253234817676306	334619|566473|797250	c1qbp|emilin1a|slc7a5
GO_REGULATION_OF_TRANSMEMBRANE_TRANSPORT	6	513	0.999179	1	0.34543163080889	406349|555921|567595|568926|569471|619412	rps6kb1b|kcnb2|shank2b|ank2a|chd7|nedd4a
GO_REGULATION_OF_SMALL_GTPASE_MEDIATED_SIGNAL_TRANSDUCTION	2	323	0.999182	1	0.203282257420799	327399|553350	tnfaip1|cgnl1
GO_POSITIVE_REGULATION_OF_CELL_ACTIVATION	2	255	0.999253	1	0.20110766912763	387293|564517	mmp13a|gab2
GO_CELLULAR_COMPONENT_MORPHOGENESIS	19	1106	0.999294	1	0.508432065027259	100359398|30234|30709|334619|393220|403001|406341|550557|559273|561295|564517|567595|568668|568926|569585|570852|572261|619412|678623	rnf6|tnn|tyro3|c1qbp|ythdf2|cfl2|caprin1b|palm1a|ep300a|sema5a|gab2|shank2b|ntrk3a|ank2a|sptbn5|supv3l1|sema4ba|nedd4a|slc11a2
GO_POSITIVE_REGULATION_OF_CATALYTIC_ACTIVITY	22	1260	0.999337	1	0.527343840614533	100317326|100331179|100535556|266985|30081|30477|30649|334465|337810|393555|393885|404036|406814|503772|541345|557682|558833|568424|568668|613144|641490|798009	si:ch1073-55a19.2|acer2|sgsm1b|npm1a|ptpn1|tcp1|psme3|ccnt1|rps27a|cct4|zgc:56064|nos2a|dnaja2a|agtr2|tcima|dcun1d3|spag9a|rangap1b|ntrk3a|dkc1|arfgap2|errfi1a
GO_T_CELL_ACTIVATION	3	360	0.99943	1	0.242294202200581	564874|569471|619412	tnfrsf21|chd7|nedd4a
GO_ACTIN_FILAMENT_BASED_PROCESS	12	724	0.999501	1	0.431993542391918	286746|30081|327399|393550|399690|403001|553350|560275|561295|568668|568926|569585	sdad1|ptpn1|tnfaip1|arpc5la|smtnl|cfl2|cgnl1|nuak2|sema5a|ntrk3a|ank2a|sptbn5
GO_TRANSMEMBRANE_TRANSPORT	25	1426	0.999554	1	0.534413542564789	100003376|30649|30750|324365|337810|378848|406349|406467|406519|436772|492798|494490|555921|555929|557279|561460|562504|567595|568926|569471|570148|619412|678623|791156|797250	slc7a3b|psme3|pparda|eif2s2|rps27a|hspa5|rps6kb1b|abcf1|slc10a3|sec61g|slc37a1|slc6a9|kcnb2|slc35f2|slc22a16|zgc:172302|cnnm1|shank2b|ank2a|chd7|abcb9|nedd4a|slc11a2|slc25a15a|slc7a5
GO_REGULATION_OF_CELL_CELL_ADHESION	3	334	0.999594	1	0.2341873585061	334050|393220|564874	gtpbp4|ythdf2|tnfrsf21
GO_CHEMICAL_HOMEOSTASIS	16	1050	0.999619	1	0.466786515229268	100000526|100003539|100034410|100174951|30354|30723|324053|336116|387529|406588|503772|555969|568926|569471|678623|794132	sec24a|tacr1a|rmdn3|mt2|lpl|tpt1|trim33|bnip3|ldlra|sstr5|agtr2|lpcat1|ank2a|chd7|slc11a2|si:dkey-17e16.9
GO_RAS_PROTEIN_SIGNAL_TRANSDUCTION	3	418	0.999658	1	0.230330061891101	327399|393945|556409	tnfaip1|rab5ab|g3bp2
GO_LYMPHOCYTE_ACTIVATION	6	521	0.999661	1	0.321335965800229	30709|559273|564874|569471|570404|619412	tyro3|ep300a|tnfrsf21|chd7|il11a|nedd4a
GO_REGULATION_OF_CELL_ADHESION	8	600	0.999709	1	0.358452670827067	100331179|334050|334619|393220|393885|561295|564874|566473	acer2|gtpbp4|c1qbp|ythdf2|zgc:56064|sema5a|tnfrsf21|emilin1a
GO_MONOVALENT_INORGANIC_CATION_TRANSPORT	4	464	0.99976	1	0.258445329925958	555921|568926|619412|678623	kcnb2|ank2a|nedd4a|slc11a2
GO_MORPHOGENESIS_OF_AN_EPITHELIUM	4	529	0.99976	1	0.258445329925958	30649|327301|393725|503772	psme3|ppp1cab|rps7|agtr2
GO_REGULATION_OF_ION_TRANSPORT	7	620	0.999761	1	0.334449837682996	503772|555921|561460|567595|568926|569471|619412	agtr2|kcnb2|zgc:172302|shank2b|ank2a|chd7|nedd4a
GO_CATION_TRANSMEMBRANE_TRANSPORT	10	775	0.999772	1	0.384849665077966	100003376|555921|557279|567595|568926|569471|619412|678623|791156|797250	slc7a3b|kcnb2|slc22a16|shank2b|ank2a|chd7|nedd4a|slc11a2|slc25a15a|slc7a5
GO_CELL_ACTIVATION	19	1113	0.999779	1	0.477905825975234	100004382|30709|323462|335119|387293|387529|393373|394037|403004|541345|550373|555969|559273|564517|564874|566473|569471|570404|619412	qsox1|tyro3|pa2g4b|serpinb1l3|mmp13a|ldlra|zgc:63882|cct8|atad3|tcima|ppie|lpcat1|ep300a|gab2|tnfrsf21|emilin1a|chd7|il11a|nedd4a
GO_REGULATION_OF_LYMPHOCYTE_ACTIVATION	2	321	0.999826	1	0.171642811590454	30709|564874	tyro3|tnfrsf21
GO_SMALL_GTPASE_MEDIATED_SIGNAL_TRANSDUCTION	4	531	0.999841	1	0.249725667724296	327399|393945|553350|556409	tnfaip1|rab5ab|cgnl1|g3bp2
GO_PATTERN_SPECIFICATION_PROCESS	2	437	0.999841	1	0.170080770880417	553606|559273	nle1|ep300a
GO_SULFUR_COMPOUND_METABOLIC_PROCESS	2	336	0.999868	1	0.167038899624133	100329944|393387	ndst1a|ggt1a
GO_COFACTOR_METABOLIC_PROCESS	3	393	0.999878	1	0.209568640289345	100037369|393387|678623	atp5if1a|ggt1a|slc11a2
GO_EPITHELIUM_DEVELOPMENT	13	1076	0.999881	1	0.408061127675014	30649|30670|323501|327301|393725|494133|503772|553606|559273|568668|569471|794132|798009	psme3|thraa|seta|ppp1cab|rps7|srsf6b|agtr2|nle1|ep300a|ntrk3a|chd7|si:dkey-17e16.9|errfi1a
GO_ANIMAL_ORGAN_MORPHOGENESIS	14	1026	0.999899	1	0.415238578491692	100007463|100329944|30649|30670|394053|494133|503772|553606|559273|567595|569471|573346|619412|798009	tle3b|ndst1a|psme3|thraa|eif4a3|srsf6b|agtr2|nle1|ep300a|shank2b|chd7|irx5a|nedd4a|errfi1a
GO_EXTRACELLULAR_STRUCTURE_ORGANIZATION	3	332	0.999934	1	0.19906688428231	100004382|387293|566473	qsox1|mmp13a|emilin1a
GO_CELL_CELL_ADHESION	7	682	0.999937	1	0.305606771998642	30709|327301|334050|335119|393220|564874|568468	tyro3|ppp1cab|gtpbp4|serpinb1l3|ythdf2|tnfrsf21|fat2
GO_POSITIVE_REGULATION_OF_CELL_ADHESION	2	350	0.999964	1	0.148407365789885	334619|566473	c1qbp|emilin1a
GO_TISSUE_MORPHOGENESIS	5	642	0.999971	1	0.247132845513964	30649|327301|393725|503772|569471	psme3|ppp1cab|rps7|agtr2|chd7
GO_ION_TRANSPORT	22	1491	0.99998	1	0.44894182788075	100003376|30723|30750|387529|404036|406349|406519|492798|494490|503772|550432|555921|557279|561460|562504|567595|568926|569471|619412|678623|791156|797250	slc7a3b|tpt1|pparda|ldlra|nos2a|rps6kb1b|slc10a3|slc37a1|slc6a9|agtr2|slc27a4|kcnb2|slc22a16|zgc:172302|cnnm1|shank2b|ank2a|chd7|nedd4a|slc11a2|slc25a15a|slc7a5
GO_ION_TRANSMEMBRANE_TRANSPORT	12	1031	0.999985	1	0.355914674885051	100003376|492798|494490|555921|557279|567595|568926|569471|619412|678623|791156|797250	slc7a3b|slc37a1|slc6a9|kcnb2|slc22a16|shank2b|ank2a|chd7|nedd4a|slc11a2|slc25a15a|slc7a5
GO_BIOLOGICAL_ADHESION	18	1185	0.999987	1	0.411571086069987	100331179|30234|30709|30750|327301|334050|334619|335119|393220|393885|394027|407733|414273|561295|564874|566473|568468|678640	acer2|tnn|tyro3|pparda|ppp1cab|gtpbp4|c1qbp|serpinb1l3|ythdf2|zgc:56064|rpsa|pnn|rgmb|sema5a|tnfrsf21|emilin1a|fat2|egfl7
GO_INORGANIC_ION_TRANSMEMBRANE_TRANSPORT	6	753	0.99999	1	0.252991807358233	492798|555921|568926|569471|619412|678623	slc37a1|kcnb2|ank2a|chd7|nedd4a|slc11a2
GO_CATION_TRANSPORT	12	1047	0.999992	1	0.344342572812204	100003376|30723|494490|555921|557279|567595|568926|569471|619412|678623|791156|797250	slc7a3b|tpt1|slc6a9|kcnb2|slc22a16|shank2b|ank2a|chd7|nedd4a|slc11a2|slc25a15a|slc7a5
GO_METAL_ION_TRANSPORT	6	788	0.999993	1	0.24835780327045	30723|555921|568926|569471|619412|678623	tpt1|kcnb2|ank2a|chd7|nedd4a|slc11a2

## Sheet: Cluster2
Term	Count	Size	p-value	adj.P.Val	odds ratio	Entrez	Symbol
GO_OXIDATIVE_PHOSPHORYLATION	45	135	5.52297e-23	4.15382e-19	16.9145168479759	140512|140519|140533|140534|140538|140540|140541|326975|326977|335191|335709|335751|336118|393675|393703|393720|393821|402883|406306|406359|406436|406599|415158|415243|436768|445122|445129|445238|447913|447942|494577|503714|541328|550451|550498|554125|554154|561238|562219|567716|573689|767664|767750|798291|81541	CYTB|ATP6|ND3|ND4|ND4L|COX2|COX3|cox4i1|atp5l|atp5po|atp5f1d|cox7a2l|cox7c|atp5pd|ndufb10|ndufv2|ndufb7|atp5mf|ndufb4|uqcrfs1|slc25a33|atp5pf|cycsb|ndufa1|uqcrq|ndufa3|sdhc|si:ch211-191d15.2|ndufs6|cox6a2|cox6c|ndufaf1|ndufa5|ndufs3|iscub|ndufa2|uqcrb|afg1la|ndufb11|coq9|ndufs4|cox7a1|atp5meb|atp5f1e|atp5mc3b
GO_CELLULAR_RESPIRATION	51	181	1.29477e-22	4.86898e-19	11.5467177973769	140512|140533|140534|140538|140540|140541|322339|322670|324201|326975|334431|335709|335751|336118|386951|393337|393703|393720|393821|393938|406306|406359|406405|406428|415158|415243|436768|445122|445129|445238|447859|447913|447942|494577|503714|541328|548604|550442|550451|550498|553418|554125|554154|561238|561737|562219|562963|567716|573689|652982|796720	CYTB|ND3|ND4|ND4L|COX2|COX3|cs|aco2|dlat|cox4i1|adsl|atp5f1d|cox7a2l|cox7c|idh2|prelid1a|ndufb10|ndufv2|ndufb7|fh|ndufb4|uqcrfs1|mdh2|pdhb|cycsb|ndufa1|uqcrq|ndufa3|sdhc|si:ch211-191d15.2|etfdh|ndufs6|cox6a2|cox6c|ndufaf1|ndufa5|nr4a3|coq10b|ndufs3|iscub|ppargc1a|ndufa2|uqcrb|afg1la|pik3ca|ndufb11|oxa1l|coq9|ndufs4|ireb2|prdm16
GO_ENERGY_DERIVATION_BY_OXIDATION_OF_ORGANIC_COMPOUNDS	62	270	1.34662e-21	3.37599e-18	7.24173287551383	100002756|140512|140533|140534|140538|140540|140541|140633|322339|322670|324201|326975|334431|335709|335751|336118|386951|393285|393337|393703|393720|393821|393938|406306|406359|406405|406428|415158|415243|436768|445122|445129|445238|447859|447913|447942|494577|503714|541328|548604|550442|550451|550498|553418|554125|554154|556199|559281|561238|561737|562219|562963|562973|564859|565379|567716|5720…	sorbs1|CYTB|ND3|ND4|ND4L|COX2|COX3|per2|cs|aco2|dlat|cox4i1|adsl|atp5f1d|cox7a2l|cox7c|idh2|irs2a|prelid1a|ndufb10|ndufv2|ndufb7|fh|ndufb4|uqcrfs1|mdh2|pdhb|cycsb|ndufa1|uqcrq|ndufa3|sdhc|si:ch211-191d15.2|etfdh|ndufs6|cox6a2|cox6c|ndufaf1|ndufa5|nr4a3|coq10b|ndufs3|iscub|ppargc1a|ndufa2|uqcrb|phka2|irs1|afg1la|pik3ca|ndufb11|oxa1l|gcgra|stk40|phkg1a|coq9|irs2b|ndufs4|acadvl|ireb2|adrb3b|prdm16
GO_GENERATION_OF_PRECURSOR_METABOLITES_AND_ENERGY	90	507	8.45287e-21	1.58935e-17	4.3305988065324	100002756|140512|140519|140533|140534|140538|140540|140541|140633|317743|322339|322506|322670|324201|326975|326977|327075|334116|334431|335191|335709|335751|336118|369193|386951|393285|393337|393675|393703|393720|393821|393938|402883|406306|406359|406405|406428|406436|406496|406599|406791|415158|415243|436768|445122|445129|445238|445290|447859|447913|447942|449662|494577|503714|541328|548604|5504…	sorbs1|CYTB|ATP6|ND3|ND4|ND4L|COX2|COX3|per2|gapdh|cs|nqo1|aco2|dlat|cox4i1|atp5l|degs1|eno1a|adsl|atp5po|atp5f1d|cox7a2l|cox7c|aldocb|idh2|irs2a|prelid1a|atp5pd|ndufb10|ndufv2|ndufb7|fh|atp5mf|ndufb4|uqcrfs1|mdh2|pdhb|slc25a33|aldoab|atp5pf|hk1|cycsb|ndufa1|uqcrq|ndufa3|sdhc|si:ch211-191d15.2|acat1|etfdh|ndufs6|cox6a2|acox1|cox6c|ndufaf1|ndufa5|nr4a3|coq10b|ndufs3|iscub|ppargc1a|ndufa2|uqcrb|pfk…
GO_MITOCHONDRION_ORGANIZATION	83	499	2.06962e-20	3.11313e-17	4.60205035940945	100001887|100002689|100004941|100005996|100321082|140519|140533|140534|30564|326977|327143|333974|335191|335709|335751|335799|335894|373079|373084|386636|386981|393337|393675|393703|393720|393740|393770|393821|402883|403036|405891|406306|406436|406466|406599|415158|415240|415243|436971|445122|445139|445218|447913|450011|450070|492522|497181|497278|503714|541328|550451|550606|553418|553702|554125|…	si:dkey-28e7.3|trak1a|grpel2|mark2b|ddhd2|ATP6|ND3|ND4|mef2aa|atp5l|rhot1a|gclm|atp5po|atp5f1d|cox7a2l|sod2|dnaja3a|prdx3|higd1a|timm17a|si:dkey-21c1.6|prelid1a|atp5pd|ndufb10|ndufv2|chchd2|romo1|ndufb7|atp5mf|gabarapl2|esrra|ndufb4|slc25a33|map1lc3a|atp5pf|cycsb|cav2|ndufa1|tomm20b|ndufa3|bag3|boka|ndufs6|tspo|miga1|chchd6b|tomm5|opa3|ndufaf1|ndufa5|ndufs3|atpaf1|ppargc1a|gdap1|ndufa2|uqcrb|kdr|…
GO_ATP_SYNTHESIS_COUPLED_ELECTRON_TRANSPORT	33	91	6.27774e-19	7.86914e-16	24.5794003833234	140512|140533|140534|140538|140540|140541|326975|335751|336118|393703|393720|393821|406306|406359|415158|415243|436768|445122|445129|445238|447913|447942|494577|503714|541328|550451|550498|554125|554154|561238|562219|567716|573689	CYTB|ND3|ND4|ND4L|COX2|COX3|cox4i1|cox7a2l|cox7c|ndufb10|ndufv2|ndufb7|ndufb4|uqcrfs1|cycsb|ndufa1|uqcrq|ndufa3|sdhc|si:ch211-191d15.2|ndufs6|cox6a2|cox6c|ndufaf1|ndufa5|ndufs3|iscub|ndufa2|uqcrb|afg1la|ndufb11|coq9|ndufs4
GO_RESPIRATORY_ELECTRON_TRANSPORT_CHAIN	35	110	2.52899e-18	2.71722e-15	17.4020658355711	140512|140533|140534|140538|140540|140541|326975|335751|336118|393703|393720|393821|406306|406359|415158|415243|436768|445122|445129|445238|447859|447913|447942|494577|503714|541328|550451|550498|553418|554125|554154|561238|562219|567716|573689	CYTB|ND3|ND4|ND4L|COX2|COX3|cox4i1|cox7a2l|cox7c|ndufb10|ndufv2|ndufb7|ndufb4|uqcrfs1|cycsb|ndufa1|uqcrq|ndufa3|sdhc|si:ch211-191d15.2|etfdh|ndufs6|cox6a2|cox6c|ndufaf1|ndufa5|ndufs3|iscub|ppargc1a|ndufa2|uqcrb|afg1la|ndufb11|coq9|ndufs4
GO_ATP_METABOLIC_PROCESS	62	293	9.65799e-16	9.07972e-13	4.61127772485076	140512|140519|140533|140534|140538|140540|140541|317743|326975|326977|334116|335191|335709|335751|336118|369193|393675|393703|393720|393821|402883|406306|406359|406436|406496|406599|406791|415158|415243|436768|445122|445129|445238|447913|447942|450011|494577|503714|541328|550451|550498|553418|554125|554154|554477|557714|558368|560210|560397|560753|561238|561416|562219|567716|572733|573689|64267|6…	CYTB|ATP6|ND3|ND4|ND4L|COX2|COX3|gapdh|cox4i1|atp5l|eno1a|atp5po|atp5f1d|cox7a2l|cox7c|aldocb|atp5pd|ndufb10|ndufv2|ndufb7|atp5mf|ndufb4|uqcrfs1|slc25a33|aldoab|atp5pf|hk1|cycsb|ndufa1|uqcrq|ndufa3|sdhc|si:ch211-191d15.2|ndufs6|cox6a2|tspo|cox6c|ndufaf1|ndufa5|ndufs3|iscub|ppargc1a|ndufa2|uqcrb|pfkfb3|pparab|atp5if1b|hsp70l|fam20cb|tpi1b|afg1la|pfkpb|ndufb11|coq9|pgam2|ndufs4|atp1b1a|atp1a2a|cox7…
GO_MUSCLE_SYSTEM_PROCESS	74	419	1.10071e-14	9.19827e-12	3.62597428161541	100002125|100002756|100005402|100006941|100038781|100144770|100149390|100149766|100330943|114410|170581|192322|30296|30431|30564|30592|317731|321053|322614|334116|334269|353247|393165|393828|404729|406437|406493|406496|407658|431732|436769|445315|447913|449679|450005|450043|548602|548604|553418|555423|556258|557714|558685|559020|561434|561737|562155|562533|563011|563561|563904|563935|565706|56643…	tacr2|sorbs1|stac|chrnb1|trdn|myom1b|lmod3|tmod1|atp8a2|casq2|cacna1c|calm2b|foxo3b|srfa|mef2aa|myl7|ttn.2|mybphb|arg2|eno1a|myom2a|tnnc1a|pdlim5b|myoz2b|gja5a|tpm4a|myl9b|aldoab|acta1b|smpx|homer1b|chrne|ndufs6|cav3|csrp3|ank2b|myoc|nr4a3|ppargc1a|scn1ba|tcap|pparab|mylk2|ptgs2b|cacna2d1a|pik3ca|klf4|bmp10|myh14|LOC563561|cacna1g|scn3b|pde4ba|prkg1b|scn5lab|slc6a8|pkp2|edn2|rgs4|inpp5f|zgc:86709…
GO_MUSCLE_CONTRACTION	63	341	1.38835e-13	1.04418e-10	3.85637260521626	100002125|100002756|100005402|100006941|100038781|100144770|100149390|100149766|100330943|114410|170581|192322|30431|30592|317731|321053|322614|334116|334269|353247|404729|406437|406493|406496|407658|431732|436769|445315|447913|449679|450005|450043|555423|556258|558685|559020|561434|561737|562533|563011|563561|563904|563935|565706|566430|566868|567544|568060|569550|570210|572011|572250|572733|580…	tacr2|sorbs1|stac|chrnb1|trdn|myom1b|lmod3|tmod1|atp8a2|casq2|cacna1c|calm2b|srfa|myl7|ttn.2|mybphb|arg2|eno1a|myom2a|tnnc1a|gja5a|tpm4a|myl9b|aldoab|acta1b|smpx|homer1b|chrne|ndufs6|cav3|csrp3|ank2b|scn1ba|tcap|mylk2|ptgs2b|cacna2d1a|pik3ca|bmp10|myh14|LOC563561|cacna1g|scn3b|pde4ba|prkg1b|scn5lab|slc6a8|pkp2|edn2|zgc:86709|slmapa|cnn1b|pgam2|tnnt2a|actn2b|atp1b1a|atp1a2a|lmod2b|casq1b|hspb6|dtn…
GO_ELECTRON_TRANSPORT_CHAIN	38	171	2.32321e-13	1.58844e-10	6.7994847906469	140512|140533|140534|140538|140540|140541|322506|326975|327075|335751|336118|393703|393720|393821|406306|406359|415158|415243|436768|445122|445129|445238|447859|447913|447942|494577|503714|541328|550451|550498|553418|554125|554154|561238|562219|567716|573689|767664	CYTB|ND3|ND4|ND4L|COX2|COX3|nqo1|cox4i1|degs1|cox7a2l|cox7c|ndufb10|ndufv2|ndufb7|ndufb4|uqcrfs1|cycsb|ndufa1|uqcrq|ndufa3|sdhc|si:ch211-191d15.2|etfdh|ndufs6|cox6a2|cox6c|ndufaf1|ndufa5|ndufs3|iscub|ppargc1a|ndufa2|uqcrb|afg1la|ndufb11|coq9|ndufs4|cox7a1
GO_OXIDATION_REDUCTION_PROCESS	108	893	5.18518e-12	3.24981e-09	2.43391297896256	100002756|100150054|100333321|100537809|101883702|140512|140533|140534|140538|140540|140541|140633|317743|321248|322339|322506|322670|324201|326975|327075|334098|334116|334431|335709|335751|335799|336118|369193|373079|373084|386951|393285|393337|393703|393720|393821|393938|402881|402954|406306|406359|406405|406428|406496|406602|406791|415158|415184|415243|431754|436647|436768|436833|445122|445129…	sorbs1|cyp1b1|prodha|LOC100537809|tet1|CYTB|ND3|ND4|ND4L|COX2|COX3|per2|gapdh|kdm7aa|cs|nqo1|aco2|dlat|cox4i1|degs1|hsd11b2|eno1a|adsl|atp5f1d|cox7a2l|sod2|cox7c|aldocb|prdx3|higd1a|idh2|irs2a|prelid1a|ndufb10|ndufv2|ndufb7|fh|mical3a|cbr4|ndufb4|uqcrfs1|mdh2|pdhb|aldoab|egln3|hk1|cycsb|msrb3|ndufa1|acaa1|aldh6a1|uqcrq|gstk1|ndufa3|sdhc|si:ch211-191d15.2|acat1|fth1b|etfdh|ndufs6|aspdh|cox6a2|acox…
GO_MITOCHONDRIAL_RESPIRATORY_CHAIN_COMPLEX_ASSEMBLY	21	95	1.07502e-11	5.8718e-09	18.5876121062704	140533|140534|386981|393703|393720|393821|406306|406436|415243|445122|447913|503714|541328|550451|554125|554154|562219|562963|569243|573689|794169	ND3|ND4|si:dkey-21c1.6|ndufb10|ndufv2|ndufb7|ndufb4|slc25a33|ndufa1|ndufa3|ndufs6|ndufaf1|ndufa5|ndufs3|ndufa2|uqcrb|ndufb11|oxa1l|ecsit|ndufs4|ndufaf4
GO_MITOCHONDRIAL_ELECTRON_TRANSPORT_NADH_TO_UBIQUINONE	19	53	1.09301e-11	5.8718e-09	28.0119734260996	140533|140534|140538|393703|393720|393821|406306|415243|445122|445238|447913|503714|541328|550451|550498|554125|562219|567716|573689	ND3|ND4|ND4L|ndufb10|ndufv2|ndufb7|ndufb4|ndufa1|ndufa3|si:ch211-191d15.2|ndufs6|ndufaf1|ndufa5|ndufs3|iscub|ndufa2|ndufb11|coq9|ndufs4
GO_TRANSMEMBRANE_TRANSPORT	144	1426	1.23371e-11	6.18583e-09	2.10385768388969	100000006|100001887|100001920|100002406|100002756|100003037|100003220|100003744|100004455|100004941|100005402|100006941|100007819|100038781|100330943|100333936|100537809|101884924|103909035|114410|140512|140519|140534|140540|140541|140633|170581|192322|30564|322846|324578|325402|326975|326977|327276|335191|335709|335751|336118|368255|368274|386636|393285|393353|393541|393675|393719|393770|394149|…	slc12a8|si:dkey-28e7.3|si:ch211-197g18.2|LOC100002406|sorbs1|cnksr3|cacng6b|abcb10|epoa|grpel2|stac|chrnb1|slc22a13a|trdn|atp8a2|ostn|LOC100537809|slc38a3b|ank3a|casq2|CYTB|ATP6|ND4|COX2|COX3|per2|cacna1c|calm2b|mef2aa|slc26a5|slc25a16|atp6v0cb|cox4i1|atp5l|slc16a3|atp5po|atp5f1d|cox7a2l|cox7c|clic4|slc16a1b|timm17a|irs2a|clcnk|tsc22d3|atp5pd|gnb5b|romo1|rem1|fhl1a|atp5mf|mmgt1|tlr9|gja5a|slc35e1…
GO_NADH_DEHYDROGENASE_COMPLEX_ASSEMBLY	19	64	5.18566e-11	2.43758e-08	20.9908153525775	140533|140534|386981|393703|393720|393821|406306|415243|445122|447913|503714|541328|550451|554125|562219|562963|569243|573689|794169	ND3|ND4|si:dkey-21c1.6|ndufb10|ndufv2|ndufb7|ndufb4|ndufa1|ndufa3|ndufs6|ndufaf1|ndufa5|ndufs3|ndufa2|ndufb11|oxa1l|ecsit|ndufs4|ndufaf4
GO_STRIATED_MUSCLE_CONTRACTION	39	165	6.61501e-11	2.92656e-08	4.84137608405059	100005402|100006941|100149390|100330943|114410|170581|192322|317731|321053|322614|353247|404729|406496|431732|436769|449679|450005|450043|555423|556258|558685|561434|561737|562533|563011|563561|563904|563935|565706|566868|568060|570210|572733|58071|64267|64609|767757|794932|799621	stac|chrnb1|lmod3|atp8a2|casq2|cacna1c|calm2b|ttn.2|mybphb|arg2|tnnc1a|gja5a|aldoab|smpx|homer1b|cav3|csrp3|ank2b|scn1ba|tcap|mylk2|cacna2d1a|pik3ca|bmp10|myh14|LOC563561|cacna1g|scn3b|pde4ba|scn5lab|pkp2|zgc:86709|pgam2|tnnt2a|atp1b1a|atp1a2a|casq1b|dtna|tnni3k
GO_ION_TRANSMEMBRANE_TRANSPORT	108	1031	1.37073e-10	5.72737e-08	2.26052527862789	100000006|100001887|100001920|100003037|100003220|100004455|100005402|100006941|100038781|100330943|101884924|103909035|114410|140512|140519|140534|140540|140541|140633|170581|192322|322846|325402|326975|326977|327276|335191|335709|335751|336118|368255|368274|393285|393353|393541|393675|393719|394149|399646|402883|402891|403128|404729|406399|406529|406599|406633|436769|445238|445315|447942|449679…	slc12a8|si:dkey-28e7.3|si:ch211-197g18.2|cnksr3|cacng6b|epoa|stac|chrnb1|trdn|atp8a2|slc38a3b|ank3a|casq2|CYTB|ATP6|ND4|COX2|COX3|per2|cacna1c|calm2b|slc26a5|atp6v0cb|cox4i1|atp5l|slc16a3|atp5po|atp5f1d|cox7a2l|cox7c|clic4|slc16a1b|irs2a|clcnk|tsc22d3|atp5pd|gnb5b|rem1|fhl1a|atp5mf|mmgt1|tlr9|gja5a|nipa2|vdac3|atp5pf|tesca|homer1b|si:ch211-191d15.2|chrne|cox6a2|cav3|grin2da|slc16a12b|ank2b|crhb|c…
GO_AEROBIC_RESPIRATION	23	86	1.94153e-10	7.68541e-08	10.1882818455993	140534|140540|140541|322339|322670|324201|326975|334431|335709|335751|336118|386951|393938|406405|406428|415158|445129|447942|494577|554154|561238|562963|652982	ND4|COX2|COX3|cs|aco2|dlat|cox4i1|adsl|atp5f1d|cox7a2l|cox7c|idh2|fh|mdh2|pdhb|cycsb|sdhc|cox6a2|cox6c|uqcrb|afg1la|oxa1l|ireb2
GO_ION_TRANSPORT	143	1491	2.85798e-10	1.05225e-07	1.98727368979305	100000006|100001887|100001920|100002125|100003037|100003220|100004455|100005402|100006448|100006941|100007819|100038781|100330943|100334336|101884924|103909035|114410|140512|140519|140534|140540|140541|140633|170581|192322|192340|322846|325402|326975|326977|327276|335191|335357|335709|335751|336118|368255|368274|378855|393285|393337|393353|393541|393622|393675|393719|393894|394149|399646|402883|4…	slc12a8|si:dkey-28e7.3|si:ch211-197g18.2|tacr2|cnksr3|cacng6b|epoa|stac|ca6|chrnb1|slc22a13a|trdn|atp8a2|syt7b|slc38a3b|ank3a|casq2|CYTB|ATP6|ND4|COX2|COX3|per2|cacna1c|calm2b|scarb2a|slc26a5|atp6v0cb|cox4i1|atp5l|slc16a3|atp5po|syt4|atp5f1d|cox7a2l|cox7c|clic4|slc16a1b|prelid3b|irs2a|prelid1a|clcnk|tsc22d3|acsl4a|atp5pd|gnb5b|pitpnb|rem1|fhl1a|atp5mf|mmgt1|tlr9|gja5a|per1b|nipa2|vdac3|atp5pf|tes…
GO_CIRCULATORY_SYSTEM_PROCESS	66	507	2.93808e-10	1.05225e-07	2.89398416576302	100002125|100003220|100004455|100038781|100333160|114410|140633|170581|192322|30267|30564|317731|333974|334098|335799|353247|369194|404729|406202|406599|415107|445222|449679|450005|450019|450043|492507|555192|555423|556258|556502|557194|557714|558154|558685|559020|560737|561434|561635|561701|561737|562422|562533|562973|563561|563904|563935|565706|566430|566868|567051|567365|568060|569395|569550|5…	tacr2|cacng6b|epoa|trdn|nav2a|casq2|per2|cacna1c|calm2b|sema3ab|mef2aa|ttn.2|gclm|hsd11b2|sod2|tnnc1a|tgfb2|gja5a|heg1|atp5pf|bves|rcan1a|cav3|csrp3|hspb7|ank2b|crhb|epas1b|scn1ba|tcap|adma|adrb1|pparab|vegfab|mylk2|ptgs2b|aopep|cacna2d1a|mylk3|adora2aa|pik3ca|cacnb4a|bmp10|gcgra|LOC563561|cacna1g|scn3b|pde4ba|prkg1b|scn5lab|pde3a|akap12b|pkp2|npr3|edn2|rgs4|zgc:86709|trpc1|avpr1aa|tnnt2a|atp1b1a…
GO_CATION_TRANSPORT	109	1047	4.54962e-10	1.55535e-07	2.18950027336721	100000006|100001887|100001920|100002125|100003037|100003220|100004455|100005402|100006941|100007819|100038781|100330943|100334336|101884924|103909035|114410|140512|140519|140534|140540|140541|170581|192322|325402|326975|326977|335191|335357|335709|335751|336118|393675|393719|394149|399646|402883|402891|403128|404729|406204|406399|406599|406633|436769|445238|445315|447823|447942|449679|449864|4500…	slc12a8|si:dkey-28e7.3|si:ch211-197g18.2|tacr2|cnksr3|cacng6b|epoa|stac|chrnb1|slc22a13a|trdn|atp8a2|syt7b|slc38a3b|ank3a|casq2|CYTB|ATP6|ND4|COX2|COX3|cacna1c|calm2b|atp6v0cb|cox4i1|atp5l|atp5po|syt4|atp5f1d|cox7a2l|cox7c|atp5pd|gnb5b|rem1|fhl1a|atp5mf|mmgt1|tlr9|gja5a|per1b|nipa2|atp5pf|tesca|homer1b|si:ch211-191d15.2|chrne|fth1b|cox6a2|cav3|grin2da|tspo|ank2b|slc5a11|crhb|cox6c|fgf14|iscub|ncs…
GO_REGULATION_OF_SYSTEM_PROCESS	67	560	5.85851e-10	1.91573e-07	2.80164505191867	100002125|100003220|100003956|100038781|114410|140633|170581|192322|30156|30267|30296|30431|30564|321053|334116|353247|369194|378960|404729|406493|406599|415107|436769|436835|449679|449864|450005|450019|450043|492507|548604|553418|554836|555192|555423|556502|557194|557714|558685|559020|561434|561701|562155|562422|562533|563561|563904|563935|565706|565714|566430|566868|567940|568060|568908|569550|…	tacr2|cacng6b|cry1a|trdn|casq2|per2|cacna1c|calm2b|tenm4|sema3ab|foxo3b|srfa|mef2aa|mybphb|eno1a|tnnc1a|tgfb2|mgll|gja5a|myl9b|atp5pf|bves|homer1b|celf4|cav3|grin2da|csrp3|hspb7|ank2b|crhb|nr4a3|ppargc1a|cry1b|epas1b|scn1ba|adma|adrb1|pparab|mylk2|ptgs2b|cacna2d1a|adora2aa|klf4|cacnb4a|bmp10|LOC563561|cacna1g|scn3b|pde4ba|wnt7aa|prkg1b|scn5lab|crhr1|pkp2|shank1|edn2|rgs4|trpc1|avpr1aa|cnn1b|tnnt2…
GO_HEART_PROCESS	44	269	1.22467e-09	3.8378e-07	3.71413526562351	100003220|100038781|114410|170581|192322|30267|30564|317731|353247|369194|404729|406599|415107|449679|450005|450019|450043|555192|555423|556258|556502|557194|558685|561434|561737|562422|562533|563561|563904|563935|565706|566868|568060|569550|569876|570210|570841|571591|58071|64267|64609|767757|793666|799621	cacng6b|trdn|casq2|cacna1c|calm2b|sema3ab|mef2aa|ttn.2|tnnc1a|tgfb2|gja5a|atp5pf|bves|cav3|csrp3|hspb7|ank2b|epas1b|scn1ba|tcap|adma|adrb1|mylk2|cacna2d1a|pik3ca|cacnb4a|bmp10|LOC563561|cacna1g|scn3b|pde4ba|scn5lab|pkp2|edn2|rgs4|zgc:86709|trpc1|avpr1aa|tnnt2a|atp1b1a|atp1a2a|casq1b|popdc2|tnni3k
GO_CATION_TRANSMEMBRANE_TRANSPORT	86	775	3.73999e-09	1.12514e-06	2.30952829562348	100000006|100001887|100001920|100003037|100003220|100004455|100005402|100038781|100330943|101884924|103909035|114410|140512|140519|140534|140540|140541|170581|192322|325402|326975|326977|335191|335709|335751|336118|393675|393719|394149|399646|402883|402891|403128|406399|406599|406633|436769|445238|445315|447942|449679|449864|450043|492507|494577|497642|550498|553174|553418|555423|555724|556485|55…	slc12a8|si:dkey-28e7.3|si:ch211-197g18.2|cnksr3|cacng6b|epoa|stac|trdn|atp8a2|slc38a3b|ank3a|casq2|CYTB|ATP6|ND4|COX2|COX3|cacna1c|calm2b|atp6v0cb|cox4i1|atp5l|atp5po|atp5f1d|cox7a2l|cox7c|atp5pd|gnb5b|rem1|fhl1a|atp5mf|mmgt1|tlr9|nipa2|atp5pf|tesca|homer1b|si:ch211-191d15.2|chrne|cox6a2|cav3|grin2da|ank2b|crhb|cox6c|fgf14|iscub|ncs1b|ppargc1a|scn1ba|slc30a10|jph1b|cbarpb|slc24a1|slc20a2|slc23a1|…
GO_REGULATION_OF_BLOOD_CIRCULATION	40	276	4.29963e-09	1.24375e-06	3.7988369528885	100003220|100038781|114410|140633|170581|192322|30267|30564|369194|404729|406599|415107|449679|450005|450019|450043|555192|555423|556502|557194|559020|561434|562422|562533|563561|563904|563935|565706|566868|568060|569550|569876|570841|571591|58071|64267|64609|767757|793666|799621	cacng6b|trdn|casq2|per2|cacna1c|calm2b|sema3ab|mef2aa|tgfb2|gja5a|atp5pf|bves|cav3|csrp3|hspb7|ank2b|epas1b|scn1ba|adma|adrb1|ptgs2b|cacna2d1a|cacnb4a|bmp10|LOC563561|cacna1g|scn3b|pde4ba|scn5lab|pkp2|edn2|rgs4|trpc1|avpr1aa|tnnt2a|atp1b1a|atp1a2a|casq1b|popdc2|tnni3k
GO_INORGANIC_ION_TRANSMEMBRANE_TRANSPORT	78	753	1.24827e-08	3.47714e-06	2.33600862925789	100000006|100001887|100001920|100003037|100003220|100005402|100038781|103909035|114410|140512|140519|140534|140540|140541|170581|192322|322846|325402|326975|326977|335191|335709|335751|336118|368255|393353|393675|393719|394149|399646|402883|402891|403128|406399|406599|406633|445238|447942|449679|449864|450043|494577|497642|550498|553174|555423|555724|556485|557421|558299|558346|559435|559693|5602…	slc12a8|si:dkey-28e7.3|si:ch211-197g18.2|cnksr3|cacng6b|stac|trdn|ank3a|casq2|CYTB|ATP6|ND4|COX2|COX3|cacna1c|calm2b|slc26a5|atp6v0cb|cox4i1|atp5l|atp5po|atp5f1d|cox7a2l|cox7c|clic4|clcnk|atp5pd|gnb5b|rem1|fhl1a|atp5mf|mmgt1|tlr9|nipa2|atp5pf|tesca|si:ch211-191d15.2|cox6a2|cav3|grin2da|ank2b|cox6c|fgf14|iscub|ncs1b|scn1ba|slc30a10|jph1b|cbarpb|slc24a1|slc20a2|slc23a1|gabra6b|kcnh7|cacna2d1a|cacnb…
GO_INNER_MITOCHONDRIAL_MEMBRANE_ORGANIZATION	13	46	2.2893e-08	6.14923e-06	28.6078379681761	140519|326977|335191|335709|393675|393770|402883|406599|492522|562963|767750|798291|81541	ATP6|atp5l|atp5po|atp5f1d|atp5pd|romo1|atp5mf|atp5pf|chchd6b|oxa1l|atp5meb|atp5f1e|atp5mc3b
GO_MEMBRANE_DEPOLARIZATION	23	85	2.4838e-08	6.26937e-06	6.36121714762882	103909035|170581|333974|399646|404729|445218|449679|450011|450043|548337|548602|554230|555423|558368|561434|561701|562422|563904|563935|566868|569528|572011|64609	ank3a|cacna1c|gclm|fhl1a|gja5a|boka|cav3|tspo|ank2b|hsh2d|myoc|kdr|scn1ba|atp5if1b|cacna2d1a|adora2aa|cacnb4a|cacna1g|scn3b|scn5lab|cacna1ab|slmapa|atp1a2a
GO_MUSCLE_CELL_DEVELOPMENT	35	172	2.50075e-08	6.26937e-06	3.89422674914277	100006941|100144770|100149390|100149766|114410|30431|30564|317731|334269|393165|393828|407658|415107|415240|436769|449679|450005|450043|556258|556502|557714|558154|561635|562533|563561|569876|570210|570288|58071|641575|664708|724004|767757|794339|798207	chrnb1|myom1b|lmod3|tmod1|casq2|srfa|mef2aa|ttn.2|myom2a|pdlim5b|myoz2b|acta1b|bves|cav2|homer1b|cav3|csrp3|ank2b|tcap|adma|pparab|vegfab|mylk3|bmp10|LOC563561|rgs4|zgc:86709|flncb|tnnt2a|actn2b|lmod2b|nrap|casq1b|ldb3a|lrrc10
GO_REGULATION_OF_ION_TRANSMEMBRANE_TRANSPORT	53	432	3.358e-08	8.14694e-06	2.79420378234696	100001887|100003037|100003220|100004455|100005402|100038781|103909035|114410|140633|170581|192322|322846|368255|393285|393353|393719|394149|399646|403128|404729|406633|436769|445238|449679|450043|492507|497642|550498|553418|555423|556485|557421|560289|561434|562422|563561|563904|563935|564081|565706|566868|567940|568908|569528|569876|570841|572001|572011|641575|64267|64609|767757|799410	si:dkey-28e7.3|cnksr3|cacng6b|epoa|stac|trdn|ank3a|casq2|per2|cacna1c|calm2b|slc26a5|clic4|irs2a|clcnk|gnb5b|rem1|fhl1a|tlr9|gja5a|tesca|homer1b|si:ch211-191d15.2|cav3|ank2b|crhb|fgf14|iscub|ppargc1a|scn1ba|jph1b|cbarpb|kcnh7|cacna2d1a|cacnb4a|LOC563561|cacna1g|scn3b|dlg3|pde4ba|scn5lab|crhr1|shank1|cacna1ab|rgs4|trpc1|irs2b|slmapa|actn2b|atp1b1a|atp1a2a|casq1b|kcnc4
GO_REGULATION_OF_HEART_RATE	24	94	5.40565e-08	1.2705e-05	5.59143127433175	114410|170581|192322|30267|404729|406599|415107|449679|450043|555192|555423|556502|557194|561434|563561|563904|563935|566868|568060|569550|569876|571591|793666|799621	casq2|cacna1c|calm2b|sema3ab|gja5a|atp5pf|bves|cav3|ank2b|epas1b|scn1ba|adma|adrb1|cacna2d1a|LOC563561|cacna1g|scn3b|scn5lab|pkp2|edn2|rgs4|avpr1aa|popdc2|tnni3k
GO_CELLULAR_COMPONENT_ASSEMBLY_INVOLVED_IN_MORPHOGENESIS	26	106	6.07148e-08	1.38375e-05	5.00869493513662	100144770|100149390|100149766|114410|30156|30431|30564|317731|334269|393828|407658|449679|450005|450043|553508|556258|561635|562533|570210|58071|641575|664708|678607|724004|767757|794339	myom1b|lmod3|tmod1|casq2|tenm4|srfa|mef2aa|ttn.2|myom2a|myoz2b|acta1b|cav3|csrp3|ank2b|ugt8|tcap|mylk3|bmp10|zgc:86709|tnnt2a|actn2b|lmod2b|pmp22b|nrap|casq1b|ldb3a
GO_REGULATION_OF_ION_TRANSPORT	70	620	6.37196e-08	1.40952e-05	2.33568692752947	100001887|100002125|100003037|100003220|100004455|100005402|100038781|100330943|100334336|101884924|103909035|114410|140633|170581|192322|322846|335357|368255|393285|393337|393353|393719|394149|399646|403128|404729|406204|406599|406633|436769|445238|449679|450011|450043|492507|497642|550498|553418|555423|555724|556485|557421|559020|560289|561434|561701|561773|562422|563561|563904|563935|564081|56…	si:dkey-28e7.3|tacr2|cnksr3|cacng6b|epoa|stac|trdn|atp8a2|syt7b|slc38a3b|ank3a|casq2|per2|cacna1c|calm2b|slc26a5|syt4|clic4|irs2a|prelid1a|clcnk|gnb5b|rem1|fhl1a|tlr9|gja5a|per1b|atp5pf|tesca|homer1b|si:ch211-191d15.2|cav3|tspo|ank2b|crhb|fgf14|iscub|ppargc1a|scn1ba|slc30a10|jph1b|cbarpb|ptgs2b|kcnh7|cacna2d1a|adora2aa|hrh3|cacnb4a|LOC563561|cacna1g|scn3b|dlg3|pde4ba|scn5lab|syt2a|crhr1|pkp2|shan…
GO_MYOFIBRIL_ASSEMBLY	22	66	8.00407e-08	1.71996e-05	6.07959648909606	100144770|100149390|100149766|114410|30431|30564|317731|334269|393828|407658|449679|450005|556258|561635|562533|570210|58071|641575|664708|724004|767757|794339	myom1b|lmod3|tmod1|casq2|srfa|mef2aa|ttn.2|myom2a|myoz2b|acta1b|cav3|csrp3|tcap|mylk3|bmp10|zgc:86709|tnnt2a|actn2b|lmod2b|nrap|casq1b|ldb3a
GO_REGULATION_OF_MEMBRANE_POTENTIAL	48	407	8.39824e-08	1.75453e-05	2.86111624182933	100006941|100038781|103909035|114410|170581|322846|333974|373079|378444|393337|399646|404729|406436|415107|436835|445218|445315|449679|449864|450011|450043|497642|548337|548602|554230|555423|557194|558368|559693|560289|561434|561701|562422|563011|563561|563904|563935|565714|566868|568060|568908|569528|569876|572011|641575|64267|64609|793666	chrnb1|trdn|ank3a|casq2|cacna1c|slc26a5|gclm|prdx3|gjd2b|prelid1a|fhl1a|gja5a|slc25a33|bves|celf4|boka|chrne|cav3|grin2da|tspo|ank2b|fgf14|hsh2d|myoc|kdr|scn1ba|adrb1|atp5if1b|gabra6b|kcnh7|cacna2d1a|adora2aa|cacnb4a|myh14|LOC563561|cacna1g|scn3b|wnt7aa|scn5lab|pkp2|shank1|cacna1ab|rgs4|slmapa|actn2b|atp1b1a|atp1a2a|popdc2
GO_MUSCLE_TISSUE_DEVELOPMENT	55	376	9.08295e-08	1.82586e-05	2.62188599085406	100144770|100149390|30077|30156|30431|30564|30580|317731|324335|327079|327568|334269|353247|369194|393165|393720|393828|393923|393939|404729|405801|406202|407658|415107|415206|415240|436769|449679|450005|553418|555178|556258|556678|556764|557714|558154|558685|561635|562533|563011|563506|568060|569027|569876|570210|570288|58071|58145|641575|724004|767757|768192|793666|796461|798207	myom1b|lmod3|rbp4|tenm4|srfa|mef2aa|mef2d|ttn.2|usp19|sap30l|ccnt2a|myom2a|tnnc1a|tgfb2|pdlim5b|ndufv2|myoz2b|zfand5b|atf3|gja5a|rbm24a|heg1|acta1b|bves|luc7l|cav2|homer1b|cav3|csrp3|ppargc1a|ifrd1|tcap|kdm6ba|si:dkey-156n14.5|pparab|vegfab|mylk2|mylk3|bmp10|myh14|tiparp|pkp2|smyd1b|rgs4|zgc:86709|flncb|tnnt2a|bmpr1aa|actn2b|nrap|casq1b|hlfa|popdc2|nrg1|lrrc10
GO_CRISTAE_FORMATION	11	33	9.22518e-08	1.82586e-05	48.3136276652949	140519|326977|335191|335709|393675|402883|406599|492522|767750|798291|81541	ATP6|atp5l|atp5po|atp5f1d|atp5pd|atp5mf|atp5pf|chchd6b|atp5meb|atp5f1e|atp5mc3b
GO_REGULATION_OF_MUSCLE_SYSTEM_PROCESS	35	227	1.27144e-07	2.45192e-05	3.53757920760688	100002125|114410|170581|192322|30296|30431|30564|321053|334116|353247|404729|406493|449679|450043|548604|553418|557714|558685|559020|562155|562533|563561|565706|566430|566868|568060|569550|569876|572250|58071|64267|64609|767757|792610|799621	tacr2|casq2|cacna1c|calm2b|foxo3b|srfa|mef2aa|mybphb|eno1a|tnnc1a|gja5a|myl9b|cav3|ank2b|nr4a3|ppargc1a|pparab|mylk2|ptgs2b|klf4|bmp10|LOC563561|pde4ba|prkg1b|scn5lab|pkp2|edn2|rgs4|cnn1b|tnnt2a|atp1b1a|atp1a2a|casq1b|hspb6|tnni3k
GO_REGULATION_OF_CATION_TRANSMEMBRANE_TRANSPORT	41	311	1.51596e-07	2.85038e-05	3.09773963310135	100001887|100003037|100004455|100005402|100038781|103909035|114410|170581|192322|393719|394149|399646|403128|406633|436769|445238|449679|450043|492507|497642|550498|553418|555423|556485|557421|561434|562422|563561|563935|564081|565706|566868|567940|568908|569876|570841|572011|641575|64267|64609|767757	si:dkey-28e7.3|cnksr3|epoa|stac|trdn|ank3a|casq2|cacna1c|calm2b|gnb5b|rem1|fhl1a|tlr9|tesca|homer1b|si:ch211-191d15.2|cav3|ank2b|crhb|fgf14|iscub|ppargc1a|scn1ba|jph1b|cbarpb|cacna2d1a|cacnb4a|LOC563561|scn3b|dlg3|pde4ba|scn5lab|crhr1|shank1|rgs4|trpc1|slmapa|actn2b|atp1b1a|atp1a2a|casq1b
GO_REGULATION_OF_MUSCLE_CONTRACTION	28	162	1.63051e-07	2.99099e-05	4.28048487130723	100002125|114410|170581|192322|30431|321053|334116|353247|404729|406493|449679|450043|558685|559020|562533|563561|565706|566430|566868|568060|569550|572250|58071|64267|64609|767757|792610|799621	tacr2|casq2|cacna1c|calm2b|srfa|mybphb|eno1a|tnnc1a|gja5a|myl9b|cav3|ank2b|mylk2|ptgs2b|bmp10|LOC563561|pde4ba|prkg1b|scn5lab|pkp2|edn2|cnn1b|tnnt2a|atp1b1a|atp1a2a|casq1b|hspb6|tnni3k
GO_MUSCLE_STRUCTURE_DEVELOPMENT	72	610	1.88086e-07	3.36808e-05	2.22058647932311	100006941|100144770|100149390|100149766|114410|266640|30077|30431|30564|30580|317731|324335|327079|327568|334269|335799|353247|368249|369194|393165|393229|393828|393939|399646|403079|405801|406202|407658|415107|415206|415240|436769|447839|447879|449679|450005|450043|494031|550364|555178|555192|556258|556485|556502|556678|556764|557714|558154|558685|561635|561865|562533|563011|563561|563771|568060…	chrnb1|myom1b|lmod3|tmod1|casq2|unc45b|rbp4|srfa|mef2aa|mef2d|ttn.2|usp19|sap30l|ccnt2a|myom2a|sod2|tnnc1a|prickle1a|tgfb2|pdlim5b|rbpms2b|myoz2b|atf3|fhl1a|igfbp3|rbm24a|heg1|acta1b|bves|luc7l|cav2|homer1b|ehd1b|nmrk2|cav3|csrp3|ank2b|usp2a|unc45a|ifrd1|epas1b|tcap|jph1b|adma|kdm6ba|si:dkey-156n14.5|pparab|vegfab|mylk2|mylk3|pdlim3b|bmp10|myh14|LOC563561|bhlhe41|pkp2|smyd1b|rgs4|zgc:86709|flncb|…
GO_REGULATION_OF_CALCIUM_ION_TRANSMEMBRANE_TRANSPORTER_ACTIVITY	20	84	2.19491e-07	3.83905e-05	6.30816362814021	100001887|100005402|100038781|114410|192322|393719|394149|403128|449679|450043|497642|556485|557421|561434|562422|565706|567940|64267|64609|767757	si:dkey-28e7.3|stac|trdn|casq2|calm2b|gnb5b|rem1|tlr9|cav3|ank2b|fgf14|jph1b|cbarpb|cacna2d1a|cacnb4a|pde4ba|crhr1|atp1b1a|atp1a2a|casq1b
GO_ATP_BIOSYNTHETIC_PROCESS	14	46	2.65662e-07	4.54101e-05	12.3223928833413	140519|140540|326977|334116|335191|335709|393675|402883|406496|406599|553418|767750|798291|81541	ATP6|COX2|atp5l|eno1a|atp5po|atp5f1d|atp5pd|atp5mf|aldoab|atp5pf|ppargc1a|atp5meb|atp5f1e|atp5mc3b
GO_ATP_SYNTHESIS_COUPLED_PROTON_TRANSPORT	10	23	4.56705e-07	7.63306e-05	43.8866179400319	140519|326977|335191|335709|393675|402883|406599|767750|798291|81541	ATP6|atp5l|atp5po|atp5f1d|atp5pd|atp5mf|atp5pf|atp5meb|atp5f1e|atp5mc3b
GO_REGULATION_OF_TRANSMEMBRANE_TRANSPORT	59	513	4.71399e-07	7.70737e-05	2.36074566415405	100001887|100002756|100003037|100003220|100004455|100005402|100038781|100333936|103909035|114410|140633|170581|192322|30564|322846|368255|393285|393353|393719|394149|399646|403128|404729|406633|436769|445238|449679|450043|492507|497642|548604|550498|553418|555423|555778|556485|557421|559281|560289|561434|562422|563561|563904|563935|564081|565706|566868|567940|568908|569528|569876|570841|572001|57…	si:dkey-28e7.3|sorbs1|cnksr3|cacng6b|epoa|stac|trdn|ostn|ank3a|casq2|per2|cacna1c|calm2b|mef2aa|slc26a5|clic4|irs2a|clcnk|gnb5b|rem1|fhl1a|tlr9|gja5a|tesca|homer1b|si:ch211-191d15.2|cav3|ank2b|crhb|fgf14|nr4a3|iscub|ppargc1a|scn1ba|slc2a1a|jph1b|cbarpb|irs1|kcnh7|cacna2d1a|cacnb4a|LOC563561|cacna1g|scn3b|dlg3|pde4ba|scn5lab|crhr1|shank1|cacna1ab|rgs4|trpc1|irs2b|slmapa|actn2b|atp1b1a|atp1a2a|casq…
GO_REGULATION_OF_METAL_ION_TRANSPORT	44	345	5.59861e-07	8.95897e-05	2.76312560744213	100001887|100003037|100004455|100005402|100038781|103909035|114410|170581|192322|393719|394149|399646|403128|406204|406633|436769|445238|449679|450011|450043|492507|497642|550498|555423|555724|556485|557421|559020|561434|561701|562422|563561|563935|565706|566868|567940|568060|569876|570841|572011|641575|64267|64609|767757	si:dkey-28e7.3|cnksr3|epoa|stac|trdn|ank3a|casq2|cacna1c|calm2b|gnb5b|rem1|fhl1a|tlr9|per1b|tesca|homer1b|si:ch211-191d15.2|cav3|tspo|ank2b|crhb|fgf14|iscub|scn1ba|slc30a10|jph1b|cbarpb|ptgs2b|cacna2d1a|adora2aa|cacnb4a|LOC563561|scn3b|pde4ba|scn5lab|crhr1|pkp2|rgs4|trpc1|slmapa|actn2b|atp1b1a|atp1a2a|casq1b
GO_SARCOMERE_ORGANIZATION	16	46	7.40096e-07	0.000114114	7.83191821397523	100144770|114410|30431|317731|334269|393828|449679|450005|556258|561635|562533|58071|641575|664708|767757|794339	myom1b|casq2|srfa|ttn.2|myom2a|myoz2b|cav3|csrp3|tcap|mylk3|bmp10|tnnt2a|actn2b|lmod2b|casq1b|ldb3a
GO_CARDIAC_MUSCLE_CONTRACTION	26	131	7.43462e-07	0.000114114	4.11055078677551	114410|170581|192322|317731|353247|404729|449679|450005|450043|555423|556258|558685|561434|561737|562533|563561|563904|563935|565706|566868|568060|570210|58071|64267|64609|799621	casq2|cacna1c|calm2b|ttn.2|tnnc1a|gja5a|cav3|csrp3|ank2b|scn1ba|tcap|mylk2|cacna2d1a|pik3ca|bmp10|LOC563561|cacna1g|scn3b|pde4ba|scn5lab|pkp2|zgc:86709|tnnt2a|atp1b1a|atp1a2a|tnni3k
GO_STRIATED_MUSCLE_CELL_DIFFERENTIATION	40	266	8.67853e-07	0.000130542	2.87160968882163	100006941|100144770|100149390|100149766|114410|30431|30564|317731|334269|393165|393828|405801|407658|415107|415240|436769|447839|449679|450005|556258|556678|557714|558154|561635|562533|563771|569027|569876|570210|570288|571591|58071|641575|664708|724004|767757|793666|794339|796461|798207	chrnb1|myom1b|lmod3|tmod1|casq2|srfa|mef2aa|ttn.2|myom2a|pdlim5b|myoz2b|rbm24a|acta1b|bves|cav2|homer1b|ehd1b|cav3|csrp3|tcap|kdm6ba|pparab|vegfab|mylk3|bmp10|bhlhe41|smyd1b|rgs4|zgc:86709|flncb|avpr1aa|tnnt2a|actn2b|lmod2b|nrap|casq1b|popdc2|ldb3a|nrg1|lrrc10
GO_MONOVALENT_INORGANIC_CATION_TRANSPORT	53	464	9.90133e-07	0.000146016	2.41757205508622	100000006|100003037|101884924|103909035|114410|140512|140519|140534|140540|140541|325402|326975|326977|335191|335709|335751|336118|393675|399646|402883|404729|406204|406599|406633|447942|449679|450043|492334|494577|555423|558299|558346|559435|560289|563356|563561|563904|563935|566537|566868|567544|568060|568872|569876|572011|641575|64267|64609|767664|767750|798291|799410|81541	slc12a8|cnksr3|slc38a3b|ank3a|casq2|CYTB|ATP6|ND4|COX2|COX3|atp6v0cb|cox4i1|atp5l|atp5po|atp5f1d|cox7a2l|cox7c|atp5pd|fhl1a|atp5mf|gja5a|per1b|atp5pf|tesca|cox6a2|cav3|ank2b|slc5a11|cox6c|scn1ba|slc24a1|slc20a2|slc23a1|kcnh7|slc5a6a|LOC563561|cacna1g|scn3b|slc38a2|scn5lab|slc6a8|pkp2|slc4a7|rgs4|slmapa|actn2b|atp1b1a|atp1a2a|cox7a1|atp5meb|atp5f1e|kcnc4|atp5mc3b
GO_REGULATION_OF_MEMBRANE_DEPOLARIZATION	15	44	1.169e-06	0.000169077	8.2547880696466	103909035|333974|399646|404729|445218|449679|450011|548337|548602|554230|555423|563904|563935|566868|572011	ank3a|gclm|fhl1a|gja5a|boka|cav3|tspo|hsh2d|myoc|kdr|scn1ba|cacna1g|scn3b|scn5lab|slmapa
GO_NEGATIVE_REGULATION_OF_ION_TRANSMEMBRANE_TRANSPORT	20	91	1.41163e-06	0.000191935	5.19223754647781	100004455|100038781|103909035|114410|192322|322846|393285|393719|394149|403128|445238|449679|550498|557421|563561|567940|569876|572001|641575|64609	epoa|trdn|ank3a|casq2|calm2b|slc26a5|irs2a|gnb5b|rem1|tlr9|si:ch211-191d15.2|cav3|iscub|cbarpb|LOC563561|crhr1|rgs4|irs2b|actn2b|atp1a2a
GO_CARDIAC_CONDUCTION	21	132	1.45184e-06	0.000191935	4.88028833077927	100003220|100038781|114410|170581|192322|30564|404729|450043|555423|561434|562422|563561|563904|563935|566868|568060|570841|64267|64609|767757|799621	cacng6b|trdn|casq2|cacna1c|calm2b|mef2aa|gja5a|ank2b|scn1ba|cacna2d1a|cacnb4a|LOC563561|cacna1g|scn3b|scn5lab|pkp2|trpc1|atp1b1a|atp1a2a|casq1b|tnni3k
GO_MITOCHONDRIAL_MEMBRANE_ORGANIZATION	21	122	1.45184e-06	0.000191935	4.88028833077927	140519|326977|327143|335191|335709|393675|393770|402883|406599|436971|445218|492522|558368|560210|562720|562963|567448|767750|791152|798291|81541	ATP6|atp5l|rhot1a|atp5po|atp5f1d|atp5pd|romo1|atp5mf|atp5pf|tomm20b|boka|chchd6b|atp5if1b|hsp70l|mapk8a|oxa1l|mfn2|atp5meb|them4|atp5f1e|atp5mc3b
GO_MEMBRANE_DEPOLARIZATION_DURING_CARDIAC_MUSCLE_CELL_ACTION_POTENTIAL	12	26	1.47764e-06	0.000191935	13.1860120191245	103909035|170581|404729|449679|450043|555423|561434|563904|563935|566868|572011|64609	ank3a|cacna1c|gja5a|cav3|ank2b|scn1ba|cacna2d1a|cacna1g|scn3b|scn5lab|slmapa|atp1a2a
GO_MUSCLE_CELL_DIFFERENTIATION	46	346	1.47807e-06	0.000191935	2.5637655835023	100006941|100144770|100149390|100149766|114410|30431|30564|317731|334269|335799|393165|393229|393828|405801|407658|415107|415240|436769|447839|449679|450005|450043|555178|556258|556502|556678|557714|558154|561635|562533|563561|563771|569027|569876|570210|570288|571591|58071|641575|664708|724004|767757|793666|794339|796461|798207	chrnb1|myom1b|lmod3|tmod1|casq2|srfa|mef2aa|ttn.2|myom2a|sod2|pdlim5b|rbpms2b|myoz2b|rbm24a|acta1b|bves|cav2|homer1b|ehd1b|cav3|csrp3|ank2b|ifrd1|tcap|adma|kdm6ba|pparab|vegfab|mylk3|bmp10|LOC563561|bhlhe41|smyd1b|rgs4|zgc:86709|flncb|avpr1aa|tnnt2a|actn2b|lmod2b|nrap|casq1b|popdc2|ldb3a|nrg1|lrrc10
GO_ACTOMYOSIN_STRUCTURE_ORGANIZATION	33	187	1.50131e-06	0.000191935	3.18392970961563	100002756|100144770|100149390|100149766|114410|30431|30564|317731|334269|369195|393828|406658|407658|449679|450005|503946|548602|553417|556258|561635|562533|563011|564246|567039|567965|570210|572250|58071|641575|664708|724004|767757|794339	sorbs1|myom1b|lmod3|tmod1|casq2|srfa|mef2aa|ttn.2|myom2a|tgfb3|myoz2b|cnn2|acta1b|cav3|csrp3|fhod1|myoc|ppm1e|tcap|mylk3|bmp10|myh14|zyx|cdc42bpb|dlc1|zgc:86709|cnn1b|tnnt2a|actn2b|lmod2b|nrap|casq1b|ldb3a
GO_MITOCHONDRIAL_TRANSPORT	35	240	1.51425e-06	0.000191935	3.04778613108138	100003744|100004941|140519|324578|326977|327143|335191|335709|386636|393675|393770|402883|406436|406599|436971|445139|445218|450011|497181|553702|558368|559037|559403|560210|562720|562963|565335|566821|567448|569608|767750|791152|798291|798429|81541	abcb10|grpel2|ATP6|slc25a16|atp5l|rhot1a|atp5po|atp5f1d|timm17a|atp5pd|romo1|atp5mf|slc25a33|atp5pf|tomm20b|bag3|boka|tspo|tomm5|gdap1|atp5if1b|grpel1|acaca|hsp70l|mapk8a|oxa1l|slc25a15b|ablim3|mfn2|slc25a29|atp5meb|them4|atp5f1e|timm23a|atp5mc3b
GO_REGULATION_OF_TRANSPORT	139	1661	1.5312e-06	0.000191935	1.66564109362383	100001615|100001887|100002125|100002756|100003037|100003220|100003956|100004455|100005402|100038781|100144770|100330943|100333936|100334336|100535152|100535855|101884924|103909035|103911113|114410|140633|170581|192322|286739|30077|30564|30704|317731|317743|321107|321622|322614|322846|323713|323922|325217|327143|334189|335357|353247|368255|368274|369194|369195|386951|393285|393337|393353|393622|39…	sufu|si:dkey-28e7.3|tacr2|sorbs1|cnksr3|cacng6b|cry1a|epoa|stac|trdn|myom1b|atp8a2|ostn|syt7b|sh3tc2|si:dkey-32e23.6|slc38a3b|ank3a|mctp1a|casq2|per2|cacna1c|calm2b|msna|rbp4|mef2aa|ppm1aa|ttn.2|gapdh|rap1b|hmgb1a|arg2|slc26a5|midn|dnaja1|mkln1|rhot1a|insig1|syt4|tnnc1a|clic4|slc16a1b|tgfb2|tgfb3|idh2|irs2a|prelid1a|clcnk|acsl4a|gnb5b|picalma|rem1|ndel1a|fhl1a|si:dkey-194e6.1|tlr9|tlr4ba|gja5a|pe…
GO_REGULATION_OF_CATION_CHANNEL_ACTIVITY	26	169	1.78913e-06	0.000220591	3.8351137199758	100001887|100004455|100005402|100038781|103909035|114410|192322|393719|394149|436769|450043|492507|497642|553418|555423|556485|557421|561434|562422|564081|565706|567940|568908|572011|641575|767757	si:dkey-28e7.3|epoa|stac|trdn|ank3a|casq2|calm2b|gnb5b|rem1|homer1b|ank2b|crhb|fgf14|ppargc1a|scn1ba|jph1b|cbarpb|cacna2d1a|cacnb4a|dlg3|pde4ba|crhr1|shank1|slmapa|actn2b|casq1b
GO_REGULATION_OF_TRANSPORTER_ACTIVITY	34	258	2.47335e-06	0.000300034	3.01797899154021	100001887|100003037|100004455|100005402|100038781|103909035|114410|192322|393719|394149|399646|403128|406633|436769|449679|450043|492507|497642|553418|555423|556485|557421|561434|562422|563935|564081|565706|567940|568908|572011|641575|64267|64609|767757	si:dkey-28e7.3|cnksr3|epoa|stac|trdn|ank3a|casq2|calm2b|gnb5b|rem1|fhl1a|tlr9|tesca|homer1b|cav3|ank2b|crhb|fgf14|ppargc1a|scn1ba|jph1b|cbarpb|cacna2d1a|cacnb4a|scn3b|dlg3|pde4ba|crhr1|shank1|slmapa|actn2b|atp1b1a|atp1a2a|casq1b
GO_CELL_COMMUNICATION_INVOLVED_IN_CARDIAC_CONDUCTION	15	54	2.58042e-06	0.000308053	7.33618934081074	100038781|114410|170581|192322|404729|450043|555423|561434|563904|563935|566868|568060|64267|64609|799621	trdn|casq2|cacna1c|calm2b|gja5a|ank2b|scn1ba|cacna2d1a|cacna1g|scn3b|scn5lab|pkp2|atp1b1a|atp1a2a|tnni3k
GO_CHEMICAL_HOMEOSTASIS	97	1050	2.64792e-06	0.000311171	1.81874977760599	100000006|100001887|100001920|100003956|100004024|100004455|100038781|100332318|100333702|100535855|103909035|114410|170581|192322|30077|30296|30431|30629|321622|321932|322181|324790|325033|325402|333974|334189|335799|368255|368274|373108|393285|393901|394104|399646|402976|404729|406791|436769|445218|445238|447823|447839|449662|449679|449816|449864|450005|450011|450043|492507|548337|548602|550498…	slc12a8|si:dkey-28e7.3|si:ch211-197g18.2|cry1a|med13a|epoa|trdn|gramd1bb|adcy9|si:dkey-32e23.6|ank3a|casq2|cacna1c|calm2b|rbp4|foxo3b|srfa|pth1r|hmgb1a|hjv|fbxl5|ptprna|ptprn2|atp6v0cb|gclm|insig1|sod2|clic4|slc16a1b|xiap|irs2a|picalma|ncoa4|fhl1a|si:dkey-194e6.1|gja5a|hk1|homer1b|boka|si:ch211-191d15.2|fth1b|ehd1b|acox1|cav3|elovl1a|grin2da|csrp3|tspo|ank2b|crhb|hsh2d|myoc|iscub|fitm2|ncs1b|ppar…
GO_ACTIN_FILAMENT_BASED_MOVEMENT	27	136	3.5761e-06	0.000413783	3.51443819552094	100149766|170581|317731|353247|404729|406437|407658|445472|449679|450043|555285|555423|556258|558685|561434|563011|563561|563904|563935|565706|566459|566868|568060|570210|58071|641575|64609	tmod1|cacna1c|ttn.2|tnnc1a|gja5a|tpm4a|acta1b|myo6b|cav3|ank2b|myo1ea|scn1ba|tcap|mylk2|cacna2d1a|myh14|LOC563561|cacna1g|scn3b|pde4ba|myo1cb|scn5lab|pkp2|zgc:86709|tnnt2a|actn2b|atp1a2a
GO_COFACTOR_BIOSYNTHETIC_PROCESS	31	217	4.06358e-06	0.000463064	3.12293975617395	140540|324201|324578|333974|373085|386951|393622|402886|402954|406428|436726|445238|445290|447879|447919|449816|450011|550442|550498|555308|558368|558728|559001|559020|559403|560068|560915|563855|564697|567716|652982	COX2|dlat|slc25a16|gclm|hspa9|idh2|acsl4a|mmadhc|cbr4|pdhb|zgc:92335|si:ch211-191d15.2|acat1|nmrk2|aspdh|elovl1a|tspo|coq10b|iscub|acsl1a|atp5if1b|pdp1|fasn|ptgs2b|acaca|pdk3a|rfk|chac1|pdxkb|coq9|ireb2
GO_CARDIAC_CELL_DEVELOPMENT	19	77	4.17383e-06	0.000468528	4.92853607154277	100144770|30431|30564|317731|334269|393165|415107|449679|450005|556258|557714|558154|561635|562533|569876|570210|641575|724004|798207	myom1b|srfa|mef2aa|ttn.2|myom2a|pdlim5b|bves|cav3|csrp3|tcap|pparab|vegfab|mylk3|bmp10|rgs4|zgc:86709|actn2b|nrap|lrrc10
GO_METAL_ION_TRANSPORT	71	788	6.47052e-06	0.000715659	1.96569739867799	100000006|100001887|100001920|100003037|100003220|100004455|100005402|100038781|101884924|103909035|114410|170581|192322|325402|393719|394149|399646|402891|403128|404729|406204|406399|406633|436769|445238|447823|449679|449864|450011|450043|492334|492507|497642|550498|553174|555423|555724|556485|557421|558299|558346|559020|559435|560289|561434|561701|562422|563356|563561|563904|563935|564666|56570…	slc12a8|si:dkey-28e7.3|si:ch211-197g18.2|cnksr3|cacng6b|epoa|stac|trdn|slc38a3b|ank3a|casq2|cacna1c|calm2b|atp6v0cb|gnb5b|rem1|fhl1a|mmgt1|tlr9|gja5a|per1b|nipa2|tesca|homer1b|si:ch211-191d15.2|fth1b|cav3|grin2da|tspo|ank2b|slc5a11|crhb|fgf14|iscub|ncs1b|scn1ba|slc30a10|jph1b|cbarpb|slc24a1|slc20a2|ptgs2b|slc23a1|kcnh7|cacna2d1a|adora2aa|cacnb4a|slc5a6a|LOC563561|cacna1g|scn3b|lmtk2|pde4ba|slc38a…
GO_RIBOSE_PHOSPHATE_BIOSYNTHETIC_PROCESS	30	178	6.67134e-06	0.000727176	3.09051377273358	100333702|140519|140540|324201|326977|334116|334431|335191|335709|393622|393675|402883|402954|406259|406428|406496|406599|445290|449816|550502|553418|555308|558728|559001|559403|560068|560915|767750|798291|81541	adcy9|ATP6|COX2|dlat|atp5l|eno1a|adsl|atp5po|atp5f1d|acsl4a|atp5pd|atp5mf|cbr4|hprt1|pdhb|aldoab|atp5pf|acat1|elovl1a|adss2|ppargc1a|acsl1a|pdp1|fasn|acaca|pdk3a|rfk|atp5meb|atp5f1e|atp5mc3b
GO_MITOCHONDRIAL_TRANSMEMBRANE_TRANSPORT	20	89	6.89266e-06	0.000740567	4.41104567792458	100004941|140519|326977|335191|335709|386636|393675|393770|402883|406436|406599|436971|559037|559403|565335|569608|767750|798291|798429|81541	grpel2|ATP6|atp5l|atp5po|atp5f1d|timm17a|atp5pd|romo1|atp5mf|slc25a33|atp5pf|tomm20b|grpel1|acaca|slc25a15b|slc25a29|atp5meb|atp5f1e|timm23a|atp5mc3b
GO_SKELETAL_MUSCLE_THIN_FILAMENT_ASSEMBLY	7	8	7.79804e-06	0.000826043	Inf	100144770|100149390|317731|334269|407658|556258|570210	myom1b|lmod3|ttn.2|myom2a|acta1b|tcap|zgc:86709
GO_CARDIAC_MYOFIBRIL_ASSEMBLY	10	21	8.21587e-06	0.000858216	14.6201933919701	100144770|30431|30564|317731|334269|450005|556258|561635|570210|724004	myom1b|srfa|mef2aa|ttn.2|myom2a|csrp3|tcap|mylk3|zgc:86709|nrap
GO_REGULATION_OF_CALCIUM_ION_TRANSMEMBRANE_TRANSPORT	23	132	8.5695e-06	0.000882893	3.76218677691794	100001887|100005402|100038781|114410|170581|192322|393719|394149|403128|449679|450043|497642|556485|557421|561434|562422|563561|565706|567940|570841|64267|64609|767757	si:dkey-28e7.3|stac|trdn|casq2|cacna1c|calm2b|gnb5b|rem1|tlr9|cav3|ank2b|fgf14|jph1b|cbarpb|cacna2d1a|cacnb4a|LOC563561|pde4ba|crhr1|trpc1|atp1b1a|atp1a2a|casq1b
[truncated: 3,235 more rows]

## Sheet: Cluster3
Term	Count	Size	p-value	adj.P.Val	odds ratio	Entrez	Symbol
[truncated: 2,721 more rows]

## Sheet: Cluster4
Term	Count	Size	p-value	adj.P.Val	odds ratio	Entrez	Symbol
[truncated: 1,450 more rows]

## Sheet: Cluster5
Term	Count	Size	p-value	adj.P.Val	odds ratio	Entrez	Symbol
[truncated: 3,134 more rows]
