# Supplementary material for: Cardiac Regeneration and Tumor Growth—What Do They Have in Common?
Source: Front Genet. 2020 Dec 9;11:586658. doi: 10.3389/fgene.2020.586658 (PMC7756072; doi:10.3389/fgene.2020.586658)
Supplement: Supplementary file 5 [file Table_5.XLSX]

## Sheet: Cluster1
Term	Count	Size	p-value	adj.P.Val	odds ratio	Entrez	Symbol
HALLMARK_MYC_TARGETS_V2	28	57	8.79544e-19	4.39772e-17	17.6924697037716	100002463|266985|30228|317637|317739|321127|321130|321277|321897|323426|323462|394081|394196|402808|436992|445115|445388|494060|550348|550350|553305|553616|557849|558996|561131|563195|570852|692329	pprc1|npm1a|pes|wdr43|ppan|ddx18|nop2|mybbp1a|gnl3|mphosph10|pa2g4b|bysl|nop56|rrp9|imp4|grwd1|rcl1|pus1|prmt3|mrto4|ipo4|nip7|utp20|wdr74|nolc1|rrp12|supv3l1|farsa
HALLMARK_MYC_TARGETS_V1	35	198	2.48989e-16	6.22473e-15	8.1024748743908	100145909|114426|192324|192327|192331|266985|266989|266992|30477|30572|317678|321035|321127|321714|321897|322258|323462|324365|325052|334619|335370|336498|368260|393555|394196|402808|406275|406324|406735|445038|550247|558020|561131|563247|799650	srsf3b|odc1|cct7|cct3|snrpd1|npm1a|etf1b|cad|tcp1|ran|ruvbl2|pabpc4|ddx18|setb|gnl3|cct5|pa2g4b|eif2s2|tardbp|c1qbp|eef1b2|eif3d|nap1l1|cct4|nop56|rrp9|fbl|abce1|hnrnpr|rpl18|exosc7|xpot|nolc1|rsl1d1|ddx21
HALLMARK_UNFOLDED_PROTEIN_RESPONSE	17	116	6.9971e-07	1.16618e-05	5.42819161592398	266985|286746|321133|378848|394053|394058|394196|402808|450057|558020|561131|565659|572435|573145|613144|793907|797250	npm1a|sdad1|nop14|hspa5|eif4a3|fus|nop56|rrp9|exosc9|xpot|nolc1|edc4|eif4g1a|khsrp|dkc1|igfbp1b|slc7a5
HALLMARK_ALLOGRAFT_REJECTION	9	155	0.131129	1	1.62184164929289	114420|266985|327515|336498|337070|337240|404036|406324|570404	rps9|npm1a|eif3s10|eif3d|rars1|rps3a|nos2a|abce1|il11a
HALLMARK_SPERMATOGENESIS	5	115	0.226269	1	1.61770217647	116994|323641|492342|561493|58024	cct6a|gpr182|mllt10|she|coil
HALLMARK_DNA_REPAIR	6	149	0.274774	1	1.42014719044619	336342|393538|406764|445412|494133|568298	wu:fj64h06|polr1c|eloa|polr1d|srsf6b|pom121
HALLMARK_G2M_CHECKPOINT	14	207	0.289983	1	1.21448678208006	100007463|100174951|114426|192331|321868|322969|323597|323721|334465|393505|561131|613144|767714|797250	tle3b|mt2|odc1|snrpd1|ilf3b|nup50|ewsr1a|rbm14a|ccnt1|srsf10b|nolc1|dkc1|ncl|slc7a5
HALLMARK_MTORC1_SIGNALING	11	204	0.382479	1	1.14717953559414	116994|266989|30649|324365|378848|387529|393520|393550|393559|402808|797250	cct6a|etf1b|psme3|eif2s2|hspa5|ldlra|pno1|arpc5la|gmps|rrp9|slc7a5
HALLMARK_TGF_BETA_SIGNALING	2	54	0.382565	1	1.61463352086094	324053|327301	trim33|ppp1cab
HALLMARK_ANGIOGENESIS	2	31	0.450066	1	1.3835467797773	30354|564874	lpl|tnfrsf21
HALLMARK_PROTEIN_SECRETION	2	96	0.513187	1	1.21022535767197	336116|393945	bnip3|rab5ab
HALLMARK_IL2_STAT5_SIGNALING	7	176	0.517684	1	1.04258793039194	114426|321130|335119|404619|494060|561493|564874	odc1|nop2|serpinb1l3|eef1akmt1|pus1|she|tnfrsf21
HALLMARK_CHOLESTEROL_HOMEOSTASIS	3	76	0.565629	1	1.03696090071971	30354|387529|798009	lpl|ldlra|errfi1a
HALLMARK_E2F_TARGETS	11	200	0.588281	1	0.967062576882798	30572|30707|321739|321868|323462|368260|393652|394196|402966|407733|561131	ran|cse1l|ipo7|ilf3b|pa2g4b|nap1l1|lyar|nop56|snrpb|pnn|nolc1
HALLMARK_HEME_METABOLISM	6	180	0.593059	1	0.96733723577603	393559|406519|445388|494490|664754|678623	gmps|slc10a3|rcl1|slc6a9|ezh1|slc11a2
HALLMARK_IL6_JAK_STAT3_SIGNALING	2	67	0.624278	1	0.967553668899928	30081|564874	ptpn1|tnfrsf21
HALLMARK_ESTROGEN_RESPONSE_EARLY	6	192	0.665083	1	0.892159254894121	321277|492798|494033|563195|564517|797250	mybbp1a|slc37a1|tfap2c|rrp12|gab2|slc7a5
HALLMARK_UV_RESPONSE_UP	4	154	0.730971	1	0.805093944798895	30709|322256|568668|799650	tyro3|eif5|ntrk3a|ddx21
HALLMARK_INTERFERON_GAMMA_RESPONSE	4	170	0.885177	1	0.611861431570253	100174951|100534720|30081|553453	mt2|isg20|ptpn1|samhd1
HALLMARK_FATTY_ACID_METABOLISM	3	155	0.885509	1	0.578547001902167	100000775|114426|336473	glula|odc1|glulb
HALLMARK_ANDROGEN_RESPONSE	2	101	0.914844	1	0.482160081131684	323462|563195	pa2g4b|rrp12
HALLMARK_P53_PATHWAY	5	198	0.91565	1	0.594008049411784	445038|564961|568298|794132|797198	rpl18|dnttip2|pom121|si:dkey-17e16.9|rrp8
HALLMARK_HYPOXIA	6	200	0.921572	1	0.607301861277708	100174951|100329944|100534720|378848|793907|798009	mt2|ndst1a|isg20|hspa5|igfbp1b|errfi1a
HALLMARK_TNFA_SIGNALING_VIA_NFKB	6	181	0.921572	1	0.607301861277708	140817|335119|387529|431731|564241|565869	cebpd|serpinb1l3|ldlra|litaf|fosl1a|klf9
HALLMARK_ESTROGEN_RESPONSE_LATE	3	190	0.92944	1	0.506892593764944	100534720|494033|797250	isg20|tfap2c|slc7a5
HALLMARK_GLYCOLYSIS	4	199	0.934768	1	0.534555219784467	100004382|100534720|337070|378848	qsox1|isg20|rars1|hspa5
HALLMARK_XENOBIOTIC_METABOLISM	3	185	0.946982	1	0.473330238941914	100174951|30750|793907	mt2|pparda|igfbp1b
HALLMARK_ADIPOGENESIS	4	195	0.949802	1	0.506073502647704	100034410|30354|406383|556409	rmdn3|lpl|cmpk|g3bp2
HALLMARK_APOPTOSIS	2	145	0.965215	1	0.377457168378553	100534720|266989	isg20|etf1b
HALLMARK_INFLAMMATORY_RESPONSE	3	170	0.968292	1	0.424096173113427	100003539|387529|678623	tacr1a|ldlra|slc11a2
HALLMARK_COMPLEMENT	3	176	0.970576	1	0.41787820202611	327320|378848|387293	f5|hspa5|mmp13a
HALLMARK_KRAS_SIGNALING_DN	2	172	0.97292	1	0.356304697162518	564134|794132	arpp21|si:dkey-17e16.9
HALLMARK_OXIDATIVE_PHOSPHORYLATION	2	205	0.995928	1	0.252210053044842	436951|570852	timm10|supv3l1

## Sheet: Cluster2
Term	Count	Size	p-value	adj.P.Val	odds ratio	Entrez	Symbol
HALLMARK_OXIDATIVE_PHOSPHORYLATION	56	205	1.04988e-24	5.24939e-23	11.5717243314741	322339|322506|322670|324201|325402|326975|326977|327143|335191|335709|335751|336118|373079|373085|386636|386951|393675|393720|393821|393938|402883|406306|406359|406405|406428|406529|406599|415158|415243|431754|436647|436768|445122|445129|445238|445290|447859|447913|494577|541328|550451|550498|554125|554154|558728|559037|562963|567448|572518|573689|573723|58016|64267|767750|798291|81541	cs|nqo1|aco2|dlat|atp6v0cb|cox4i1|atp5l|rhot1a|atp5po|atp5f1d|cox7a2l|cox7c|prdx3|hspa9|timm17a|idh2|atp5pd|ndufv2|ndufb7|fh|atp5mf|ndufb4|uqcrfs1|mdh2|pdhb|vdac3|atp5pf|cycsb|ndufa1|acaa1|aldh6a1|uqcrq|ndufa3|sdhc|si:ch211-191d15.2|acat1|etfdh|ndufs6|cox6c|ndufa5|ndufs3|iscub|ndufa2|uqcrb|pdp1|grpel1|oxa1l|mfn2|oat|ndufs4|acadvl|hccsb|atp1b1a|atp5meb|atp5f1e|atp5mc3b
HALLMARK_MYOGENESIS	43	199	1.36769e-09	3.41921e-08	3.77026020587201	100002756|100004116|100006941|100144770|100333160|100333702|114410|30564|30580|30592|321053|322506|334269|353247|399646|403036|403079|404729|407658|447942|449679|450005|541550|550439|555178|555308|556258|558732|560281|563561|566459|567544|568367|570210|572733|58071|641575|767664|767757|791580|794339|794932|799492	sorbs1|fsta|chrnb1|myom1b|nav2a|adcy9|casq2|mef2aa|mef2d|myl7|mybphb|nqo1|myom2a|tnnc1a|fhl1a|gabarapl2|igfbp3|gja5a|acta1b|cox6a2|cav3|csrp3|ablim1b|hspb2|ifrd1|acsl1a|tcap|cdh13|flii|LOC563561|myo1cb|slc6a8|kifc3|zgc:86709|pgam2|tnnt2a|actn2b|cox7a1|casq1b|hspb8|ldb3a|dtna|ckmt2b
HALLMARK_ADIPOGENESIS	31	195	1.94704e-05	0.000324507	2.80144568008484	100002756|100003481|266794|322339|322670|323665|324201|335191|373079|378960|386629|393821|402824|405891|406405|406496|436768|445129|445220|449662|494100|541328|550451|554477|557518|559037|559355|563356|565041|567716|791580	sorbs1|ppm1bb|ccng2|cs|aco2|atl2|dlat|atp5po|prdx3|mgll|tob1a|ndufb7|cavin2a|esrra|mdh2|aldoab|uqcrq|sdhc|riok3|acox1|nabp1a|ndufa5|ndufs3|pfkfb3|tkta|grpel1|bcl2l13|slc5a6a|pim3|coq9|hspb8
HALLMARK_HYPOXIA	36	200	3.68942e-05	0.000461178	2.45548805349071	266794|280650|280651|30296|30485|317743|327079|334116|369193|369195|393285|393939|403033|403079|406496|406791|450024|553418|553643|554477|555778|556502|558154|560068|560753|561416|563506|565379|567365|568973|569098|569550|572001|572733|791202|794932	ccng2|klf6a|ets1|foxo3b|mxi1|gapdh|sap30l|eno1a|aldocb|tgfb3|irs2a|atf3|ccn1|igfbp3|aldoab|hk1|cited2|ppargc1a|tmem45a|pfkfb3|slc2a1a|adma|vegfab|pdk3a|tpi1b|pfkpb|tiparp|phkg1a|akap12b|noctb|slc6a6b|edn2|irs2b|pgam2|vhl|dtna
HALLMARK_FATTY_ACID_METABOLISM	20	155	0.000853144	0.00853144	2.667206239323	100006448|30742|322670|334431|378960|393622|393938|406405|406428|406496|431754|445129|447859|449662|555308|557714|559001|568476|573723|58016	ca6|bmpr1ba|aco2|adsl|mgll|acsl4a|fh|mdh2|pdhb|aldoab|acaa1|sdhc|etfdh|acox1|acsl1a|pparab|fasn|g0s2|acadvl|hccsb
HALLMARK_GLYCOLYSIS	22	199	0.018908	0.142564	1.78882845676057	30485|327079|327276|334116|393285|403079|406405|406496|406602|436769|445124|445129|450024|556199|558154|560068|560753|561416|561627|568060|572001|572733	mxi1|sap30l|slc16a3|eno1a|irs2a|igfbp3|mdh2|aldoab|egln3|homer1b|chst1|sdhc|cited2|phka2|vegfab|pdk3a|tpi1b|pfkpb|si:ch211-234h8.7|pkp2|irs2b|pgam2
HALLMARK_UV_RESPONSE_DN	16	140	0.019959	0.142564	2.00442047577191	100000252|334189|378960|393165|393809|403033|407642|450024|559281|559627|559868|567965|569528|569876|58145|678607	pik3r3b|insig1|mgll|pdlim5b|cap2|ccn1|mrps31|cited2|irs1|slc7a1a|arhgef9a|dlc1|cacna1ab|rgs4|bmpr1aa|pmp22b
HALLMARK_REACTIVE_OXYGEN_SPECIES_PATHWAY	6	46	0.0452501	0.24386	2.91276958512328	322506|333974|335799|406306|559569|561416	nqo1|gclm|sod2|ndufb4|egln2|pfkpb
HALLMARK_KRAS_SIGNALING_DN	16	172	0.046328	0.24386	1.75216813377424	100007653|100333321|101884924|30742|323269|327154|334098|369194|378990|431732|565064|569550|570210|791563|794176|799591	skila|prodha|slc38a3b|bmpr1ba|zbtb16a|tent5c|hsd11b2|tgfb2|nudt4a|smpx|serpina10a|edn2|zgc:86709|wnt16|igfbp2a|zc2hc1c
HALLMARK_UV_RESPONSE_UP	15	154	0.048772	0.24386	1.77537233164645	100005996|323922|335799|337692|393664|393939|406496|431720|431754|559037|561865|567544|724005|792097|794176	mark2b|dnaja1|sod2|bsg|tuba8l2|atf3|aldoab|nr4a1|acaa1|grpel1|pdlim3b|slc6a8|grinaa|amd1|igfbp2a
HALLMARK_PEROXISOME	10	102	0.0606724	0.275783	1.98799623969682	100537809|334098|335799|386951|393622|431754|436833|449662|450011|555308	LOC100537809|hsd11b2|sod2|idh2|acsl4a|acaa1|gstk1|acox1|tspo|acsl1a
HALLMARK_APICAL_JUNCTION	16	194	0.0706956	0.292603	1.6290095738564	100000252|286739|30297|334189|406493|406658|407658|559281|561971|564246|565053|570210|570288|641575|678610|724004	pik3r3b|msna|cdh4|insig1|myl9b|cnn2|acta1b|irs1|vcam1b|zyx|adamts5|zgc:86709|flncb|actn2b|map4k2|nrap
HALLMARK_BILE_ACID_METABOLISM	9	106	0.0760768	0.292603	1.96724251307769	100537809|333974|386951|436833|436872|555308|559435|570610|572649	LOC100537809|gclm|idh2|gstk1|sult1st6|acsl1a|slc23a1|bcar3|bbox1
HALLMARK_HEME_METABOLISM	17	180	0.0956294	0.341534	1.51843603927053	117603|30296|30485|321248|327154|333974|337692|393901|394104|436647|445220|447910|450011|553496|555724|555778|567544	klf3|foxo3b|mxi1|kdm7aa|tent5c|gclm|bsg|picalma|ncoa4|aldh6a1|riok3|nudt4b|tspo|top1l|slc30a10|slc2a1a|slc6a8
HALLMARK_TGF_BETA_SIGNALING	5	54	0.102725	0.342418	2.42545849872954	100007653|30704|373108|570610|58145	skila|ppm1aa|xiap|bcar3|bmpr1aa
HALLMARK_ESTROGEN_RESPONSE_EARLY	17	192	0.159822	0.499444	1.37654502543482	100333160|100333702|368274|368924|386629|541550|555778|559001|561865|562155|563506|567965|569085|570007|570288|790937|791580	nav2a|adcy9|slc16a1b|fkbp5|tob1a|ablim1b|slc2a1a|fasn|pdlim3b|klf4|tiparp|dlc1|slc19a2|inpp5f|flncb|kaznb|hspb8
HALLMARK_TNFA_SIGNALING_VIA_NFKB	23	181	0.173269	0.509615	1.28991551011814	280650|322237|335799|393165|393285|393939|403033|406204|431720|445061|445222|447839|548604|554477|556678|558154|559020|562155|562396|563506|565706|568476|572001	klf6a|eif1|sod2|pdlim5b|irs2a|atf3|ccn1|per1b|nr4a1|dnajb4|rcan1a|ehd1b|nr4a3|pfkfb3|kdm6ba|vegfab|ptgs2b|klf4|rnf19b|tiparp|pde4ba|g0s2|irs2b
HALLMARK_CHOLESTEROL_HOMEOSTASIS	8	76	0.209063	0.580731	1.51843756627132	369193|393939|436605|450016|559001|560068|569210|571591	aldocb|atf3|stx5a|pcyt2|fasn|pdk3a|atxn2|avpr1aa
HALLMARK_PI3K_AKT_MTOR_SIGNALING	7	108	0.355223	0.934796	1.27201358692601	100000252|100009657|555778|559403|562720|569243|791152	pik3r3b|rps6ka3b|slc2a1a|acaca|mapk8a|ecsit|them4
HALLMARK_ANDROGEN_RESPONSE	9	101	0.382289	0.938736	1.18932962190566	100009657|30431|30742|334189|368924|393165|394104|566537|567365	rps6ka3b|srfa|bmpr1ba|insig1|fkbp5|pdlim5b|ncoa4|slc38a2|akap12b
HALLMARK_APICAL_SURFACE	3	36	0.394269	0.938736	1.45301633062617	368243|550381|556848	hspb1|malb|crybg1a
HALLMARK_KRAS_SIGNALING_UP	14	191	0.480589	1	1.05204087163384	280651|30077|378855|402954|403079|550519|555423|559020|562155|565714|567365|568476|58071|793969	ets1|rbp4|prelid3b|cbr4|igfbp3|rgs5b|scn1ba|ptgs2b|klf4|wnt7aa|akap12b|g0s2|tnnt2a|ccser2a
HALLMARK_APOPTOSIS	10	145	0.54118	1	1.01312117511099	323922|335799|368243|369194|373108|373113|393939|450011|571591|768136	dnaja1|sod2|hspb1|tgfb2|xiap|bcl2l10|atf3|tspo|avpr1aa|nedd9
HALLMARK_XENOBIOTIC_METABOLISM	12	185	0.544505	1	1.00527326819519	100537809|30077|322506|322614|322660|322670|369194|393165|406259|447859|449662|569098	LOC100537809|rbp4|nqo1|arg2|upb1|aco2|tgfb2|pdlim5b|hprt1|etfdh|acox1|slc6a6b
HALLMARK_P53_PATHWAY	16	198	0.550517	1	0.995590185199141	100003989|30296|323269|386629|393155|393939|445238|550498|550519|558732|561535|562155|562396|569085|57918|799483	csrnp2|foxo3b|zbtb16a|tob1a|osgn1|atf3|si:ch211-191d15.2|iscub|rgs5b|cdh13|zmat3|klf4|rnf19b|slc19a2|blcap|si:ch211-251j10.3
HALLMARK_HEDGEHOG_SIGNALING	3	38	0.550707	1	1.08921548695637	327065|556123|558154	rtn1b|slit1a|vegfab
HALLMARK_ESTROGEN_RESPONSE_LATE	11	190	0.579472	1	0.977665266398611	353247|368274|368924|386629|386951|406259|494577|561865|562155|570288|791580	tnnc1a|slc16a1b|fkbp5|tob1a|idh2|hprt1|cox6c|pdlim3b|klf4|flncb|hspb8
HALLMARK_MTORC1_SIGNALING	19	204	0.582393	1	0.973263702917089	100000252|100000576|317743|334116|334189|336770|373085|393664|393894|406259|406496|406602|555178|555778|559403|560753|565637|569098|58041	pik3r3b|abcf2b|gapdh|eno1a|insig1|abcf2a|hspa9|tuba8l2|pitpnb|hprt1|aldoab|egln3|ifrd1|slc2a1a|acaca|tpi1b|fgl2a|slc6a6b|hspe1
HALLMARK_INTERFERON_GAMMA_RESPONSE	12	170	0.613374	1	0.949884565287232	335799|368519|553211|559020|561416|561971|565637|565706|567674|794999|795070|798813	sod2|stat4|st8sia4|ptgs2b|pfkpb|vcam1b|fgl2a|pde4ba|lats2|gzmk|gzma|si:ch73-233k15.2
HALLMARK_SPERMATOGENESIS	6	115	0.659709	1	0.900757826823372	393275|406529|406627|560210|573122|799591	dnajb6b|vdac3|pebp1|hsp70l|tuba1c|zc2hc1c
HALLMARK_ALLOGRAFT_REJECTION	10	155	0.763984	1	0.820417084655302	280651|327075|368519|369194|553211|553615|565164|794999|795070|798906	ets1|degs1|stat4|tgfb2|st8sia4|zap70|apbb1|gzmk|gzma|itk
HALLMARK_PROTEIN_SECRETION	2	96	0.875973	1	0.543787297707366	100009657|415240	rps6ka3b|cav2
HALLMARK_COMPLEMENT	10	176	0.888148	1	0.700129437764363	100137124|447839|550256|558728|558732|560210|561737|641575|794999|795070	dgkh|ehd1b|gng2|pdp1|cdh13|hsp70l|pik3ca|actn2b|gzmk|gzma
HALLMARK_UNFOLDED_PROTEIN_RESPONSE	6	116	0.906736	1	0.620438767228536	373085|393939|445139|494100|558154|563855	hspa9|atf3|bag3|nabp1a|vegfab|chac1
HALLMARK_EPITHELIAL_MESENCHYMAL_TRANSITION	14	189	0.920364	1	0.697491250811957	386787|393809|403033|403079|406437|406493|497348|553051|558154|561971|567544|569876|678607|794176	itga5|cap2|ccn1|igfbp3|tpm4a|myl9b|matn4|fermt2|vegfab|vcam1b|slc6a8|rgs4|pmp22b|igfbp2a
HALLMARK_MYC_TARGETS_V1	10	198	0.942352	1	0.628265092436859	321844|323453|373079|406259|406529|445485|555178|560522|564572|58041	pcbp2|eif4g2a|prdx3|hprt1|vdac3|gspt1|ifrd1|hnrnpd|stard7|hspe1
HALLMARK_MITOTIC_SPINDLE	10	207	0.952853	1	0.610334901770277	100002938|100331732|393165|393664|555285|563561|564805|570288|768136|793730	cdc42ep4b|rapgef5a|pdlim5b|tuba8l2|myo1ea|LOC563561|arhgap29a|flncb|nedd9|rasal2
HALLMARK_DNA_REPAIR	5	149	0.954577	1	0.516614844956035	325221|393515|406259|437016|565706	ell|stx3a|hprt1|tk2|pde4ba
HALLMARK_INFLAMMATORY_RESPONSE	8	170	0.967829	1	0.550207284566404	100333323|280650|386787|550519|555423|556502|559627|565706	sema4d|klf6a|itga5|rgs5b|scn1ba|adma|slc7a1a|pde4ba
HALLMARK_IL2_STAT5_SIGNALING	8	176	0.971328	1	0.541507256980498	280650|30629|327321|550519|553174|555285|565637|566459	klf6a|pth1r|mapkapk2a|rgs5b|ncs1b|myo1ea|fgl2a|myo1cb
HALLMARK_MYC_TARGETS_V2	4	57	0.975485	1	0.433758294373304	562388|569468|58041|794169	tbrg4|tfb2m|hspe1|ndufaf4
HALLMARK_COAGULATION	2	122	0.998992	1	0.201309160637029	445238|550498	si:ch211-191d15.2|iscub
HALLMARK_G2M_CHECKPOINT	10	207	0.999813	1	0.370337445261917	324256|327079|445485|553496|559627|560522|561025|565173|792097|793730	orc6|sap30l|gspt1|top1l|slc7a1a|hnrnpd|hmgb3a|rps6ka5|amd1|rasal2
HALLMARK_E2F_TARGETS	5	200	1	1	0.184408233158654	324256|445485|560522|561025|562388	orc6|gspt1|hnrnpd|hmgb3a|tbrg4

## Sheet: Cluster3
Term	Count	Size	p-value	adj.P.Val	odds ratio	Entrez	Symbol
HALLMARK_WNT_BETA_CATENIN_SIGNALING	4	41	0.176033	1	2.11987161895952	30138|30197|30701|563306	dld|dkk1b|lef1|rbpjb
HALLMARK_PROTEIN_SECRETION	4	96	0.382696	1	1.36160191400156	100003895|338219|449649|562669	arfip1|rps6ka3a|galca|stx7l
HALLMARK_DNA_REPAIR	9	149	0.431245	1	1.12873339028526	327322|393137|394165|449811|503748|541386|565198|566516|569100	ercc4|nelfb|nelfcd|ercc8|rfc2|xpc|gtf3c5|mpg|rev3l
HALLMARK_HEME_METABOLISM	12	180	0.480187	1	1.05870660427165	100331902|30104|30481|321046|321218|405771|406678|497076|553594|559954|565367|751109	mocos|klf1|gata1a|c3a.1|pigq|rhag|mospd1|xk|ctns|fn3krp|dmtn|epor
HALLMARK_ANGIOGENESIS	3	31	0.543127	1	1.09904630675418	100002946|30705|553387	cxcl8a|fgfr1a|pglyrp5
HALLMARK_BILE_ACID_METABOLISM	5	106	0.583094	1	0.991913532661112	30104|494030|563203|570455|793906	klf1|lonp2|pex11g|cyp7b1|pex1
HALLMARK_ANDROGEN_RESPONSE	7	101	0.610846	1	0.951966606645355	100322133|338219|406794|474321|550429|553575|564496	mertka|rps6ka3a|ube2j1|pgm3|steap4|gsr|pias1a
HALLMARK_IL6_JAK_STAT3_SIGNALING	3	67	0.761988	1	0.751159402879718	100002946|405770|406596	cxcl8a|il1b|socs3b
HALLMARK_REACTIVE_OXYGEN_SPECIES_PATHWAY	2	46	0.762558	1	0.732072088182951	553575|570579	gsr|g6pd
HALLMARK_MITOTIC_SPINDLE	12	207	0.77087	1	0.826227962856114	100334259|415183|447906|448859|553493|556459|561835|561882|565482|565988|570228|791201	cntrl|tubd1|kifap3a|atg4b|arhgef7a|fgd6|rictorb|alms1|hdac6|plekhg2|arhgef3|cep57
HALLMARK_ALLOGRAFT_REJECTION	9	155	0.788646	1	0.79191856477344	100002070|100002946|100141364|101885410|30117|336702|405770|563560|565656	irf4a|cxcl8a|dyrk3|si:ch211-139g16.8|spi1b|rpl9|il1b|ikbkb|bcl3
HALLMARK_PI3K_AKT_MTOR_SIGNALING	4	108	0.811683	1	0.704368568512347	338219|386590|407737|557902	rps6ka3a|hsp90b1|fgf17|adcy2b
HALLMARK_COAGULATION	6	122	0.817631	1	0.731112784611845	100002946|100322009|321046|393814|492763|563346	cxcl8a|gp9|c3a.1|plek|casp9|capn5a
HALLMARK_COMPLEMENT	10	176	0.825017	1	0.765905755156871	100000537|100322009|321046|336933|393814|406598|415161|492763|558453|567728	prdm4|gp9|c3a.1|rhogb|plek|pik3cg|sirt6|casp9|rasgrp4|LOC567728
HALLMARK_APOPTOSIS	7	145	0.837293	1	0.722860573905557	30701|321061|405770|436904|492763|553368|553575	lef1|pdcd4b|il1b|dffa|casp9|mgmt|gsr
HALLMARK_KRAS_SIGNALING_DN	7	172	0.87636	1	0.678225802760505	100329897|101887173|322412|437001|554488|561450|565198	irs4a|slc29a3|cpb1|coq8aa|ypel1|plag1|gtf3c5
HALLMARK_SPERMATOGENESIS	4	115	0.880168	1	0.613032409034075	322146|436934|556379|564271	gmcl1|rad17|csnk2a2b|chfr
HALLMARK_ESTROGEN_RESPONSE_EARLY	9	192	0.889621	1	0.688706808813615	100003558|387260|544666|556634|557196|558453|563252|563470|569334	ablim1a|scarb1|ptges|adamtsl7|slc24a3|rasgrp4|cbfa2t3|mindy1|tbc1d30
HALLMARK_ADIPOGENESIS	10	195	0.908341	1	0.677358687385192	100000544|100002175|321046|321061|387260|415225|436731|555470|767660|795332	ptger3|nkiras1|c3a.1|pdcd4b|scarb1|dram2b|dgat1b|gphna|tank|slc25a1b
HALLMARK_ESTROGEN_RESPONSE_LATE	7	190	0.916033	1	0.626572252180027	100000544|100535393|321061|387260|544666|557196|569469	ptger3|LOC100535393|pdcd4b|scarb1|ptges|slc24a3|snx10b
HALLMARK_GLYCOLYSIS	9	199	0.929549	1	0.63671472920485	100170782|100322133|334161|449809|550405|563346|567861|570579|572324	chst6|mertka|alg1|cln6a|lhx9|capn5a|gfpt1|g6pd|b3galt6
HALLMARK_PEROXISOME	3	102	0.93411	1	0.49124139589594	100093708|449809|494030	slc25a17|cln6a|lonp2
HALLMARK_UNFOLDED_PROTEIN_RESPONSE	5	116	0.937038	1	0.551695296618163	322160|386590|393121|394164|573719	pdia6|hsp90b1|dcp2|edem1|nfyal
HALLMARK_INFLAMMATORY_RESPONSE	8	170	0.942586	1	0.601823313551626	100002946|336933|393386|405770|558453|563012|566903|792554	cxcl8a|rhogb|cybb|il1b|rasgrp4|slc31a2|gpr132b|si:ch211-117l17.5
HALLMARK_UV_RESPONSE_UP	5	154	0.960864	1	0.504367047496516	321378|368907|436731|558453|572027	arrb2a|atp6v1c1a|dgat1b|rasgrp4|ppat
HALLMARK_P53_PATHWAY	9	198	0.973641	1	0.552985344639195	30637|334381|335494|437001|450081|492468|541386|541508|559531	mdm2|wrap73|fuca1.1|coq8aa|rad51c|ppm1db|xpc|zgc:113340|mxd4
HALLMARK_KRAS_SIGNALING_UP	7	191	0.976721	1	0.509752302522959	100005174|30583|335494|368917|405770|556980|751682	dnmbp|lcp1|fuca1.1|adam8a|il1b|sdccag8|avl9
HALLMARK_INTERFERON_GAMMA_RESPONSE	6	170	0.983414	1	0.465521551491545	100002070|100334178|406596|565062|569366|793750	irf4a|LOC100334178|socs3b|tor1|tnfaip2b|LOC793750
HALLMARK_UV_RESPONSE_DN	4	140	0.984664	1	0.403134040574927	404040|553368|559032|564496	dab2|mgmt|map1b|pias1a
HALLMARK_XENOBIOTIC_METABOLISM	5	185	0.991568	1	0.400875291228769	100002035|504088|544666|553575|58141	acsm3|enpep|ptges|gsr|gart
HALLMARK_E2F_TARGETS	11	200	0.996858	1	0.471002001862602	100038787|352907|406637|450081|492468|503748|561138|565276|565592|566830|792831	wdr90|tmpoa|mre11a|rad51c|ppm1db|rfc2|xpo1b|pms2|pds5b|ppp1r8a|pan2
HALLMARK_EPITHELIAL_MESENCHYMAL_TRANSITION	8	189	0.998119	1	0.40538071529017	100002946|108179203|110440200|30197|335494|404040|557352|567859	cxcl8a|glipr1a|spock1|dkk1b|fuca1.1|dab2|fstl3|si:ch211-114l13.7
HALLMARK_TNFA_SIGNALING_VIA_NFKB	8	181	0.998119	1	0.40538071529017	393814|405770|406596|415100|560602|565656|569366|767660	plek|il1b|socs3b|nfkb2|slc2a6|bcl3|tnfaip2b|tank
HALLMARK_APICAL_JUNCTION	3	194	0.998883	1	0.253110055531744	368564|406559|550487	skap2|cldn5a|vaspb
HALLMARK_FATTY_ACID_METABOLISM	2	155	0.999521	1	0.185295793578625	100002035|334529	acsm3|aqp7
HALLMARK_HYPOXIA	6	200	0.999832	1	0.296996271544289	387260|403130|559959|563306|572324|795332	scarb1|has1|ids|rbpjb|b3galt6|slc25a1b
HALLMARK_IL2_STAT5_SIGNALING	3	176	0.999867	1	0.204920293368813	100002070|30481|571252	irf4a|gata1a|adam19b
HALLMARK_MTORC1_SIGNALING	6	204	0.999892	1	0.287740730591958	100002113|368564|386590|394164|553575|570579	coro1a|skap2|hsp90b1|edem1|gsr|g6pd
HALLMARK_OXIDATIVE_PHOSPHORYLATION	2	205	0.999994	1	0.123758113341839	368907|550507	atp6v1c1a|bdh2
HALLMARK_G2M_CHECKPOINT	5	207	0.999999	1	0.193185766929991	352907|492768|561138|565592|565656	tmpoa|cdc7|xpo1b|pds5b|bcl3

## Sheet: Cluster4
Term	Count	Size	p-value	adj.P.Val	odds ratio	Entrez	Symbol
HALLMARK_INTERFERON_ALPHA_RESPONSE	16	76	1.3048e-14	6.52402e-13	29.118587196702	100004703|100148091|100148871|100302471|360143|393650|403118|503703|556024|558363|558956|570456|570478|641567|677742|794323	tdrd7b|si:ch211-281g13.5|dhx58|ifi46|mxb|irf7|ifi45|pkz|mov10b.1|si:dkey-188i13.9|isg15|rsad2|cmpk2|ifit8|lgals3bpa|si:ch211-281g13.4
HALLMARK_INTERFERON_GAMMA_RESPONSE	16	170	3.5527e-07	8.88175e-06	5.6794342346615	100004703|100148091|100148871|100302471|360143|393650|403118|503703|558363|558956|567656|570456|570478|641567|677742|794323	tdrd7b|si:ch211-281g13.5|dhx58|ifi46|mxb|irf7|ifi45|pkz|si:dkey-188i13.9|isg15|LOC567656|rsad2|cmpk2|ifit8|lgals3bpa|si:ch211-281g13.4
HALLMARK_MYOGENESIS	17	199	9.39408e-06	0.000156568	3.99252442583263	100002040|114433|30313|30429|323320|324413|334274|393488|393530|492576|541478|553553|557170|558137|570245|58082|751758	myhb|igf1|ephb3a|mylpfa|actn3b|bhlhe40|myhc4|myl13|mybpha|mylkb|sorbs3|cfd|sgca|col15a1b|ryr1b|tnnc2|tagln
HALLMARK_EPITHELIAL_MESENCHYMAL_TRANSITION	15	189	0.000319193	0.00398992	3.13082843160989	100535241|100535782|100536858|30461|393906|402937|492576|553166|558224|563892|569631|64698|751758|794479|799354	thbs2a|col16a1|mfap5|cdh11|nt5e|mgp|mylkb|dpysl3|ecm2|cald1b|basp1|dcn|tagln|col8a2|cxcl12b
HALLMARK_IL2_STAT5_SIGNALING	11	176	0.00156459	0.0156459	3.21203550672249	100136865|100144561|30700|324413|393906|431744|436894|436916|447832|555366|570082	abcb4|prkcha|etv4|bhlhe40|nt5e|sh3bgrl2|gsto1|slc2a3a|capn3a|itih5|mxd1
HALLMARK_APICAL_JUNCTION	8	194	0.0135955	0.113296	2.77436365431762	100330886|100535782|30461|323320|327650|541478|564205|571317	jupb|col16a1|cdh11|actn3b|gnai2b|sorbs3|cdh8|thbs3b
HALLMARK_KRAS_SIGNALING_UP	8	191	0.0401038	0.286456	2.206192304359	100136865|100330886|140747|252851|30700|386920|554050|563348	abcb4|jupb|cxcr4a|mycn|etv4|hist2h2l|itgbl1|gpnmb
HALLMARK_ADIPOGENESIS	8	195	0.0672187	0.420117	1.95860302188592	100151256|100332039|100332610|117604|394000|492576|555366|558137	cmbl|enpp2|si:ch1073-100f3.2|ywhag1|pgm1|mylkb|itih5|col15a1b
HALLMARK_XENOBIOTIC_METABOLISM	6	185	0.132038	0.67675	1.81712981093829	100005587|100330886|114433|282670|405863|436894	aldh9a1a.1|jupb|igf1|f10|mccc2|gsto1
HALLMARK_APICAL_SURFACE	2	36	0.13535	0.67675	3.49965321541366	324366|569180	gstm.1|mdga1
HALLMARK_WNT_BETA_CATENIN_SIGNALING	2	41	0.154476	0.702163	3.18110325000482	30105|58008	wnt5b|hey1
HALLMARK_ESTROGEN_RESPONSE_EARLY	5	192	0.341137	1	1.32525282103196	30288|324413|445277|767688|799354	her6|bhlhe40|fhl2a|rarres3|cxcl12b
HALLMARK_INFLAMMATORY_RESPONSE	5	170	0.341137	1	1.32525282103196	393650|403126|503703|567656|570082	irf7|tlr3|pkz|LOC567656|mxd1
HALLMARK_GLYCOLYSIS	5	199	0.395893	1	1.23092482297598	100005587|100332610|140747|393906|64698	aldh9a1a.1|si:ch1073-100f3.2|cxcr4a|nt5e|dcn
HALLMARK_ALLOGRAFT_REJECTION	4	155	0.448449	1	1.18396392009016	393650|403126|567656|799982	irf7|tlr3|LOC567656|cd4-1
HALLMARK_TNFA_SIGNALING_VIA_NFKB	6	181	0.470403	1	1.10276069229417	100331484|30288|324413|436916|570082|641567	ier2b|her6|bhlhe40|slc2a3a|mxd1|ifit8
HALLMARK_BILE_ACID_METABOLISM	2	106	0.471993	1	1.29294718215011	100005587|503761	aldh9a1a.1|bmp6
HALLMARK_PI3K_AKT_MTOR_SIGNALING	2	108	0.507506	1	1.20339956713658	140747|559145	cxcr4a|vav3b
HALLMARK_PEROXISOME	2	102	0.524671	1	1.16310262698476	100005587|100136865	aldh9a1a.1|abcb4
HALLMARK_UV_RESPONSE_DN	3	140	0.528437	1	1.0903019315671	30271|324413|445277	nr1d2b|bhlhe40|fhl2a
HALLMARK_FATTY_ACID_METABOLISM	3	155	0.554803	1	1.04638914045964	100005587|337166|553804	aldh9a1a.1|si:dkey-40g16.6|mcee
HALLMARK_SPERMATOGENESIS	2	115	0.5737	1	1.05688814568708	30667|324366	mtnr1aa|gstm.1
HALLMARK_KRAS_SIGNALING_DN	3	172	0.59266	1	0.986664327877831	360143|570245|570456	mxb|ryr1b|rsad2
HALLMARK_HYPOXIA	5	200	0.647528	1	0.906652572328879	140747|324413|394000|436916|64698	cxcr4a|bhlhe40|pgm1|slc2a3a|dcn
HALLMARK_COAGULATION	2	122	0.709998	1	0.809774576806653	282670|553553	f10|cfd
HALLMARK_COMPLEMENT	3	176	0.757542	1	0.75589271322838	282670|327650|393650	f10|gnai2b|irf7
HALLMARK_UV_RESPONSE_UP	2	154	0.782156	1	0.695610781060585	100136865|359829	abcb4|fgf18a
HALLMARK_MTORC1_SIGNALING	4	204	0.823879	1	0.693853086148532	140747|324413|394000|436916	cxcr4a|bhlhe40|pgm1|slc2a3a
HALLMARK_ESTROGEN_RESPONSE_LATE	2	190	0.84493	1	0.598878270516219	767688|799354	rarres3|cxcl12b
HALLMARK_P53_PATHWAY	2	198	0.952039	1	0.411759517750095	567234|570082	lrmp|mxd1
HALLMARK_G2M_CHECKPOINT	3	207	0.970835	1	0.420280392787479	386920|566831|768130	hist2h2l|rad21b|hmga1b
HALLMARK_E2F_TARGETS	2	200	0.991129	1	0.288974260398252	566831|768130	rad21b|hmga1b

## Sheet: Cluster5
Term	Count	Size	p-value	adj.P.Val	odds ratio	Entrez	Symbol
HALLMARK_G2M_CHECKPOINT	81	207	3.22452e-34	1.61226e-32	9.87191088849567	100000709|100004770|100007502|100136875|100147913|100307076|100307086|101885420|107966129|192295|192317|192323|192332|192338|195818|280649|286747|30222|30627|317763|321283|321452|322012|322059|323197|323733|327226|360218|373110|393162|393203|393796|394025|394048|394119|402825|406353|406479|406695|406778|406813|407653|415180|436607|445199|445246|445386|445390|445392|449979|497403|550434|553405|554…	nsd2|kmt5ab|kif20bb|kif2c|bard1|bub1|pttg1|e2f1|tpx2|ccna2|stil|mcm3|smc4|mcm2|kif11|plk1|mcm5|ccnd1|kif23|ttk|tacc3|smc2|hmmr|pola2|racgap1|top2a|knl1|pbk|birc5a|chek1|prc1b|kif4|nek2|h2ax|rad54l|cdc6|cdc20|orc5|cdc45|exo1|tfdp1a|prim2|cbx1b|kpna2|cks1b|aurka|ndc80|mybl2b|fbxo5|kif20ba|cenpf|mad2l1|pole|marcksa|gins2|cdkn2c|si:ch211-113a14.28|kif22|cks2|chaf1a|mki67|ube2s|mcm6|nusap1|dtymk|hmgn2…
HALLMARK_E2F_TARGETS	78	200	4.23366e-33	1.05842e-31	9.92215217081949	100003959|100136875|100144563|100147913|100307086|100329792|192323|192332|192333|192338|259256|280649|286747|30188|30430|30678|30724|30733|321283|322012|322059|323197|323733|327590|337598|373110|386701|393162|393195|393196|393554|393796|393949|394021|394048|402852|406353|407653|407727|436607|442931|445199|445230|445246|445390|447853|447872|450061|474325|492815|550434|552978|553328|553405|554147|5…	depdc1a|kif2c|spc25|bard1|pttg1|cita|mcm3|smc4|mcm7|mcm2|rfc3|plk1|mcm5|ccne1|dnmt1|pcna|melk|rrm2|tacc3|hmmr|pola2|racgap1|top2a|tk1|mcm4|birc5a|tubb5|chek1|rnaseh2a|rpa3|trip13|kif4|unga|shmt1|h2ax|pane1|cdc20|prim2|slbp|kpna2|gins3|cks1b|diaph3|aurka|mybl2b|dlgap5|dscc1|gins1|dck|cdca8|mad2l1|ncapd2|hells|pole|spc24|rad51ap1|cdkn2c|pold1|tcf19l|kif22|cks2|mms22l|si:ch211-69g19.2|mki67|ube2s|e2…
HALLMARK_MITOTIC_SPINDLE	39	207	2.12874e-11	3.54789e-10	4.88611598370412	100007502|100136875|100307076|107966129|192332|195818|280649|30627|317763|323197|323733|373110|393203|393796|394025|406747|445246|445386|445392|445406|447853|449979|493607|497376|497403|554102|558271|560956|561788|562517|565533|567446|572121|572344|573988|751760|767754|797406|80973	kif20bb|kif2c|bub1|tpx2|smc4|kif11|plk1|kif23|ttk|racgap1|top2a|birc5a|prc1b|kif4|nek2|sass6|aurka|ndc80|fbxo5|ect2|dlgap5|kif20ba|net1|kntc1|cenpf|marcksa|fscn1a|myo9b|kif22|anln|map1sb|nusap1|incenp|numa1|kif15|llgl1|cenpe|espl1|cdk1
HALLMARK_COMPLEMENT	24	176	0.000295557	0.00369446	2.59030981160735	100006888|100006896|100150316|100332426|101882585|30255|30331|324818|334613|335158|337132|337572|368704|386969|393775|406384|406625|406713|449803|553548|554157|558347|565797|574422	gnai3|mmp13b|pcsk9|mmp15b|si:dkey-32n7.4|tfa|cahz|ctsh|fn1b|wasb|anxa5b|ctss2.2|ctsc|phex|clu|gmfb|lgmn|lipf|c1qc|c1qa|ctss2.1|atox1|lrp1ab|fynb
HALLMARK_COAGULATION	16	122	0.00136161	0.0136161	2.84657710019873	100008445|100332426|100535524|30255|321357|324818|334613|393775|403070|406625|431766|450040|550475|553548|565797|574422	plaua|mmp15b|sh2b2|tfa|sparc|ctsh|fn1b|clu|rgn|lgmn|htra1a|dusp14|ctsk|c1qa|lrp1ab|fynb
HALLMARK_IL2_STAT5_SIGNALING	21	176	0.00446363	0.0371969	2.12597239814569	100150304|100536705|30188|30331|323856|353362|402825|404233|406549|436646|436866|436895|445083|449805|450022|503537|562399|563727|792085|799204|799608	gucy1b1|itgae.2|ccne1|cahz|tgm2b|anxa4|cdc6|aplp1|ckap4|galm|tnfsf10|irf8|dhrs3a|glipr2l|ctsz|slc29a2|enpp1|map3k8|ndrg1a|zmp:0000000936|ccnd2a
HALLMARK_DNA_REPAIR	15	149	0.00619523	0.0442516	2.41475710150918	100331745|259256|30085|30440|30678|317740|322059|386707|393196|406487|406558|554171|556456|65226|81540	npr2|rfc3|nme3|prim1|pcna|pola1|pola2|fen1|rpa3|rad51|cant1a|rad52|pold1|rpa2|tyms
HALLMARK_EPITHELIAL_MESENCHYMAL_TRANSITION	26	189	0.0102581	0.0641133	1.79052460633143	100151491|100330523|100334431|192333|30037|321357|321421|322921|323465|323856|324244|334613|336471|337158|404233|406292|431766|445308|552981|553321|555328|562946|563867|565402|565797|569971	wipf1b|col5a3a|col5a1|mcm7|tnc|sparc|tgfbi|nid2a|vcanb|tgm2b|tpm4b|fn1b|col1a2|col1a1a|aplp1|ppib|htra1a|cthrc1a|gpx7|p3h1|serpinh1a|col12a1b|pcolcea|col11a1a|lrp1ab|lama1
HALLMARK_MTORC1_SIGNALING	25	204	0.0269693	0.142555	1.63170942724513	100307076|192338|280649|30733|321928|327512|336503|337598|368704|393949|406486|406625|406820|436794|445246|450083|555328|556399|557797|559054|571922|57925|793942|799528|799637	bub1|mcm2|plk1|rrm2|phgdh|psat1|ifi30|mcm4|ctsc|unga|m6pr|lgmn|actr2a|sec11a|aurka|gla|serpinh1a|cfp|itgb2|hmgcra|sla1a|cdc25b|rit1|sqlea|nupr1b
HALLMARK_ESTROGEN_RESPONSE_LATE	16	190	0.0285111	0.142555	1.87090438769725	192317|30222|30255|30277|30331|323733|325449|393195|402825|406353|450083|503728|554146|557046|559066|678540	stil|ccnd1|tfa|mdka|cahz|top2a|kif20a|rnaseh2a|cdc6|cdc20|gla|scube2|gins2|slc26a2|myofl|gale
HALLMARK_PROTEIN_SECRETION	6	96	0.0603132	0.242358	2.56316860656674	359839|368704|393540|406486|450083|566044	atp6v1ba|ctsc|krt18b|m6pr|gla|adam10a
HALLMARK_GLYCOLYSIS	18	199	0.0620947	0.242358	1.59570901279206	100003959|100317129|100334431|321421|322012|323465|325449|393613|445246|445494|449829|550565|552927|561896|678540|678630|751093|80973	depdc1a|ndst3|col5a1|tgfbi|hmmr|vcanb|kif20a|kdelr3|aurka|pgls|galk1|gnpda1|casp6a|chst2a|gale|stmn1a|mif|cdk1
HALLMARK_UV_RESPONSE_DN	13	140	0.0630132	0.242358	1.75711045252465	260350|30493|325557|336471|337158|353362|359833|368461|373117|394174|565402|574422|57987	has2|id1|anxa2a|col1a2|col1a1a|anxa4|tfpia|lpar1|celf2|pik3cd|col11a1a|fynb|adgrl2a
HALLMARK_APICAL_SURFACE	4	36	0.118695	0.423912	2.56024419416902	100150316|322056|566044|797832	pcsk9|sulf2b|adam10a|scube1
HALLMARK_SPERMATOGENESIS	8	115	0.203271	0.602959	1.51773364071269	100136875|100307076|317763|394025|445246|570062|799015|80973	kif2c|bub1|ttk|nek2|aurka|ncaph|dbf4|cdk1
HALLMARK_MYC_TARGETS_V1	16	198	0.21206	0.602959	1.30216764886882	192295|192333|192338|286747|30678|30740|337598|406353|406695|406715|406813|436607|550434|566409|796456|81540	ccna2|mcm7|mcm2|mcm5|pcna|rrm1|mcm4|cdc20|cdc45|cdk2|tfdp1a|kpna2|mad2l1|mcm6|pold2|tyms
HALLMARK_CHOLESTEROL_HOMEOSTASIS	7	76	0.235069	0.602959	1.49343546605418	337132|393191|393775|406625|559054|568744|799528	anxa5b|gpx8|clu|lgmn|hmgcra|gstm.3|sqlea
HALLMARK_PI3K_AKT_MTOR_SIGNALING	7	108	0.235069	0.602959	1.49343546605418	101885420|406715|406820|571922|65239|793942|80973	e2f1|cdk2|actr2a|sla1a|map2k6|rit1|cdk1
HALLMARK_ANDROGEN_RESPONSE	9	101	0.24036	0.602959	1.39680061198508	100006888|100536827|30222|321618|368856|393148|557046|559054|792085	gnai3|arid5b|ccnd1|h1-0|cenpn|cdc14b|slc26a2|hmgcra|ndrg1a
HALLMARK_APOPTOSIS	11	145	0.241184	0.602959	1.34169361097562	30222|321618|323733|393540|393775|406715|436866|552927|554167|57925|799608	ccnd1|h1-0|top2a|krt18b|clu|cdk2|tnfsf10|casp6a|tnfb|cdc25b|ccnd2a
HALLMARK_IL6_JAK_STAT3_SIGNALING	5	67	0.285839	0.680568	1.50507842402197	100331333|266753|554167|563727|799204	itga4|acvrl1|tnfb|map3k8|zmp:0000000936
HALLMARK_PANCREAS_BETA_CELLS	2	39	0.386002	0.862115	1.70433898471689	436794|574003	sec11a|stxbp1a
HALLMARK_KRAS_SIGNALING_UP	13	191	0.396573	0.862115	1.1274090047375	100008445|100151049|100536137|30331|337572|359833|403010|436895|554157|557797|561322|799204|799608	plaua|LOC100151049|si:ch211-241b2.5|cahz|ctss2.2|tfpia|nr0b2a|irf8|ctss2.1|itgb2|si:ch211-113a14.28|zmp:0000000936|ccnd2a
HALLMARK_ESTROGEN_RESPONSE_EARLY	12	192	0.501299	0.999987	1.03967676518778	30222|323856|393540|406558|445083|450083|494041|557046|559066|562022|619249|678614	ccnd1|tgm2b|krt18b|cant1a|dhrs3a|gla|slc7a2|slc26a2|myofl|olfml3b|snx24|elovl2
HALLMARK_INFLAMMATORY_RESPONSE	12	170	0.501299	0.999987	1.03967676518778	100006888|260350|324137|368461|403127|436866|494041|554167|561406|561896|568153|799204	gnai3|has2|cd82b|lpar1|tlr1|tnfsf10|slc7a2|tnfb|ptgir|chst2a|fpr1|zmp:0000000936
HALLMARK_KRAS_SIGNALING_DN	9	172	0.580281	0.999987	0.978238210100033	100147913|30616|359839|394132|561896|565865|571377|767705|794486	bard1|myh7|atp6v1ba|arhgdig|chst2a|nrip2|si:ch211-197g15.7|ugt2a5|krt4
HALLMARK_ALLOGRAFT_REJECTION	10	155	0.595542	0.999987	0.963720529952888	335158|337572|403014|403127|436895|554157|554167|556399|557797|799608	wasb|ctss2.2|ncf4|tlr1|irf8|ctss2.1|tnfb|cfp|itgb2|ccnd2a
HALLMARK_PEROXISOME	5	102	0.619277	0.999987	0.945951101372462	323733|406443|445083|503502|767705	top2a|ywhah|dhrs3a|crabp2b|ugt2a5
HALLMARK_APICAL_JUNCTION	9	194	0.646195	0.999987	0.919012683025387	30277|321421|323465|405769|406443|558271|558337|58003|791140	mdka|tgfbi|vcanb|syk|ywhah|fscn1a|cercam|evla|cd276
HALLMARK_HEDGEHOG_SIGNALING	2	38	0.730799	0.999987	0.785705581591434	405901|553412	nrp2a|dpysl2b
HALLMARK_REACTIVE_OXYGEN_SPECIES_PATHWAY	2	46	0.730799	0.999987	0.785705581591434	393778|558347	prdx6|atox1
HALLMARK_ANGIOGENESIS	2	31	0.763732	0.999987	0.729456019588952	323465|799608	vcanb|ccnd2a
HALLMARK_FATTY_ACID_METABOLISM	7	155	0.787104	0.999987	0.776086824959241	100004770|30331|393778|393787|406443|562678|751093	kmt5ab|cahz|prdx6|pcbd1|ywhah|ncaph2|mif
HALLMARK_UNFOLDED_PROTEIN_RESPONSE	6	116	0.820536	0.999987	0.728428442878125	327512|393613|394048|436794|445077|445199	psat1|kdelr3|h2ax|sec11a|fkbp14|cks1b
HALLMARK_INTERFERON_ALPHA_RESPONSE	3	76	0.82283	0.999987	0.665552140688349	336503|571146|571377	ifi30|tent5ab|si:ch211-197g15.7
HALLMARK_P53_PATHWAY	11	198	0.854181	0.999987	0.746800308447317	100004011|100320152|30678|324137|336503|394048|550529|792085|796322|799608|799637	hist1h2a11|steap3|pcna|cd82b|ifi30|h2ax|gm2a|ndrg1a|slc3a2a|ccnd2a|nupr1b
HALLMARK_HYPOXIA	13	200	0.864473	0.999987	0.751802261609761	100126013|100334431|321421|323856|325557|393391|393613|449829|550460|552927|561896|751093|792085	nagk|col5a1|tgfbi|tgm2b|anxa2a|tpst2|kdelr3|galk1|hexa|casp6a|chst2a|mif|ndrg1a
HALLMARK_MYC_TARGETS_V2	5	57	0.868623	0.999987	0.653471880166508	280649|286747|337598|393949|503537	plk1|mcm5|mcm4|unga|slc29a2
HALLMARK_XENOBIOTIC_METABOLISM	7	185	0.917776	0.999987	0.625049627177322	30314|30331|327288|436895|492476|552927|799204	apoeb|cahz|cndp2|irf8|csad|casp6a|zmp:0000000936
HALLMARK_UV_RESPONSE_UP	5	154	0.94327	0.999987	0.541447372449228	30188|30331|386707|394048|406715	ccne1|cahz|fen1|h2ax|cdk2
HALLMARK_INTERFERON_GAMMA_RESPONSE	6	170	0.97316	0.999987	0.499788986843811	100536827|336503|436866|436895|568153|571377	arid5b|ifi30|tnfsf10|irf8|fpr1|si:ch211-197g15.7
HALLMARK_ADIPOGENESIS	7	195	0.983932	0.999987	0.486607995339977	30314|335774|450074|550229|555797|566796|567227	apoeb|cox6a1|rab34a|sncga|cdkn2c|lama4|esyt1a
HALLMARK_HEME_METABOLISM	5	180	0.989036	0.999987	0.41609666663083	30331|321618|445494|797662|84703	cahz|h1-0|pgls|ank1b|slc4a1a
HALLMARK_MYOGENESIS	8	199	0.991299	0.999987	0.471358416385618	100333297|30447|30616|321357|337142|337158|393775|793942	efs|ncam1a|myh7|sparc|cnn3b|col1a1a|clu|rit1
HALLMARK_TNFA_SIGNALING_VIA_NFKB	7	181	0.998627	0.999987	0.376413720526389	100008445|30037|30222|334190|554102|554167|563727	plaua|tnc|ccnd1|spsb1|marcksa|tnfb|map3k8
HALLMARK_OXIDATIVE_PHOSPHORYLATION	2	205	0.999987	0.999987	0.132844686700866	317737|335774	glud1a|cox6a1
